# Supplementary material for: Exploration of genome-wide DNA methylation profiles in night shift workers
Source: Epigenetics. 2022 Dec 1;18(1):2152637. doi: 10.1080/15592294.2022.2152637 (PMC9980630; doi:10.1080/15592294.2022.2152637)
Supplement: Supplemental Material [file KEPI_A_2152637_SM2215.zip]

Archive with 3 entries (2 files):
- supplement/
- supplement/220902 Supplemental Online Data Wackers et al.xlsx
- supplement/Supplemental Figures Wackers et al.docx
