# Supplementary material for: Exploration of genome-wide DNA methylation profiles in night shift workers
Source: Epigenetics. 2022 Dec 1;18(1):2152637. doi: 10.1080/15592294.2022.2152637 (PMC9980630; doi:10.1080/15592294.2022.2152637)
Supplement: Supplemental Material [file KEPI_A_2152637_SM2215.zip › supplement/220902 Supplemental Online Data Wackers et al.xlsx]

## Sheet: Info
Supplemental data
DMP_women	Annotation and statistics of probes found differentially methylated (p < 9.8 *10^8) in analysis
DMP_men	Annotation and statistics of probes found differentially methylated (p <0.0005) in analysis
Pathway_women	Results of the pathway analysis in women dataset
Cellular senescence	Probes found differentially methylated (p < 9.8 *10^8) in analysis associated with cellular senescence pathway
Analysis	Software versions and parameter settings used in analysis

## Sheet: DMP_women
	venndiagram											Pvalue			logFC
cpg	short night sw vs non-sw	int. night sw vs non-sw	int. night sw vs short night sw	chr	pos	strand	Type	Relation_to_Island	GencodeBasicV12_NAME	UCSC_RefGene_Name	UCSC_RefGene_Group	short night sw vs non-sw	int. night sw vs non-sw	int. night sw vs short night sw	short night sw vs non-sw	int. night sw vs non-sw	int. night sw vs short night sw
cg17928920	1	0	0	chr1	968558	-	II	Island		AGRN	Body	8.32098e-09	0.0137344	0.000264826	0.232748	0.09007	-0.142678
cg22346297	0	0	1	chr1	1240439	-	II	N_Shore	ACAP3	ACAP3	Body	0.0923903	1.18919e-05	3.0404e-08	-0.0514847	0.138302	0.189787
cg15725542	0	0	-1	chr1	7990871	+	II	OpenSea		TNFRSF9	Body	0.00373921	0.00210511	6.36956e-08	0.15963	-0.166921	-0.326551
cg07771578	0	1	1	chr1	8107441	-	II	OpenSea	RP11-431K24.1			0.464289	4.02534e-08	5.77358e-09	-0.0371635	0.299665	0.336828
cg15629868	0	0	1	chr1	8319945	-	II	OpenSea				0.0343851	3.91638e-05	1.68097e-08	-0.0514217	0.101976	0.153398
cg17312282	0	0	1	chr1	9133353	+	II	S_Shore	SLC2A5;SLC2A5			0.498678	3.78718e-07	6.5792e-08	-0.0336578	0.268047	0.301705
cg26754508	0	0	1	chr1	9298441	-	II	S_Shelf	H6PD	H6PD;H6PD	5'UTR;TSS1500	0.117431	1.35671e-05	5.81641e-08	-0.0544358	0.156205	0.210641
cg24621453	0	0	1	chr1	9338383	-	II	OpenSea	Z98044.1			0.348242	4.54596e-07	2.59398e-08	-0.0426217	0.242587	0.285209
cg20700740	0	0	1	chr1	9339683	+	I	OpenSea				0.219719	1.44645e-06	2.40773e-08	-0.0536375	0.220943	0.27458
cg27553947	0	1	1	chr1	9819767	+	I	N_Shelf		CLSTN1;CLSTN1	Body;Body	0.951868	5.06711e-09	2.39591e-08	0.00158747	0.167581	0.165994
cg06347522	0	1	1	chr1	9953346	+	II	OpenSea	CTNNBIP1;CTNNBIP1;CTNNBIP1	CTNNBIP1;CTNNBIP1	5'UTR;5'UTR	0.636313	5.44688e-10	2.8142e-10	-0.0222411	0.322372	0.344614
cg16023434	0	0	-1	chr1	11395635	-	II	OpenSea				0.1899	5.35684e-07	6.06929e-09	0.042476	-0.171321	-0.213797
cg15526535	0	0	-1	chr1	12238546	-	II	OpenSea	TNFRSF1B	TNFRSF1B	Body	0.448812	7.0662e-07	8.66007e-08	0.0270175	-0.186911	-0.213929
cg05099985	0	-1	-1	chr1	16245931	+	II	OpenSea	SPEN	SPEN	Body	0.906752	1.50278e-08	3.13696e-08	0.00448403	-0.234693	-0.239177
cg26793227	0	0	1	chr1	16483658	+	I	S_Shore	EPHA2;EPHA2;RP11-276H7.2	EPHA2	TSS1500	0.479092	5.65938e-07	8.56748e-08	-0.0265602	0.19864	0.225201
cg10093938	0	0	1	chr1	19248952	+	II	OpenSea	RP13-279N23.2	IFFO2	Body	0.0600813	8.91392e-06	9.3565e-09	-0.0780671	0.190306	0.268373
cg16265859	0	0	-1	chr1	19401069	-	II	OpenSea	UBR4;UBR4;UBR4;UBR4	UBR4	3'UTR	0.0914436	4.23239e-06	9.87528e-09	0.0660301	-0.18686	-0.25289
cg26227957	0	1	0	chr1	19547285	-	II	OpenSea	KIAA0090;RP1-43E13.2;KIAA0090	KIAA0090	Body	0.231223	5.80232e-08	2.07568e-05	0.0445943	0.216147	0.171552
cg15168850	0	0	1	chr1	20934738	-	II	OpenSea	CDA	CDA	Body	0.193037	1.77149e-06	2.14959e-08	-0.059214	0.22764	0.286854
cg04100356	0	1	0	chr1	21320504	+	II	OpenSea		EIF4G3;EIF4G3;EIF4G3;EIF4G3	Body;Body;Body;Body	0.920043	7.03392e-08	3.31137e-07	0.00578042	0.333041	0.327261
cg08512948	0	0	-1	chr1	24833320	+	II	S_Shelf	RCAN3	RCAN3;RCAN3;RCAN3;RCAN3;RCAN3;RCAN3;RCAN3	TSS1500;5'UTR;5'UTR;5'UTR;5'UTR;5'UTR;5'UTR	0.0862439	3.66353e-05	8.96149e-08	0.0837097	-0.206489	-0.290199
cg25616056	0	-1	0	chr1	25252163	-	II	N_Shelf	RUNX3	RUNX3;RUNX3	Body;Body	0.75765	7.21523e-08	7.89506e-07	-0.00937926	-0.175573	-0.166194
cg02789354	0	-1	0	chr1	25357289	+	II	OpenSea				0.28846	8.15113e-08	1.66102e-05	-0.0380929	-0.205662	-0.167569
cg11143175	0	1	0	chr1	26198172	-	II	N_Shelf	PAQR7	PAQR7	TSS1500	0.372561	7.22533e-08	7.84749e-06	0.0208514	0.134787	0.113935
cg01689405	0	0	1	chr1	26370407	+	II	N_Shore	SLC30A2	SLC30A2;SLC30A2	Body;Body	0.107505	4.61248e-06	1.52631e-08	-0.039287	0.116164	0.155451
cg26108329	0	0	1	chr1	26797585	+	II	N_Shore	DHDDS;HMGN2	DHDDS;HMGN2;DHDDS	3'UTR;TSS1500;3'UTR	0.000687059	0.00915272	5.25208e-08	-0.113542	0.0844765	0.198019
cg24585377	0	0	1	chr1	26857774	-	II	S_Shore	RPS6KA1;RPS6KA1;RPS6KA1	RPS6KA1	Body	0.397142	1.2335e-07	1.0531e-08	-0.0326059	0.217313	0.249919
cg24468934	0	0	1	chr1	26880767	-	II	OpenSea	MIR1976;RPS6KA1;RPS6KA1	MIR1976;RPS6KA1;RPS6KA1	TSS1500;Body;Body	0.000482582	0.00791141	2.69353e-08	-0.116889	0.0860896	0.202978
cg07198620	0	0	1	chr1	26935573	-	II	OpenSea				0.0691068	1.91962e-05	2.83697e-08	-0.0682527	0.164969	0.233222
cg10604836	0	1	1	chr1	28718715	-	II	OpenSea	PHACTR4;PHACTR4	PHACTR4	5'UTR	0.61135	7.26938e-08	2.6881e-08	-0.0208021	0.236279	0.257081
cg06576634	0	0	1	chr1	28782767	-	II	OpenSea	PHACTR4;PHACTR4	PHACTR4;PHACTR4	Body;Body	0.287337	9.76485e-08	3.2377e-09	-0.0396096	0.211818	0.251428
cg04896632	0	0	1	chr1	29504270	-	II	N_Shelf	SRSF4	SRSF4	Body	0.0748047	6.84996e-07	9.58328e-10	-0.0869486	0.254116	0.341065
cg19510565	0	-1	0	chr1	31217240	+	II	OpenSea	LAPTM5	LAPTM5	Body	0.682199	4.24821e-08	7.30992e-07	-0.0153149	-0.220488	-0.205173
cg04552418	0	1	0	chr1	31958245	-	II	OpenSea				0.480692	3.05295e-08	1.77479e-06	0.0325914	0.275621	0.24303
cg03537386	0	0	1	chr1	32155667	+	II	OpenSea		COL16A1	Body	0.160476	8.95643e-06	7.49518e-08	-0.0457453	0.150046	0.195791
cg12552675	0	-1	0	chr1	33761416	+	II	OpenSea		ZNF362	Body	0.170077	5.01283e-08	3.52545e-05	-0.0444041	-0.188631	-0.144227
cg12853766	0	0	1	chr1	35660486	-	II	S_Shore	Y_RNA			0.0849908	3.7723e-05	8.98473e-08	-0.0537057	0.131702	0.185407
cg14873447	0	0	1	chr1	35915171	+	II	OpenSea	KIAA0319L	KIAA0319L	Body	0.284894	2.7108e-06	8.9728e-08	-0.0324161	0.148814	0.18123
cg23091723	0	1	0	chr1	35920054	-	II	OpenSea	KIAA0319L;KIAA0319L	KIAA0319L	Body	0.651224	4.66089e-08	9.44111e-07	0.0182227	0.23676	0.218538
cg04482628	0	0	1	chr1	36581751	+	II	OpenSea	COL8A2			0.0430196	5.14211e-05	3.43013e-08	-0.0746029	0.152228	0.226831
cg20268381	0	0	1	chr1	40425741	-	II	OpenSea	MFSD2A	MFSD2A;MFSD2A;MFSD2A;MFSD2A;MFSD2A	5'UTR;Body;Body;Body;Body	0.0926001	3.163e-06	7.45104e-09	-0.0572364	0.164975	0.222211
cg12928102	0	0	1	chr1	40446319	-	II	OpenSea				0.11775	1.31726e-05	5.66875e-08	-0.0515974	0.148436	0.200034
cg27559997	0	-1	0	chr1	42105137	+	II	OpenSea	HIVEP3;HIVEP3;HIVEP3	HIVEP3;HIVEP3	5'UTR;5'UTR	0.744681	2.26912e-08	2.92777e-07	-0.0104582	-0.193877	-0.183419
cg01396079	0	0	1	chr1	42601304	+	II	OpenSea				0.405726	1.1658e-07	1.06422e-08	-0.0352932	0.240118	0.275411
cg10500219	0	0	1	chr1	43854136	-	II	N_Shore	RP1-92O14.6;MED8;SZT2	MED8;C1orf84;MED8	Body;TSS1500;Body	0.116967	1.3779e-05	5.86345e-08	-0.0574072	0.164376	0.221783
cg19636224	0	1	0	chr1	44176844	-	II	S_Shelf	ST3GAL3;ST3GAL3;RP11-184I16.4	ST3GAL3;ST3GAL3;ST3GAL3;ST3GAL3;ST3GAL3;ST3GAL3;ST3GAL3;ST3GAL3;ST3GAL3;ST3GAL3	5'UTR;5'UTR;5'UTR;5'UTR;5'UTR;5'UTR;5'UTR;5'UTR;5'UTR;5'UTR	0.996256	3.10404e-08	9.97882e-08	-0.000173506	0.220691	0.220865
cg13573582	0	0	1	chr1	44887933	+	II	S_Shelf	RNF220	RNF220	Body	0.0561073	1.21436e-05	1.14559e-08	-0.0797618	0.188095	0.267857
cg06398054	0	1	1	chr1	53092881	-	II	OpenSea				0.179437	3.25449e-08	3.12842e-10	-0.0708471	0.312761	0.383608
cg23234083	0	0	-1	chr1	53552366	+	II	OpenSea	RP11-334A14.5			3.52935e-06	0.236149	5.50513e-08	0.145337	-0.0343557	-0.179692
cg01100796	0	1	0	chr1	53662040	-	II	N_Shore	CPT2;CPT2	CPT2	TSS200	0.014129	9.81298e-10	8.58046e-05	0.0888387	0.239377	0.150539
cg23224303	0	1	0	chr1	54356568	-	II	S_Shore	DIO1;YIPF1;YIPF1;YIPF1	YIPF1;YIPF1;YIPF1	TSS1500;TSS1500;TSS1500	0.307466	4.74775e-09	1.20957e-06	0.0568517	0.354678	0.297826
cg15818692	0	1	1	chr1	59349784	+	II	OpenSea	RP4-794H19.2;RP4-794H19.1	LINC01135;LINC01135;LINC01135	Body;Body;Body	0.674475	8.72225e-10	2.15818e-08	0.0156403	0.251464	0.235823
cg23670353	0	0	1	chr1	59833489	+	II	OpenSea	FGGY	FGGY;FGGY	Body;Body	0.212455	5.9168e-07	8.88953e-09	-0.0574068	0.242477	0.299884
cg19746186	0	1	1	chr1	60158474	-	II	OpenSea		FGGY;FGGY	Body;Body	0.192323	7.24448e-08	8.29486e-10	-0.048606	0.214301	0.262907
cg02614099	1	0	0	chr1	61548266	-	II	N_Shore	NFIA;NFIA;NFIA;NFIA;NFIA;NFIA	NFIA;NFIA;NFIA;NFIA;NFIA;NFIA	5'UTR;5'UTR;1stExon;1stExon;Body;Body	3.34788e-09	0.297468	5.73036e-07	0.118911	0.0185767	-0.100334
cg03486096	0	1	0	chr1	61719792	+	II	OpenSea	RP5-833A20.1	NFIA-AS1;NFIA;NFIA;NFIA;NFIA	TSS1500;Body;Body;Body;Body	0.624806	3.67288e-08	8.82745e-07	0.0206572	0.250337	0.22968
cg00849335	0	0	1	chr1	66736380	+	II	OpenSea		PDE4B;PDE4B;PDE4B;PDE4B;PDE4B	Body;Body;Body;Body;Body	0.196889	6.44866e-06	8.59322e-08	-0.0734145	0.266776	0.340191
cg04331199	0	0	1	chr1	67227248	+	II	OpenSea		TCTEX1D1	Body	0.103712	2.52079e-05	8.70757e-08	-0.0699976	0.186371	0.256368
cg15715903	0	1	1	chr1	68926823	+	II	OpenSea				0.600026	2.81178e-08	1.00036e-08	-0.0242738	0.277108	0.301382
cg18172358	0	-1	0	chr1	76734569	-	II	OpenSea		ST6GALNAC3;ST6GALNAC3	Body;Body	0.189468	2.60654e-08	1.63558e-05	-0.0372997	-0.169921	-0.132621
cg07808057	0	1	0	chr1	89340157	-	II	OpenSea	GTF2B	GTF2B	Body	0.447712	1.24448e-08	9.90698e-07	0.0289823	0.235249	0.206267
cg00454346	0	1	0	chr1	89820011	+	II	OpenSea				0.180928	1.55579e-10	2.19922e-07	0.0646069	0.342394	0.277787
cg23317390	0	1	0	chr1	90220311	-	II	OpenSea	LRRC8C			0.183896	1.64715e-09	1.66404e-06	0.0602531	0.298531	0.238278
cg09674502	0	0	1	chr1	92953279	+	II	S_Shore	GFI1	GFI1	TSS1500	0.00353191	2.9673e-05	3.02312e-10	-0.136017	0.196584	0.332601
cg01561200	0	0	-1	chr1	93176520	-	II	OpenSea	EVI5	EVI5	Body	0.000104757	0.00444533	1.72218e-09	0.163245	-0.115225	-0.27847
cg15271220	0	0	-1	chr1	94108287	-	II	OpenSea		BCAR3;BCAR3;BCAR3	Body;Body;Body	0.0590058	1.17692e-05	1.22091e-08	0.0753241	-0.180062	-0.255386
cg24984452	0	0	1	chr1	95261186	-	II	OpenSea	RP11-86H7.1	LINC01057	Body	0.000265463	0.0228333	6.7814e-08	-0.191878	0.114888	0.306766
cg15527175	0	0	1	chr1	95532966	-	II	OpenSea	RP11-313A24.1;ALG14	ALG14;ALG14;ALG14	Body;Body;Body	0.175716	1.63494e-06	1.57651e-08	-0.068013	0.252208	0.320221
cg08277638	0	0	1	chr1	100981508	+	II	OpenSea	CDC14A;CDC14A	CDC14A	Body	0.169551	6.99271e-06	6.56294e-08	-0.0563816	0.191525	0.247906
cg22747843	0	1	1	chr1	109936194	-	II	N_Shelf	SORT1	SORT1;SORT1	Body;TSS1500	0.735789	6.5551e-08	5.01891e-08	-0.0188279	0.323495	0.342323
cg26210191	0	0	1	chr1	110161760	+	II	N_Shore	AMPD2;AMPD2;AMPD2	AMPD2;AMPD2;AMPD2	TSS1500;TSS1500;TSS1500	0.00595776	0.000124286	3.581e-09	-0.0701459	0.0982947	0.168441
cg04159878	0	0	1	chr1	110179127	+	II	OpenSea				0.146902	9.32155e-06	6.39307e-08	-0.0651719	0.206295	0.271467
cg12690186	0	1	0	chr1	110365246	-	II	OpenSea				0.00494149	6.04239e-08	0.00523891	0.122217	0.247133	0.124916
cg13814657	0	1	0	chr1	110416138	+	II	OpenSea				0.554021	6.86737e-08	2.33451e-06	0.0248186	0.242551	0.217732
cg24681307	0	0	1	chr1	110526191	+	II	N_Shore	AHCYL1;AHCYL1	AHCYL1	TSS1500	0.3464	7.84209e-07	4.40705e-08	-0.0381888	0.211319	0.249508
cg19074903	0	0	1	chr1	110542075	-	II	OpenSea	AHCYL1	AHCYL1;AHCYL1;AHCYL1	5'UTR;Body;TSS1500	0.612083	1.94364e-07	7.00319e-08	-0.0241218	0.263827	0.287949
cg11016299	0	1	0	chr1	113256701	+	II	N_Shore	PPM1J;PPM1J;PPM1J	PPM1J	Body	0.129729	3.57995e-08	4.54132e-05	0.0722628	0.281225	0.208963
cg26463806	0	0	1	chr1	113709172	+	II	OpenSea				0.0329803	2.28685e-05	8.53927e-09	-0.0838904	0.170465	0.254355
cg07614859	0	-1	0	chr1	116918716	+	II	S_Shore	RP4-655J12.3;ATP1A1	ATP1A1;ATP1A1	Body;Body	0.35298	3.04171e-08	4.26917e-06	-0.0279164	-0.179075	-0.151159
cg12682228	0	0	-1	chr1	117390624	+	II	OpenSea				0.0582402	7.06393e-05	8.62331e-08	0.076075	-0.162735	-0.23881
cg23098693	0	0	1	chr1	118150813	-	II	S_Shore	FAM46C	FAM46C	5'UTR	0.215778	2.25844e-06	3.63317e-08	-0.0552626	0.220897	0.276159
cg21854332	0	0	1	chr1	144989624	+	II	OpenSea		PDE4DIP;PDE4DIP;PDE4DIP;PDE4DIP	Body;Body;Body;Body	0.526418	2.92137e-07	6.11719e-08	-0.027546	0.236964	0.26451
cg21866431	0	0	1	chr1	146476636	-	II	OpenSea	RP4-704D21.2			0.0669751	6.16575e-06	7.79662e-09	-0.0791753	0.202151	0.281326
cg02533526	0	0	1	chr1	149911291	-	II	OpenSea				0.347358	2.98298e-07	1.69152e-08	-0.0364821	0.211074	0.247556
cg18149207	0	0	-1	chr1	151805634	-	II	OpenSea	RORC;RORC	RORC	TSS1500	0.00633839	0.000102399	3.12549e-09	0.0769352	-0.11011	-0.187045
cg18469231	0	1	0	chr1	151931590	-	II	OpenSea				0.299834	4.60235e-09	1.25649e-06	0.0422335	0.259606	0.217373
cg02632109	0	1	0	chr1	153224680	+	II	OpenSea				0.211706	4.343e-08	1.97614e-05	0.0592361	0.27823	0.218994
cg20105437	0	0	1	chr1	153364402	+	II	OpenSea	S100A8;S100A8;S100A8	S100A8	TSS1500	0.352045	9.91007e-08	5.89139e-09	-0.044787	0.273877	0.318664
cg20713492	0	1	0	chr1	154293482	+	II	OpenSea	AQP10;AQP10;AQP10	AQP10	TSS200	0.00330318	3.29385e-08	0.00523278	0.0872329	0.172359	0.0851262
cg09472569	0	1	1	chr1	154458617	-	II	OpenSea		SHE	Body	0.879281	1.05004e-08	6.97293e-08	0.00652321	0.266737	0.260214
cg23589035	0	1	0	chr1	155484600	-	II	OpenSea	ASH1L	ASH1L	Body	0.022002	5.27142e-08	0.000922906	0.119666	0.300911	0.181245
cg00346446	0	0	1	chr1	156711439	-	II	S_Shore	MRPL24;MRPL24	MRPL24;MRPL24	TSS1500;TSS1500	0.0161289	8.53442e-05	1.11357e-08	-0.0731036	0.120771	0.193875
cg09166556	0	0	1	chr1	156724277	-	II	S_Shelf	HDGF;PRCC			0.499021	1.0709e-07	1.91203e-08	-0.0299369	0.25153	0.281467
cg05574120	0	-1	0	chr1	157080031	-	II	OpenSea				0.00172643	8.43609e-11	0.000172279	-0.0889546	-0.200142	-0.111187
cg00699569	0	0	1	chr1	157536296	-	II	OpenSea				0.049404	3.54819e-05	2.92702e-08	-0.0975243	0.209861	0.307385
cg00245211	0	-1	0	chr1	158146342	-	II	N_Shore				0.00221711	7.32145e-08	0.0121724	-0.160362	-0.29439	-0.134028
cg05433263	0	0	1	chr1	159524221	-	II	OpenSea				0.400235	1.01833e-06	8.75255e-08	-0.0448476	0.274624	0.319471
cg18920397	0	-1	0	chr1	160765805	-	II	OpenSea	LY9;LY9;LY9;LY9;LY9;LY9	LY9;LY9	TSS200;TSS200	0.599121	1.67511e-08	5.02655e-07	-0.0193228	-0.224301	-0.204978
cg04891053	0	0	1	chr1	161053558	+	II	S_Shelf	RP11-544M22.8	PVRL4	Body	0.0173143	7.35253e-05	1.05367e-08	-0.0668423	0.112787	0.179629
cg08894273	0	1	0	chr1	161109487	-	II	N_Shore				0.301442	4.4612e-08	8.91259e-06	0.0392756	0.223049	0.183773
cg07393523	0	0	1	chr1	162287733	+	II	OpenSea	RP11-565P22.2	NOS1AP;NOS1AP	Body;Body	0.0374843	4.64635e-06	1.88017e-09	-0.0908736	0.206731	0.297604
cg00367461	0	0	1	chr1	162571491	+	II	OpenSea				0.176047	1.04995e-07	9.66247e-10	-0.0618171	0.258668	0.320485
cg10007045	0	1	0	chr1	165796334	+	II	N_Shore	UCK2;UCK2	UCK2	TSS1500	0.132051	7.66706e-08	8.13947e-05	0.0529364	0.20125	0.148313
cg14270486	0	0	1	chr1	167588265	+	II	OpenSea				0.285853	1.72174e-06	5.70644e-08	-0.0507772	0.238791	0.289568
cg24703787	0	-1	0	chr1	172307480	-	II	OpenSea		DNM3;DNM3	Body;Body	0.00323369	1.84213e-08	0.00368596	-0.155493	-0.313218	-0.157725
cg00501765	0	1	1	chr1	172410217	-	II	N_Shelf	PIGC	C1orf105	Body	0.481909	4.59008e-08	7.43054e-09	-0.0391305	0.326734	0.365864
cg06130923	0	0	-1	chr1	172608704	-	II	OpenSea				0.244623	1.97009e-06	4.3428e-08	0.0469767	-0.201207	-0.248184
cg13190003	0	1	0	chr1	173193738	-	II	OpenSea				0.551551	3.00118e-09	1.40571e-07	0.0280105	0.304849	0.276839
cg18875208	0	1	1	chr1	175137236	+	II	OpenSea	KIAA0040;KIAA0040;KIAA0040;KIAA0040;KIAA0040;KIAA0040	KIAA0040;KIAA0040;KIAA0040;KIAA0040	5'UTR;5'UTR;5'UTR;5'UTR	0.795799	8.10834e-08	8.56066e-08	-0.0111325	0.247358	0.25849
cg05854928	0	1	0	chr1	178904101	+	II	OpenSea	RALGPS2			0.372635	7.45244e-08	8.05688e-06	0.0423808	0.273665	0.231284
cg00852924	0	0	1	chr1	179061154	-	II	OpenSea	RALGPS2	TOR3A	Body	0.0674755	4.2155e-05	6.4305e-08	-0.0736635	0.16881	0.242474
cg27506975	0	1	0	chr1	180023244	-	II	OpenSea		CEP350	Body	0.52551	7.4974e-08	2.9915e-06	0.0327416	0.297169	0.264428
cg00274133	0	1	0	chr1	180579182	+	II	OpenSea				0.670047	8.58321e-08	1.48054e-06	0.0211513	0.284701	0.26355
cg16403565	0	1	0	chr1	181122245	-	II	OpenSea				0.476555	6.36741e-08	3.49843e-06	0.0241969	0.197068	0.172871
cg08127053	0	1	0	chr1	181352945	-	II	OpenSea				0.423623	4.32248e-09	4.54936e-07	0.0353664	0.282656	0.24729
cg00318405	0	1	0	chr1	197737096	-	II	OpenSea	DENND1B;DENND1B	DENND1B;DENND1B;DENND1B;DENND1B;DENND1B	5'UTR;Body;Body;Body;Body	0.286028	6.51778e-08	1.40105e-05	0.0449417	0.243546	0.198605
cg07586235	0	0	1	chr1	200385219	-	II	OpenSea				0.18759	2.59544e-06	2.97331e-08	-0.0804511	0.299844	0.380295
cg03040292	0	0	-1	chr1	200847096	-	II	S_Shelf				0.136868	5.97998e-06	3.413e-08	0.0549419	-0.173607	-0.228549
cg01523881	0	1	0	chr1	200985689	+	II	OpenSea		KIF21B	Body	0.058894	7.4148e-08	0.000306167	0.0653541	0.197595	0.132241
cg00094579	0	0	1	chr1	202411615	+	II	OpenSea		PPP1R12B	Body	0.0290836	1.72839e-06	4.07282e-10	-0.0981337	0.223248	0.321382
cg18254053	0	0	1	chr1	202715885	+	II	OpenSea		KDM5B	Body	0.217731	2.62553e-06	4.33825e-08	-0.055922	0.222839	0.278761
cg25051490	0	1	0	chr1	202816923	+	II	OpenSea				0.823642	2.09276e-08	1.7788e-07	0.00936057	0.254373	0.245012
cg05455036	0	0	1	chr1	202828149	-	II	N_Shore	RP11-480I12.5			0.0968679	8.40803e-06	2.3146e-08	-0.0501711	0.139266	0.189437
cg11894057	0	0	1	chr1	203255843	+	II	OpenSea	RP11-134P9.3;RP11-134P9.3	LINC01353;LINC01353	TSS1500;TSS1500	0.0331416	2.11295e-05	7.88883e-09	-0.0911908	0.186337	0.277527
cg05181290	0	0	-1	chr1	203733914	-	II	OpenSea	LAX1;LAX1	LAX1;LAX1	TSS1500;TSS1500	0.453205	5.12377e-07	6.49855e-08	0.0250333	-0.177406	-0.202439
cg17711527	0	-1	0	chr1	203734396	+	II	OpenSea	LAX1;LAX1;LAX1;LAX1	LAX1;LAX1;LAX1;LAX1	1stExon;1stExon;5'UTR;5'UTR	0.27811	5.21654e-08	1.23923e-05	-0.0356282	-0.191557	-0.155929
cg06958535	0	0	-1	chr1	203734478	-	II	OpenSea	LAX1;LAX1;LAX1	LAX1;LAX1;LAX1	1stExon;1stExon;5'UTR	0.361847	1.13231e-07	7.29522e-09	0.0370353	-0.229926	-0.266961
cg01157024	0	1	1	chr1	203858831	+	II	OpenSea				0.722549	6.84866e-08	4.85903e-08	-0.0175638	0.286298	0.303861
cg04202597	0	0	1	chr1	205144722	+	II	OpenSea		DSTYK;DSTYK	Body;Body	0.0426683	4.41603e-06	2.26888e-09	-0.0921047	0.215766	0.30787
cg27225130	0	0	-1	chr1	208218009	+	II	OpenSea		PLXNA2	Body	0.0763517	4.09422e-07	5.86162e-10	0.0532562	-0.160095	-0.213351
cg02928840	0	-1	0	chr1	208218075	+	II	OpenSea	PLXNA2	PLXNA2	Body	0.365626	5.34927e-08	6.35427e-06	-0.0261501	-0.168566	-0.142416
cg03624366	0	0	1	chr1	209571833	-	II	OpenSea				0.0115577	4.51978e-05	3.09421e-09	-0.0913384	0.149545	0.240883
cg05574794	0	0	1	chr1	211757171	+	II	S_Shelf	RP11-359E8.5			0.219379	3.2564e-07	5.26641e-09	-0.0501953	0.220966	0.271162
cg10155715	0	1	1	chr1	219399338	+	II	OpenSea	RP11-135J2.3			0.290671	6.14241e-09	2.17245e-10	-0.0531892	0.317573	0.370763
cg03811164	0	0	1	chr1	226055930	-	II	OpenSea	TMEM63A	TMEM63A	Body	0.401293	1.42654e-07	1.25527e-08	-0.0357824	0.23918	0.274962
cg13980580	0	1	0	chr1	226249216	-	II	N_Shore	H3F3A;H3F3A;H3F3A	H3F3A;H3F3AP4	TSS1500;TSS1500	0.918012	5.62565e-08	2.71772e-07	0.00387346	0.219534	0.215661
cg17748520	0	1	0	chr1	226298746	-	II	S_Shore				0.0571747	3.4195e-08	0.000177048	0.0697946	0.215914	0.146119
cg21422623	0	0	-1	chr1	226912213	-	II	OpenSea		ITPKB	Body	0.0119319	1.22649e-05	7.4232e-10	0.0739635	-0.131403	-0.205367
cg13693136	0	0	1	chr1	228666638	+	I	OpenSea				0.00297291	0.000259457	3.1224e-09	-0.0955878	0.117103	0.212691
cg01993812	0	0	1	chr1	230202012	+	II	N_Shore	GALNT2;GALNT2;GALNT2	GALNT2;GALNT2;GALNT2	TSS1500;TSS1500;Body	5.57452e-05	0.0135349	4.48557e-09	-0.210577	0.123016	0.333593
cg13495130	0	0	1	chr1	230289718	-	II	OpenSea	GALNT2	GALNT2;GALNT2	Body;Body	0.0639858	6.07618e-07	6.13882e-10	-0.0811476	0.229176	0.310323
cg09631123	0	1	1	chr1	232644166	+	II	OpenSea		SIPA1L2	Body	0.597347	3.92069e-08	1.35708e-08	-0.0238955	0.26741	0.291305
cg02021984	0	0	1	chr1	232724961	-	II	OpenSea				0.0698452	1.41848e-06	1.78216e-09	-0.087278	0.242327	0.329605
cg01488842	0	0	1	chr1	232726743	+	II	OpenSea				0.00194169	0.00453438	7.37962e-08	-0.111954	0.100317	0.212271
cg13023668	0	0	1	chr1	234668366	-	II	OpenSea	RP5-855F14.1;RP5-855F14.1	LINC01354	TSS1500	0.183394	3.95521e-06	4.3577e-08	-0.0559156	0.20209	0.258005
cg00681981	0	0	-1	chr1	234904616	+	II	OpenSea				0.0042423	0.000508002	1.21013e-08	0.110179	-0.133205	-0.243384
cg14836884	0	1	1	chr1	235567148	+	II	OpenSea	TBCE	TBCE;TBCE;TBCE;TBCE	Body;Body;Body;5'UTR	0.700383	3.04023e-09	5.88659e-08	0.0165975	0.279561	0.262964
cg10946356	0	1	1	chr1	235922479	+	II	OpenSea		LYST;LYST	Body;Body	0.964187	2.07511e-08	5.77294e-08	-0.00176161	0.237721	0.239483
cg17464069	0	0	1	chr1	236518104	-	II	OpenSea				0.176498	5.8073e-06	5.93674e-08	-0.0563871	0.196619	0.253006
cg05662543	0	1	1	chr1	236552837	+	II	OpenSea				0.952261	4.30394e-09	1.22883e-08	-0.00324766	0.347608	0.350856
cg19433762	0	1	0	chr1	238025440	+	II	OpenSea	RP11-193H5.1;RYR2	LOC100130331	TSS200	0.561796	6.51721e-08	2.12821e-06	0.0261408	0.261114	0.234973
cg14108837	0	1	0	chr1	240056781	-	II	OpenSea	CHRM3	CHRM3	5'UTR	0.18267	4.60355e-09	4.08229e-06	0.0489075	0.233416	0.184508
cg12039595	0	0	1	chr1	244480459	+	II	OpenSea				0.0531914	7.79575e-07	5.50359e-10	-0.0721917	0.192977	0.265169
cg19888481	0	0	1	chr1	244505421	+	II	OpenSea				0.142192	1.08568e-05	6.98258e-08	-0.0765749	0.237536	0.314111
cg27429839	0	-1	0	chr2	2902683	-	II	OpenSea	AC019118.2	LINC01250	Body	0.0124445	1.22469e-08	0.000654586	-0.0689701	-0.167337	-0.0983666
cg18543074	0	0	1	chr2	6933690	-	II	OpenSea				0.162153	8.73593e-06	7.47768e-08	-0.0651276	0.214777	0.279904
cg11358199	0	-1	0	chr2	8453529	-	II	OpenSea	LINC00299;LINC00299;LINC00299			0.38575	2.91568e-08	3.23392e-06	-0.0306299	-0.21081	-0.180181
cg05500904	0	0	1	chr2	10266949	-	II	S_Shelf		RRM2;RRM2	Body;Body	0.0815049	2.78765e-05	5.92758e-08	-0.102725	0.253649	0.356373
cg03377528	0	0	1	chr2	20555894	+	II	OpenSea				0.128914	1.91757e-06	9.06521e-09	-0.0705726	0.231276	0.301848
cg25840926	-1	0	0	chr2	20647987	+	II	Island	RHOB;RHOB	RHOB;RHOB	1stExon;3'UTR	3.46841e-08	0.0146123	0.000712058	-0.321307	-0.129783	0.191524
cg22034855	0	1	0	chr2	20792009	+	II	OpenSea	HS1BP3-IT1			0.784208	1.65082e-08	1.764e-07	0.00950112	0.211952	0.202451
cg00105189	0	0	1	chr2	23627885	-	II	OpenSea	KLHL29	KLHL29	5'UTR	0.0393183	5.30712e-06	2.37301e-09	-0.0786682	0.179471	0.258139
cg16858842	0	0	1	chr2	27205328	-	II	OpenSea	AC013472.4;MAPRE3;MAPRE3	MAPRE3	5'UTR	0.151074	5.44638e-06	3.86864e-08	-0.0484225	0.159377	0.2078
cg20591120	0	0	1	chr2	28177263	+	II	OpenSea		BRE;BRE;BRE;BRE;BRE	Body;Body;Body;Body;Body	0.0267183	4.20509e-05	1.16488e-08	-0.0764223	0.143887	0.22031
cg01099596	0	1	0	chr2	28304009	+	II	OpenSea		BRE;BRE;BRE;BRE;BRE;BRE	Body;Body;Body;Body;Body;Body	0.918094	3.86261e-08	1.91366e-07	0.00465779	0.268104	0.263447
cg07205203	0	0	1	chr2	28940400	-	I	OpenSea	AC097724.3;AC097724.3			0.0731255	2.61044e-07	3.36531e-10	-0.0563587	0.170787	0.227146
cg24012128	0	0	1	chr2	29241078	-	II	OpenSea	FAM179A	FAM179A	Body	0.474415	5.97677e-07	8.75893e-08	-0.0308828	0.227969	0.258851
cg06938630	0	0	1	chr2	29290035	-	II	OpenSea		C2orf71	Body	0.0270755	2.09148e-05	5.43752e-09	-0.0879565	0.173143	0.261099
cg16612625	0	1	0	chr2	29415669	-	II	OpenSea	ALK	ALK	3'UTR	0.174844	1.35049e-08	1.11659e-05	0.0609229	0.274876	0.213953
cg22078702	0	1	0	chr2	32489886	+	II	OpenSea	NLRC4;NLRC4;NLRC4;NLRC4	NLRC4;NLRC4;NLRC4;NLRC4;NLRC4	1stExon;5'UTR;5'UTR;5'UTR;5'UTR	0.00203919	2.69893e-08	0.00716977	0.130449	0.246705	0.116257
cg07055315	0	0	1	chr2	32490835	+	II	OpenSea	NLRC4;NLRC4;NLRC4;NLRC4	NLRC4	TSS200	0.145457	2.16906e-06	1.35602e-08	-0.066255	0.225243	0.291498
cg03211711	0	1	0	chr2	32491049	+	II	OpenSea	NLRC4;NLRC4;NLRC4	NLRC4;NLRC4;NLRC4;NLRC4	TSS1500;TSS1500;TSS1500;TSS1500	0.953677	5.03751e-08	2.03834e-07	0.00295236	0.297793	0.294841
cg22957691	0	0	1	chr2	36790185	-	II	OpenSea		FEZ2;FEZ2	Body;Body	0.368779	4.44208e-07	2.99863e-08	-0.0504834	0.300246	0.350729
cg12457834	0	0	1	chr2	36933345	-	II	OpenSea	VIT;VIT;VIT;VIT;VIT;VIT;VIT	VIT;VIT;VIT;VIT;VIT	5'UTR;5'UTR;5'UTR;5'UTR;5'UTR	0.453335	4.27022e-07	5.43297e-08	-0.031753	0.226901	0.258654
cg26390455	0	1	1	chr2	37422644	-	II	N_Shore	AC007390.5;AC007390.5;AC007390.5;AC007390.5;SULT6B1	CEBPZOS;CEBPZOS	TSS1500;TSS1500	0.675996	1.2893e-08	7.47154e-09	-0.0193593	0.285439	0.304798
cg21334129	0	1	1	chr2	37873901	+	II	OpenSea	CDC42EP3	CDC42EP3;CDC42EP3;CDC42EP3;CDC42EP3	5'UTR;5'UTR;5'UTR;5'UTR	0.503746	9.13742e-11	7.84324e-09	0.0274434	0.296848	0.269405
cg03209258	0	0	1	chr2	39225075	+	II	OpenSea		SOS1	Body	0.295314	2.4659e-07	8.80786e-09	-0.042606	0.223005	0.265611
cg03149773	0	0	1	chr2	39630659	-	II	OpenSea		MAP4K3;MAP4K3	Body;Body	1.16702e-05	0.0743028	1.55019e-08	-0.289435	0.110383	0.399818
cg08160072	0	1	1	chr2	40009501	-	II	S_Shelf				0.534009	3.08846e-08	7.18675e-09	-0.026394	0.253078	0.279472
cg05075562	0	0	-1	chr2	42123725	+	II	OpenSea				0.0312704	0.000122079	5.19437e-08	0.0729379	-0.131818	-0.204756
cg11107451	0	0	1	chr2	42542416	-	II	OpenSea	EML4	EML4;EML4	Body;Body	0.579391	1.72078e-07	5.09956e-08	-0.0286355	0.287949	0.316585
cg27516975	0	1	0	chr2	43163647	+	II	OpenSea				0.756309	8.86522e-08	9.60168e-07	0.0131553	0.24287	0.229714
cg12079904	0	1	0	chr2	43195545	+	II	OpenSea				0.855392	8.75428e-08	1.26742e-07	-0.00544173	0.171191	0.176633
cg05275732	0	0	-1	chr2	43367147	+	II	OpenSea				0.0653424	3.45069e-05	4.84055e-08	0.0765342	-0.176153	-0.252687
cg25272883	0	0	1	chr2	43371609	-	II	OpenSea				0.0285473	4.93446e-07	1.04352e-10	-0.134043	0.3219	0.455943
cg26381957	0	1	0	chr2	43644706	+	II	OpenSea	THADA	THADA;THADA;THADA	Body;Body;Body	0.0596086	1.04678e-09	1.02512e-05	0.0923345	0.325825	0.233491
cg26804974	0	0	1	chr2	44335362	+	II	OpenSea				0.00702946	8.43255e-05	2.91324e-09	-0.119166	0.175098	0.294264
cg21269770	0	1	0	chr2	46125199	-	II	OpenSea		PRKCE	Body	0.158472	1.48009e-08	1.47903e-05	0.0464425	0.200848	0.154405
cg23586766	0	1	1	chr2	47141297	+	II	N_Shore	MCFD2;MCFD2;MCFD2;MCFD2;MCFD2;MCFD2;MCFD2;MCFD2;MCFD2	MCFD2;MCFD2;MCFD2;MCFD2;MCFD2;MCFD2;MCFD2	Body;5'UTR;5'UTR;5'UTR;5'UTR;5'UTR;5'UTR	0.750653	5.70019e-08	4.76998e-08	-0.0128113	0.235024	0.247835
cg27073431	0	1	1	chr2	47404636	-	II	S_Shore	CALM2;CALM2	CALM2	TSS1500	0.798842	6.52225e-11	9.78959e-11	-0.00926492	0.265835	0.2751
cg17948174	0	1	0	chr2	48492921	+	II	OpenSea				0.390816	3.81148e-09	5.15351e-07	0.0431644	0.322965	0.279801
cg14919082	0	0	1	chr2	54901055	-	II	OpenSea				0.0252109	7.32241e-06	1.50169e-09	-0.094547	0.194826	0.289373
cg24443768	0	1	0	chr2	55204245	+	II	OpenSea	RTN4	RTN4;RTN4;RTN4;RTN4;RTN4	Body;Body;Body;Body;Body	0.01619	2.65047e-09	0.000152314	0.0953619	0.253974	0.158612
cg00010672	0	-1	-1	chr2	55281781	-	II	S_Shelf				0.308313	1.60325e-08	6.61163e-10	0.0566068	-0.338834	-0.395441
cg06452258	0	0	1	chr2	60597809	+	II	OpenSea	AC007381.2;AC007381.2			0.14656	2.37552e-06	1.51659e-08	-0.0630282	0.213915	0.276943
cg03606511	0	0	1	chr2	60735530	+	II	OpenSea	BCL11A;BCL11A	BCL11A;BCL11A;BCL11A	Body;Body;Body	0.201264	5.30474e-06	7.39603e-08	-0.037215	0.137975	0.17519
cg00823094	0	1	0	chr2	60771364	+	II	OpenSea	BCL11A	BCL11A;BCL11A;BCL11A	Body;Body;Body	0.339615	4.86965e-08	7.10977e-06	0.0536448	0.328711	0.275066
cg12753957	0	1	0	chr2	62492408	+	II	OpenSea				0.0718003	1.13347e-08	5.14889e-05	0.0818201	0.278815	0.196995
cg10220693	0	0	-1	chr2	64205129	-	II	OpenSea		VPS54;VPS54	Body;Body	0.0135643	7.11427e-05	6.78229e-09	0.129596	-0.21101	-0.340606
cg06645778	0	0	1	chr2	64680425	+	II	N_Shore	LGALSL;LGALSL;LGALSL;AC008074.3	HSPC159	TSS1500	0.0460163	6.75623e-05	5.28208e-08	-0.0933066	0.189788	0.283095
cg26615381	0	1	1	chr2	65134450	-	II	OpenSea		LOC400958	Body	0.895533	2.58448e-08	4.93537e-08	-0.0061898	0.283291	0.28948
cg14480116	0	1	1	chr2	65594890	-	II	OpenSea	SPRED2;SPRED2	SPRED2;SPRED2	TSS1500;Body	0.140464	7.20252e-08	3.83512e-10	-0.0686118	0.267238	0.33585
cg14218917	0	0	1	chr2	68512232	+	II	OpenSea		CNRIP1	Body	0.110754	7.01865e-06	2.53931e-08	-0.0750066	0.218991	0.293997
cg05670158	0	0	1	chr2	69981407	+	II	OpenSea	AC092431.1;ANXA4;ANXA4;ANXA4	ANXA4	5'UTR	0.228569	1.71769e-07	3.07364e-09	-0.0631097	0.291179	0.354288
cg06022673	0	1	0	chr2	70164303	+	II	OpenSea	MXD1	MXD1;MXD1;MXD1	Body;Body;Body	0.173425	2.13187e-08	1.66536e-05	0.0688073	0.304293	0.235486
cg24471782	0	1	1	chr2	70170632	-	II	OpenSea				0.663153	5.87561e-08	2.98098e-08	-0.0203665	0.272195	0.292562
cg26342200	0	1	0	chr2	70415871	-	II	N_Shore	C2orf42;C2orf42	C2orf42	5'UTR	0.251699	4.68443e-09	1.97874e-06	0.0472433	0.262329	0.215086
cg14476266	0	0	1	chr2	71304482	-	II	OpenSea		NAGK	Body	0.273793	2.07886e-06	6.15965e-08	-0.0436191	0.198204	0.241823
cg21481630	0	1	0	chr2	72770278	+	II	OpenSea		EXOC6B	Body	0.0796733	2.28531e-08	7.55343e-05	0.0810633	0.276739	0.195676
cg04734865	0	0	1	chr2	73841447	-	II	OpenSea				0.0184161	0.000273801	5.4805e-08	-0.121143	0.188085	0.309228
cg02076776	0	0	1	chr2	86387881	-	II	OpenSea	Y_RNA;IMMT	IMMT;IMMT;IMMT	Body;Body;Body	0.223683	3.29015e-07	5.59433e-09	-0.0566653	0.251692	0.308358
cg09273112	0	0	1	chr2	86732413	+	II	OpenSea	CHMP3;CHMP3	VPS24;VPS24	3'UTR;3'UTR	0.160891	5.4325e-06	4.45978e-08	-0.0751931	0.253537	0.32873
cg01425897	0	0	1	chr2	88317831	+	II	S_Shore				0.0612041	5.94418e-06	6.26826e-09	-0.0708007	0.177152	0.247953
cg12500949	0	0	-1	chr2	88357920	+	II	S_Shelf				0.0119457	0.000348318	3.6514e-08	0.109579	-0.156226	-0.265805
cg20312012	0	1	1	chr2	97331035	-	II	OpenSea	FER1L5	FER1L5	Body	0.975689	1.02609e-08	4.09175e-08	0.00162403	0.331263	0.329639
cg09218531	0	0	1	chr2	97551653	-	II	OpenSea	FAM178B	FAM178B;FAM178B;FAM178B	Body;Body;Body	0.6282	9.96954e-08	4.03907e-08	-0.0200945	0.236526	0.25662
cg08859278	0	0	-1	chr2	98329691	-	II	OpenSea	ZAP70	ZAP70	TSS1500	0.0214513	8.23748e-05	1.72245e-08	0.0909146	-0.157726	-0.248641
cg07094833	0	0	-1	chr2	98330493	-	II	OpenSea	ZAP70	ZAP70	5'UTR	0.00439821	0.000358039	8.24058e-09	0.110782	-0.138357	-0.249139
cg17913347	0	1	0	chr2	98357103	-	II	OpenSea				0.00186789	1.16793e-08	0.00460871	0.142584	0.275609	0.133024
cg26898436	0	0	-1	chr2	99280007	-	II	OpenSea	MGAT4A	MGAT4A;MGAT4A	TSS200;Body	0.0013889	0.00110188	6.79388e-09	0.121228	-0.121774	-0.243002
cg13584531	0	0	-1	chr2	99280070	-	II	OpenSea	MGAT4A	MGAT4A;MGAT4A	TSS200;Body	0.0118941	0.000188695	1.73112e-08	0.104165	-0.155479	-0.259644
cg09622624	0	0	1	chr2	100135414	-	II	OpenSea	AC018690.1			0.45105	7.1005e-07	8.83922e-08	-0.035457	0.246462	0.281919
cg21948812	0	0	1	chr2	101036551	-	II	S_Shelf				0.583163	2.47222e-07	7.42557e-08	-0.0239121	0.239217	0.263129
cg21854538	0	0	1	chr2	102357220	-	II	OpenSea		MAP4K4;MAP4K4;MAP4K4;MAP4K4;MAP4K4	Body;Body;Body;Body;Body	0.165594	6.7736e-07	5.53055e-09	-0.0851687	0.321201	0.40637
cg05613460	0	0	1	chr2	102489948	-	II	OpenSea		MAP4K4;MAP4K4;MAP4K4;MAP4K4;MAP4K4	Body;Body;Body;Body;Body	0.0490709	9.78792e-06	7.00377e-09	-0.0872336	0.201932	0.289165
cg22755445	0	0	1	chr2	102772036	+	II	OpenSea	IL1R1;IL1R1;IL1R1;IL1R1;IL1R1	IL1R1	5'UTR	0.0291934	1.69745e-05	4.92647e-09	-0.0766441	0.154836	0.23148
cg02822894	0	1	0	chr2	105940459	+	II	OpenSea	AC012360.4;TGFBRAP1	TGFBRAP1;TGFBRAP1	5'UTR;5'UTR	0.306821	8.87231e-08	1.53783e-05	0.0519785	0.290591	0.238612
cg23881672	-1	0	0	chr2	106468075	+	I	OpenSea	NCK2;NCK2;NCK2;NCK2	NCK2;NCK2;NCK2	TSS200;5'UTR;5'UTR	8.0515e-08	0.116427	6.79266e-05	-0.199551	-0.0529903	0.14656
cg25305879	0	0	1	chr2	106814630	-	II	S_Shelf				0.219951	9.70556e-07	1.60624e-08	-0.0587312	0.246597	0.305329
cg21940877	0	1	0	chr2	108170175	+	II	OpenSea	AC096669.3;AC096669.3			0.49	1.837e-08	1.06297e-06	0.0332049	0.292352	0.259147
cg19193403	1	0	0	chr2	110973946	-	II	S_Shelf	LINC00116	NCRNA00116	Body	7.76943e-08	0.00298089	0.00646248	0.212758	0.108751	-0.104007
cg13758331	0	1	0	chr2	111893676	-	II	OpenSea		BCL2L11;BCL2L11	Body;Body	0.0166636	3.37031e-09	0.000175689	0.0957349	0.25406	0.158325
cg22130509	0	0	1	chr2	112417158	+	II	OpenSea				0.00744719	2.93927e-05	9.36329e-10	-0.107311	0.169844	0.277155
cg05011214	0	0	1	chr2	113478976	+	II	OpenSea	NT5DC4			0.0778855	4.15466e-07	6.20416e-10	-0.0790755	0.238817	0.317893
cg15300024	0	1	1	chr2	113487167	-	II	OpenSea	NT5DC4			0.714707	3.43297e-10	7.19378e-09	0.0143922	0.273839	0.259447
cg12108912	0	0	-1	chr2	120435949	-	II	N_Shore	TMEM177;TMEM177;TMEM177	TMEM177;TMEM177;TMEM177	TSS1500;TSS1500;TSS1500	0.00676024	0.000382035	1.69674e-08	0.137756	-0.180406	-0.318162
cg02398240	0	0	1	chr2	128256334	-	II	OpenSea		IWS1	Body	0.00864992	7.76537e-06	2.64351e-10	-0.101105	0.17605	0.277155
cg18007373	0	1	0	chr2	128464939	-	II	OpenSea		WDR33	Body	0.017832	1.31271e-11	1.92724e-06	0.111655	0.354808	0.243152
cg09204187	-1	0	0	chr2	130940668	-	II	S_Shore	SMPD4;SMPD4;MZT2B;SMPD4	SMPD4;SMPD4;SMPD4;SMPD4;SMPD4;SMPD4;SMPD4;FAM128B	TSS1500;TSS1500;TSS1500;TSS1500;TSS1500;TSS1500;TSS1500;Body	1.34545e-09	0.000994021	0.00120855	-0.16785	-0.0827442	0.0851054
cg07319315	0	0	1	chr2	135149599	-	II	OpenSea		MGAT5	Body	0.325533	1.76656e-06	8.36396e-08	-0.0437259	0.223061	0.266787
cg15088918	0	-1	0	chr2	135450288	-	II	OpenSea		TMEM163	Body	0.0118184	4.65616e-08	0.00177244	-0.0717456	-0.164385	-0.0926397
cg04052546	0	0	1	chr2	136781306	-	II	OpenSea				0.0690864	1.86799e-06	2.32923e-09	-0.0834181	0.227954	0.311373
cg08017142	0	1	1	chr2	136862706	-	II	OpenSea				0.436223	1.08652e-08	1.30975e-09	-0.0394079	0.31342	0.352828
cg15114001	0	0	1	chr2	136899351	+	II	OpenSea				0.162531	1.06843e-06	8.44642e-09	-0.0666725	0.244465	0.311138
cg08303418	0	1	0	chr2	136993321	-	II	OpenSea				0.717616	1.59208e-08	2.45167e-07	0.0188201	0.318272	0.299452
cg09687334	0	-1	0	chr2	137120585	-	II	OpenSea				0.0228246	2.83286e-08	0.000562577	-0.105988	-0.27463	-0.168642
cg17600630	0	1	0	chr2	144053418	+	II	OpenSea	AC096558.1;RP11-570L15.2	ARHGAP15	Body	0.0337747	4.37359e-09	7.98344e-05	0.121217	0.360892	0.239675
cg19925435	0	1	0	chr2	144440441	+	II	OpenSea	RP11-434H14.1;RP11-434H14.1;RP11-434H14.1	ARHGAP15	Body	0.294239	5.31456e-09	1.4962e-06	0.0656085	0.396641	0.331032
cg17643692	0	1	0	chr2	145198903	+	II	OpenSea		ZEB2;ZEB2	Body;Body	0.681306	7.85921e-08	1.2854e-06	0.0202467	0.283746	0.263499
cg08984272	0	0	1	chr2	149884320	+	II	OpenSea				0.287629	9.25055e-07	3.09354e-08	-0.0429623	0.208783	0.251746
cg01942558	0	0	1	chr2	152214027	+	II	OpenSea	TNFAIP6	TNFAIP6	TSS200	0.271031	1.2e-06	3.43026e-08	-0.0643582	0.298457	0.362816
cg21968688	0	1	0	chr2	157262380	+	II	OpenSea				0.808877	1.59742e-08	1.49886e-07	0.0102652	0.259583	0.249318
cg07143462	0	0	1	chr2	157289513	-	II	N_Shelf				0.139635	3.4284e-07	1.84356e-09	-0.0627266	0.228628	0.291355
cg17949057	0	0	-1	chr2	158297335	-	II	OpenSea	AC019201.2;CYTIP;CYTIP	CYTIP	Body	0.017851	0.000312908	6.11274e-08	0.111318	-0.170201	-0.281519
cg15448681	0	1	1	chr2	160219747	+	II	OpenSea		BAZ2B;BAZ2B	Body;Body	0.589128	8.09832e-09	2.807e-09	-0.0263035	0.305022	0.331325
cg25101462	0	0	1	chr2	160412499	+	II	OpenSea	BAZ2B;BAZ2B;BAZ2B;BAZ2B	BAZ2B;BAZ2B	5'UTR;5'UTR	0.0262549	0.000158979	5.2191e-08	-0.132973	0.228372	0.361345
cg02387779	0	1	1	chr2	161151272	-	II	OpenSea	RBMS1	RBMS1;RBMS1	Body;Body	0.968136	5.32625e-09	2.30163e-08	0.00169242	0.269503	0.26781
cg15745469	0	1	0	chr2	161367376	+	II	OpenSea				0.0983476	3.69928e-08	7.71663e-05	0.0640162	0.227793	0.163777
cg11200845	0	0	1	chr2	161726241	+	II	OpenSea				0.00803619	2.5811e-05	9.0982e-10	-0.134109	0.216069	0.350178
cg11328284	0	0	1	chr2	168932113	+	II	OpenSea	STK39	STK39	Body	0.349992	1.03524e-06	5.99749e-08	-0.0600397	0.330497	0.390536
cg14912376	0	1	0	chr2	169771024	+	II	OpenSea	SPC25			0.00895957	2.81914e-08	0.0017125	0.114443	0.257061	0.142618
cg15384945	0	-1	0	chr2	170249708	+	II	OpenSea				0.0209956	4.56331e-08	0.000882747	-0.113985	-0.285944	-0.171959
cg17008497	0	1	0	chr2	173916484	-	II	OpenSea		RAPGEF4;RAPGEF4;RAPGEF4;RAPGEF4;RAPGEF4	Body;Body;Body;Body;Body	0.162582	2.17572e-09	2.77078e-06	0.0574209	0.268099	0.210678
cg00680285	0	0	1	chr2	176326854	-	II	OpenSea				0.0849438	2.29782e-05	5.21862e-08	-0.0831277	0.21	0.293128
cg17178175	0	0	1	chr2	178109973	-	II	OpenSea	NFE2L2;NFE2L2;NFE2L2;NFE2L2	NFE2L2;NFE2L2;NFE2L2	Body;5'UTR;5'UTR	0.00338801	0.00213635	5.65068e-08	-0.133656	0.13801	0.271666
cg14504532	1	0	0	chr2	179814604	+	II	OpenSea		CCDC141	Body	4.67696e-08	4.01702e-05	0.0947176	0.231202	0.164138	-0.0670643
cg21603432	0	0	1	chr2	180100632	-	II	OpenSea	SESTD1	SESTD1	5'UTR	0.190487	1.23754e-06	1.43935e-08	-0.0510879	0.198613	0.249701
cg01231381	0	0	1	chr2	180130081	-	II	S_Shore	SESTD1	SESTD1	TSS1500	0.000501077	0.00179526	3.38218e-09	-0.15094	0.132153	0.283093
cg26189818	0	1	1	chr2	180137781	+	II	OpenSea	AC093911.1			0.364936	1.45643e-08	9.92913e-10	-0.0467686	0.316094	0.362862
cg06499484	0	0	1	chr2	182521882	+	II	Island	CERKL;CERKL;CERKL	CERKL;CERKL;CERKL;CERKL;CERKL;CERKL;CERKL	TSS200;TSS200;TSS200;TSS200;TSS200;TSS200;TSS200	0.000504552	0.00427051	1.15252e-08	-0.145547	0.116143	0.26169
cg00752121	0	0	1	chr2	191199387	+	II	OpenSea				0.101974	2.29447e-05	7.59077e-08	-0.070174	0.186921	0.257095
cg13421372	0	1	0	chr2	191217711	+	II	OpenSea	INPP1;INPP1;INPP1;INPP1	INPP1;INPP1	5'UTR;5'UTR	0.866047	2.84153e-08	1.88793e-07	0.00679701	0.241289	0.234492
cg00434123	0	0	1	chr2	191505431	+	II	OpenSea				0.120722	8.36386e-06	3.68753e-08	-0.0755243	0.224592	0.300116
cg02815729	0	0	-1	chr2	192071523	-	II	OpenSea				0.0929071	2.70381e-05	7.48138e-08	0.0570733	-0.146465	-0.203538
cg26800003	0	1	0	chr2	192183345	-	II	OpenSea		MYO1B;MYO1B;MYO1B	Body;Body;Body	0.00313397	2.19324e-10	0.000178236	0.164006	0.381623	0.217617
cg04902126	0	1	1	chr2	196520943	+	II	N_Shore	SLC39A10;SLC39A10;SLC39A10;SLC39A10	SLC39A10;SLC39A10	TSS1500;TSS1500	0.879253	1.09574e-08	2.00581e-08	-0.0060212	0.245778	0.2518
cg11563064	0	0	-1	chr2	198169819	-	II	OpenSea	ANKRD44	ANKRD44;ANKRD44	Body;Body	0.343522	1.47165e-06	8.09627e-08	0.0281165	-0.150204	-0.178321
cg15810023	0	0	1	chr2	198441491	+	II	OpenSea		RFTN2	Body	0.223301	3.28288e-06	5.81638e-08	-0.061874	0.246817	0.308691
cg21368996	0	0	1	chr2	201593511	-	II	OpenSea	AC007163.4;AC007163.3	AOX2P;LOC100507140	Body;Body	0.0524297	1.07938e-05	8.8425e-09	-0.0855358	0.199889	0.285425
cg05492071	0	1	0	chr2	202650064	-	II	S_Shelf				0.079158	1.26658e-08	4.76778e-05	0.0719235	0.250459	0.178536
cg11608958	0	0	1	chr2	207836769	-	II	OpenSea				0.00193408	4.55261e-05	2.06505e-10	-0.121705	0.160687	0.282391
cg25374097	0	1	1	chr2	208939842	+	II	OpenSea	snoU13			0.191234	3.90452e-08	4.40398e-10	-0.0612821	0.276057	0.337339
cg09120749	0	0	1	chr2	211442722	-	II	OpenSea		CPS1;CPS1	Body;Body	0.000344925	0.0113645	3.07053e-08	-0.237634	0.162058	0.399692
cg20448562	0	0	1	chr2	216994243	+	II	OpenSea	XRCC5	XRCC5	Body	0.0520202	5.69848e-05	5.47611e-08	-0.0833765	0.176191	0.259567
cg15557438	0	0	1	chr2	219192031	+	II	S_Shelf	snoU13;AC021016.8	PNKD;CATIP-AS2;PNKD	Body;Body;Body	0.139458	3.73629e-06	2.17241e-08	-0.0478766	0.156033	0.20391
cg17377746	0	0	1	chr2	223707599	+	II	OpenSea				0.131527	5.3727e-06	2.78937e-08	-0.0692411	0.216982	0.286223
cg17109053	0	0	1	chr2	223709146	-	II	OpenSea				0.16981	8.47062e-06	8.05459e-08	-0.0622619	0.209465	0.271727
cg22175006	0	0	1	chr2	223757281	-	II	OpenSea	ACSL3;ACSL3	ACSL3;ACSL3	5'UTR;5'UTR	0.280604	5.03837e-07	1.5673e-08	-0.062594	0.308063	0.370657
cg04936009	0	0	1	chr2	223846845	-	II	OpenSea				0.046213	3.69118e-05	2.70017e-08	-0.0908963	0.192285	0.283181
cg18840330	-1	0	0	chr2	224467340	+	II	OpenSea	SCG2	SCG2	TSS200	1.8306e-08	0.215251	5.64604e-06	-0.356631	-0.0704562	0.286175
cg14586711	0	1	0	chr2	224783534	+	II	OpenSea		WDFY1	Body	0.722039	1.06883e-08	1.65908e-07	0.0132192	0.230568	0.217348
cg18095002	0	0	1	chr2	224808641	+	II	N_Shore		WDFY1	Body	0.233921	3.41884e-07	6.53068e-09	-0.0487472	0.221014	0.269762
cg25384507	0	0	1	chr2	228678393	+	II	OpenSea	CCL20;CCL20	CCL20;CCL20	TSS200;TSS200	0.000179631	0.0295436	6.527e-08	-0.18994	0.105477	0.295417
cg07999828	0	0	1	chr2	232046799	+	II	OpenSea				0.154472	4.78031e-06	3.5509e-08	-0.0616289	0.20594	0.267569
cg27051231	0	1	1	chr2	232213012	+	II	OpenSea	ARMC9			0.540374	6.19831e-08	1.47492e-08	-0.0277383	0.263043	0.290781
cg15408905	0	0	-1	chr2	235331723	+	II	OpenSea				0.0414123	7.09255e-06	3.58083e-09	0.0886197	-0.201258	-0.289878
cg12444284	0	0	-1	chr2	235372868	+	II	OpenSea				0.0540109	1.64748e-06	1.24726e-09	0.0818844	-0.212137	-0.294021
cg13933685	0	0	1	chr2	237780791	-	II	OpenSea				0.306856	2.11151e-07	8.39845e-09	-0.0464882	0.250875	0.297363
cg08166615	0	0	1	chr2	238557405	+	II	OpenSea		LRRFIP1	Body	0.0605814	3.91331e-05	4.80704e-08	-0.0807279	0.181002	0.26173
cg07063912	0	1	1	chr2	238598832	-	II	N_Shore		LRRFIP1	Body	0.113426	6.84177e-08	2.2226e-10	-0.0653784	0.237371	0.302749
cg01950511	0	1	1	chr2	239289051	+	II	OpenSea		TRAF3IP1;TRAF3IP1	Body;Body	0.94111	2.41393e-09	1.2659e-08	0.00292515	0.258747	0.255822
cg14414903	0	0	1	chr2	240171712	+	I	OpenSea	HDAC4	HDAC4	Body	0.246155	1.01643e-07	2.20918e-09	-0.0390252	0.191034	0.230059
cg01955786	0	1	1	chr2	240182080	+	II	OpenSea	HDAC4	HDAC4	Body	0.13283	3.87738e-08	1.80294e-10	-0.0623971	0.244076	0.306473
cg20489909	0	0	1	chr2	242711046	+	II	Island				0.123313	1.11111e-05	5.22473e-08	-0.0570436	0.168204	0.225247
cg00795812	0	0	-1	chr2	242802009	+	II	N_Shelf	PDCD1;PDCD1	PDCD1	TSS1500	0.0118071	1.45616e-06	7.0569e-11	0.0842655	-0.166734	-0.251
cg03889044	0	0	-1	chr2	242802099	+	II	N_Shelf	PDCD1;PDCD1	PDCD1	TSS1500	0.0171918	6.20426e-05	8.5585e-09	0.0929616	-0.158429	-0.25139
cg15333123	-1	0	0	chr3	312346	+	II	OpenSea	CHL1;CHL1	CHL1;CHL1	5'UTR;5'UTR	1.28439e-08	0.000282793	0.0144438	-0.225852	-0.133597	0.0922551
cg02105211	0	0	1	chr3	4625188	-	II	OpenSea	ITPR1	ITPR1;ITPR1;ITPR1	Body;Body;Body	0.0103648	0.000700784	6.932e-08	-0.12954	0.17083	0.30037
cg22479077	0	0	1	chr3	5133902	+	II	N_Shelf				0.0141262	9.06773e-06	7.01614e-10	-0.111029	0.205655	0.316685
cg13475822	0	-1	-1	chr3	9210116	-	II	OpenSea	SRGAP3	SRGAP3;SRGAP3	Body;Body	0.755111	3.73209e-08	3.26061e-08	0.00851264	-0.16172	-0.170232
cg05539173	0	0	-1	chr3	9210156	+	II	OpenSea	SRGAP3	SRGAP3;SRGAP3	Body;Body	0.0416401	4.58081e-05	2.83726e-08	0.0775716	-0.158357	-0.235928
cg19782880	0	0	1	chr3	9757565	-	II	OpenSea		CPNE9	Body	0.0121697	1.83115e-05	1.20251e-09	-0.11657	0.20303	0.3196
cg13441156	0	0	1	chr3	10335288	+	II	OpenSea	GHRL;GHRL;GHRL;SEC13	GHRL;GHRL;GHRL;GHRL;GHRL;GHRL;GHRL;GHRL;GHRL;GHRL	TSS1500;TSS1500;TSS1500;TSS1500;TSS1500;TSS1500;TSS1500;TSS1500;TSS1500;TSS1500	0.0134616	8.39859e-07	4.8796e-11	-0.132087	0.273364	0.405451
cg19095303	0	1	0	chr3	10888293	-	II	OpenSea		SLC6A11	Body	0.0421369	1.77668e-08	0.000169808	0.0937462	0.277712	0.183966
cg09492975	0	0	1	chr3	11267531	+	II	OpenSea	HRH1;HRH1	HRH1;HRH1;HRH1	TSS200;5'UTR;5'UTR	0.00958079	0.000188425	1.22788e-08	-0.101083	0.146338	0.247422
cg12560431	0	0	1	chr3	12219504	+	II	OpenSea	SYN2	SYN2;SYN2	Body;Body	0.010002	0.000219133	1.57507e-08	-0.0787895	0.113477	0.192267
cg26197008	0	0	1	chr3	12392024	-	II	OpenSea	PPARG;PPARG;PPARG;PPARG;PPARG;PPARG;PPARG;PPARG	PPARG;PPARG;PPARG;PPARG	TSS1500;5'UTR;5'UTR;5'UTR	0.415818	2.90392e-07	2.82885e-08	-0.0412245	0.275949	0.317173
cg08288126	0	1	0	chr3	12392792	+	II	OpenSea	PPARG;PPARG;PPARG;PPARG;PPARG;PPARG;PPARG;PPARG	PPARG;PPARG;PPARG;PPARG	TSS1500;5'UTR;5'UTR;5'UTR	0.386315	1.86482e-08	2.17465e-06	0.0438975	0.307552	0.263655
cg10237171	0	1	0	chr3	12392795	+	II	OpenSea	PPARG;PPARG;PPARG;PPARG;PPARG;PPARG;PPARG;PPARG	PPARG;PPARG;PPARG;PPARG	TSS1500;5'UTR;5'UTR;5'UTR	0.358579	7.42715e-08	8.89301e-06	0.0496308	0.311218	0.261587
cg00524584	0	0	1	chr3	14185508	+	II	OpenSea	AC093495.4;AC093495.4			0.0445878	1.02605e-05	6.1494e-09	-0.0768671	0.17381	0.250677
cg15454698	1	0	0	chr3	14473580	+	II	OpenSea	SLC6A6;SLC6A6;SLC6A6;SLC6A6	SLC6A6;SLC6A6;SLC6A6	5'UTR;5'UTR;5'UTR	6.69317e-08	0.00398392	0.00449019	0.222979	0.109691	-0.113288
cg12209946	0	1	0	chr3	14987434	-	II	N_Shore	FGD5-AS1;FGD5-AS1;FGD5-AS1;FGD5-AS1;FGD5-AS1			0.184102	1.45818e-08	1.06734e-05	0.0704303	0.32378	0.25335
cg02023149	0	0	1	chr3	15135889	+	II	OpenSea	ZFYVE20;ZFYVE20	RBSN;RBSN	Body;Body	0.199995	2.65657e-07	3.38861e-09	-0.0574779	0.244506	0.301984
cg19282986	0	1	1	chr3	15329313	+	II	OpenSea	SH3BP5;SH3BP5;SH3BP5;SH3BP5	SH3BP5;SH3BP5	Body;5'UTR	0.800745	1.20551e-10	1.65455e-09	0.00991946	0.28224	0.272321
cg26327551	0	1	0	chr3	15358747	+	II	OpenSea	SH3BP5;SH3BP5;SH3BP5;SH3BP5	SH3BP5;SH3BP5	Body;5'UTR	0.548082	6.885e-09	3.05214e-07	0.0293484	0.30772	0.278372
cg03630122	0	1	0	chr3	15519172	+	II	OpenSea	COLQ	COLQ;COLQ;COLQ	Body;Body;Body	0.0416111	6.32371e-09	7.77664e-05	0.0953064	0.292194	0.196887
cg21563567	0	1	1	chr3	16295454	-	II	OpenSea				0.383258	8.59939e-08	6.61342e-09	-0.0375351	0.246458	0.283993
cg10161614	0	0	-1	chr3	17193484	+	II	OpenSea				0.491447	3.27982e-07	5.44272e-08	0.0275913	-0.217416	-0.245008
cg16338403	0	0	1	chr3	18022200	-	II	OpenSea	TBC1D5	LOC339862	Body	0.249473	2.466e-07	5.56695e-09	-0.059304	0.281886	0.341191
cg09489864	0	1	0	chr3	18411403	-	II	OpenSea	TBC1D5	SATB1;SATB1;SATB1	Body;Body;Body	0.000408067	1.08235e-09	0.0039428	0.110374	0.201872	0.0914973
cg14142047	0	0	1	chr3	31052252	-	II	OpenSea				0.105969	1.72479e-05	6.04566e-08	-0.0656781	0.17997	0.245648
cg05422368	0	0	1	chr3	31274615	-	II	OpenSea				0.0533618	1.03689e-05	8.75616e-09	-0.0809257	0.190297	0.271223
cg12843526	0	1	0	chr3	32182444	-	II	OpenSea		GPD1L	Body	0.0944102	1.73808e-08	4.52245e-05	0.0885938	0.320388	0.231794
cg01704198	0	0	1	chr3	33757893	+	II	N_Shore	CLASP2	CLASP2	Body	0.0239604	1.9253e-05	4.00013e-09	-0.0689475	0.133436	0.202383
cg00847359	0	1	0	chr3	38055958	-	II	OpenSea	Y_RNA;PLCD1	PLCD1;PLCD1;PLCD1	Body;Body;Body	0.910636	2.0458e-08	1.10011e-07	0.0059708	0.322488	0.316517
cg09375768	0	1	0	chr3	40341800	+	II	OpenSea		EIF1B-AS1	Body	0.744043	3.40055e-08	4.25958e-07	0.0143336	0.261043	0.246709
cg03532626	0	1	0	chr3	41266897	+	II	OpenSea		CTNNB1;CTNNB1;CTNNB1	Body;Body;Body	0.199143	8.78319e-09	5.85364e-06	0.0548762	0.265847	0.21097
cg19835802	0	0	1	chr3	42534097	-	II	OpenSea	VIPR1	VIPR1	5'UTR	0.0755965	4.08125e-05	7.7549e-08	-0.0483072	0.114214	0.162521
cg09417547	0	1	1	chr3	43289436	+	II	OpenSea				0.503706	6.50598e-08	1.21285e-08	-0.029073	0.251905	0.280978
cg05261452	0	1	0	chr3	43567899	+	II	OpenSea		ANO10;ANO10;ANO10;ANO10;ANO10	Body;Body;Body;Body;Body	0.501995	7.48555e-09	4.39838e-07	0.0340511	0.3184	0.284349
cg10931237	0	1	0	chr3	45052530	+	II	OpenSea	EXOSC7;CLEC3B	EXOSC7;EXOSC7	Body;Body	0.00432526	5.10457e-08	0.00534932	0.0766514	0.153576	0.0769246
cg20701730	0	1	1	chr3	45253935	+	II	OpenSea				0.699236	3.17807e-10	7.32635e-09	0.022884	0.412925	0.390041
cg25437886	0	0	1	chr3	45677346	-	II	OpenSea	LIMD1	LIMD1	Body	0.287096	1.8171e-06	6.09828e-08	-0.0605605	0.284802	0.345362
cg00780501	0	1	1	chr3	45688760	-	II	OpenSea	LIMD1	LIMD1	Body	0.902715	3.12417e-09	6.93853e-09	-0.00463822	0.245816	0.250454
cg12924105	0	0	-1	chr3	45957730	-	II	OpenSea	LZTFL1;LZTFL1	LZTFL1;LZTFL1	TSS1500;TSS1500	0.17893	5.9531e-06	6.29252e-08	0.056803	-0.198936	-0.255739
cg24669522	0	0	-1	chr3	46871319	+	II	N_Shelf	PRSS42			0.317683	1.36001e-06	6.0005e-08	0.0350958	-0.178343	-0.213438
cg12657464	0	0	1	chr3	47125634	+	II	OpenSea	SETD2;SETD2	SETD2	Body	0.596462	1.08444e-07	3.61696e-08	-0.0251203	0.269475	0.294595
cg14363505	0	1	0	chr3	47267394	-	II	OpenSea	RP11-447D11.2	KIF9-AS1	Body	0.675171	7.93581e-08	1.34084e-06	0.0138508	0.190153	0.176302
cg01313363	0	1	0	chr3	48471695	-	II	S_Shore	PLXNB1;PLXNB1;PLXNB1	PLXNB1;PLXNB1	TSS1500;TSS1500	0.639734	5.30667e-09	1.39162e-07	0.013541	0.183926	0.170385
cg08534147	0	1	0	chr3	48471771	+	II	S_Shore	PLXNB1;PLXNB1;PLXNB1	PLXNB1;PLXNB1	TSS1500;TSS1500	0.0183085	6.12419e-09	0.000242656	0.083096	0.219321	0.136225
cg16786166	0	0	1	chr3	48506913	-	II	OpenSea	TREX1;TREX1;TREX1;TREX1;TREX1;TREX1	TREX1;TREX1;TREX1;ATRIP;ATRIP;ATRIP;ATRIP	TSS200;TSS200;TSS200;Body;Body;Body;Body	7.75636e-05	0.0160934	8.76387e-09	-0.0954186	0.0554606	0.150879
cg01870865	0	0	1	chr3	48507087	-	II	OpenSea	TREX1;TREX1;TREX1;TREX1;ATRIP;TREX1;TREX1	TREX1;TREX1	TSS200;TSS200	0.0847657	7.10096e-06	1.46317e-08	-0.0581143	0.156691	0.214806
cg13519902	0	0	1	chr3	50639079	+	II	OpenSea				0.000524816	0.00618268	2.07709e-08	-0.120509	0.0922583	0.212768
cg24650171	0	0	1	chr3	52230288	+	II	N_Shore				0.410189	2.06256e-07	1.93357e-08	-0.0362601	0.24329	0.27955
cg01838759	0	1	1	chr3	52491910	-	II	S_Shore		NISCH;NISCH;NISCH	Body;Body;Body	0.797712	1.77727e-08	2.03435e-08	-0.0106904	0.254113	0.264803
cg24408573	0	1	0	chr3	52510292	+	II	OpenSea	NISCH	NISCH;NISCH;NISCH	Body;Body;Body	0.510015	8.44696e-08	3.65277e-06	0.0348429	0.303286	0.268443
cg03278365	0	0	1	chr3	52877203	-	II	OpenSea	TMEM110	TMEM110-MUSTN1;TMEM110	Body;Body	0.203287	4.40449e-07	5.89336e-09	-0.0551161	0.231104	0.28622
cg12152073	0	1	0	chr3	58024845	+	II	OpenSea		FLNB;FLNB;FLNB;FLNB	Body;Body;Body;Body	0.162721	8.57935e-10	1.24225e-06	0.0604838	0.291218	0.230735
cg23505037	0	0	1	chr3	64034782	+	II	OpenSea				0.0156827	6.07008e-05	7.16386e-09	-0.0754216	0.126866	0.202287
cg25582158	0	0	1	chr3	71076411	-	II	OpenSea		FOXP1;FOXP1;FOXP1;FOXP1;FOXP1;FOXP1;FOXP1;FOXP1	Body;Body;Body;Body;Body;Body;Body;Body	0.15841	9.32311e-06	7.59006e-08	-0.0480949	0.156622	0.204717
cg07394645	0	0	1	chr3	71891449	+	II	OpenSea				0.0677098	9.00588e-06	1.19799e-08	-0.108123	0.271266	0.37939
cg13373048	0	0	1	chr3	71892575	-	II	OpenSea				0.0108304	0.000110435	7.8935e-09	-0.11933	0.182534	0.301864
cg24017822	0	0	1	chr3	72057979	-	II	OpenSea				0.224567	3.00267e-06	5.38169e-08	-0.0530151	0.213011	0.266026
cg04779531	0	0	1	chr3	72528092	+	II	OpenSea				0.114774	8.23898e-06	3.25187e-08	-0.058322	0.170748	0.22907
cg23351010	0	0	1	chr3	73109785	+	II	OpenSea	EBLN2	FLJ10213;PPP4R2	TSS1500;Body	0.425182	2.52722e-07	2.64307e-08	-0.036766	0.252621	0.289387
cg05144549	0	1	0	chr3	88083174	-	II	OpenSea				0.165365	7.62275e-09	7.75675e-06	0.064596	0.290859	0.226263
cg09599209	0	0	1	chr3	97636818	-	II	OpenSea		CRYBG3	Body	0.0790047	1.09163e-05	2.01054e-08	-0.0886436	0.229061	0.317704
cg08464402	-1	0	0	chr3	99228156	-	II	OpenSea	RP11-779P15.2			3.87021e-08	0.000370234	0.0223202	-0.162467	-0.0980328	0.0644337
cg04244170	0	1	0	chr3	100116021	-	II	N_Shelf		TOMM70A	Body	0.932727	2.51273e-08	1.18696e-07	0.00420098	0.299395	0.295194
cg00320876	0	0	1	chr3	100581781	+	II	OpenSea	ABI3BP;ABI3BP	ABI3BP	Body	0.00147493	0.00480601	5.54065e-08	-0.197441	0.170991	0.368432
cg24366261	0	-1	0	chr3	111327532	-	II	OpenSea		CD96;CD96	Body;Body	0.118814	1.98153e-08	3.30778e-05	-0.0800539	-0.309284	-0.22923
cg18279004	0	0	1	chr3	111802305	+	II	N_Shelf				0.587942	1.10056e-07	3.48197e-08	-0.025863	0.270959	0.296822
cg17086773	0	0	1	chr3	112486072	-	II	OpenSea				0.179979	5.34521e-07	5.30878e-09	-0.0664879	0.262144	0.328632
cg15643983	0	-1	0	chr3	113935129	+	II	OpenSea	RP11-553L6.2			0.0204701	7.39046e-08	0.00128265	-0.0774236	-0.189802	-0.112378
cg08986556	0	-1	0	chr3	115509739	+	II	OpenSea				0.0374606	5.67201e-09	8.37504e-05	-0.0666711	-0.200801	-0.13413
cg08429353	0	1	1	chr3	117158774	+	II	OpenSea				0.747988	1.92052e-09	1.83678e-09	-0.0142726	0.292423	0.306695
cg21932814	0	0	1	chr3	122044172	-	II	OpenSea	CSTA;CSTA	CSTA	1stExon	0.645962	1.40355e-07	6.24586e-08	-0.0200015	0.244788	0.264789
cg14185420	0	0	1	chr3	127480423	-	II	OpenSea		MGLL;MGLL;MGLL	Body;Body;Body	0.000122047	0.0173445	1.69648e-08	-0.138555	0.0820695	0.220624
cg11839815	0	1	0	chr3	127539037	+	II	N_Shelf		MGLL;MGLL	Body;Body	0.0417606	5.14561e-08	0.000385057	0.110204	0.313064	0.202859
cg14788242	0	0	1	chr3	127773954	+	II	S_Shelf	SEC61A1	SEC61A1	Body	0.312212	3.75801e-07	1.56913e-08	-0.0447918	0.238499	0.283291
cg19061107	0	0	1	chr3	128693131	+	II	OpenSea		KIAA1257	Body	0.601711	1.82552e-07	6.19064e-08	-0.0242933	0.25881	0.283103
cg15901455	0	1	0	chr3	129068280	-	II	OpenSea				0.393635	8.10328e-08	7.47408e-06	0.0296067	0.199187	0.16958
cg16695102	0	0	1	chr3	131219470	+	II	N_Shelf	MRPL3	MRPL3	Body	0.0193384	0.00016293	3.20725e-08	-0.162995	0.2651	0.428095
cg08870098	0	0	1	chr3	132123313	+	II	OpenSea				0.191597	4.09852e-06	5.02256e-08	-0.0652099	0.239715	0.304925
cg04071225	0	0	1	chr3	136506024	-	II	OpenSea				0.13095	1.03598e-07	4.70068e-10	-0.0616248	0.230819	0.292443
cg00382999	0	1	0	chr3	136649333	+	II	OpenSea	NCK1;NCK1	NCK1	Body	0.434482	1.97196e-08	1.63111e-06	0.0337144	0.261399	0.227685
cg03445932	0	0	1	chr3	137942206	-	II	OpenSea		ARMC8;ARMC8;ARMC8;ARMC8;ARMC8;ARMC8	Body;Body;Body;Body;Body;Body	0.121483	2.65166e-07	1.02975e-09	-0.0797416	0.280123	0.359864
cg14573478	0	-1	0	chr3	140730858	-	II	OpenSea				0.0521119	3.90568e-08	0.000225907	-0.118961	-0.358409	-0.239448
cg14861383	0	0	1	chr3	150458606	-	II	OpenSea				0.0269883	0.000102448	3.28327e-08	-0.101648	0.180919	0.282567
cg20127966	0	0	1	chr3	151038146	-	II	OpenSea	MED12L	MED12L	Body	0.361172	8.34313e-07	5.29203e-08	-0.0480907	0.273676	0.321767
cg25006077	0	0	1	chr3	152176018	+	II	OpenSea	RP11-362A9.3	MBNL1;MBNL1;MBNL1;MBNL1;MBNL1;MBNL1;MBNL1	Body;Body;Body;Body;Body;Body;Body	0.310019	1.71218e-06	7.07746e-08	-0.0538357	0.266319	0.320154
cg27426949	0	0	1	chr3	156041474	+	II	OpenSea		KCNAB1;KCNAB1;KCNAB1;KCNAB1;KCNAB1	Body;Body;Body;Body;Body	0.162011	5.48288e-07	4.22781e-09	-0.0591504	0.223266	0.282416
cg08697665	0	0	1	chr3	158450590	+	II	Island	MFSD1;RARRES1;RARRES1	RARRES1;RARRES1	TSS1500;TSS1500	0.270991	2.89233e-07	8.16006e-09	-0.0382578	0.189029	0.227286
cg15548427	0	0	1	chr3	158520857	-	II	S_Shore		MFSD1;MFSD1	Body;Body	0.331569	7.60737e-07	3.77185e-08	-0.0532292	0.285985	0.339214
cg19966245	0	1	1	chr3	159902782	-	II	OpenSea	CTD-2049J23.2	IL12A-AS1	Body	0.508639	1.06059e-09	7.17502e-08	0.0267627	0.271507	0.244744
cg18923408	1	0	0	chr3	170304197	-	II	S_Shore	SLC7A14;SLC7A14	SLC7A14	TSS1500	6.20985e-08	0.0005323	0.0224973	0.398891	0.237997	-0.160894
cg19930657	0	1	0	chr3	171529610	-	II	S_Shore	PLD1;PLD1;PLD1;PLD1	PLD1;PLD1	TSS1500;TSS1500	0.594509	6.99022e-09	2.33537e-07	0.0263129	0.31121	0.284898
cg14238408	0	0	1	chr3	171788563	-	II	OpenSea	FNDC3B;FNDC3B;FNDC3B;FNDC3B	FNDC3B;FNDC3B	5'UTR;5'UTR	0.321746	1.00549e-07	4.59369e-09	-0.0473963	0.27196	0.319356
cg14016236	0	1	0	chr3	171792545	-	II	OpenSea	FNDC3B;FNDC3B;FNDC3B;FNDC3B	FNDC3B;FNDC3B	5'UTR;5'UTR	0.343754	1.23075e-09	2.70664e-07	0.0501749	0.353169	0.302994
cg07846101	0	0	1	chr3	171826333	-	II	OpenSea	FNDC3B;FNDC3B;FNDC3B;FNDC3B	FNDC3B;FNDC3B	5'UTR;5'UTR	0.0903352	4.40128e-06	1.00336e-08	-0.0698382	0.196554	0.266393
cg19980260	0	0	1	chr3	171858472	+	II	OpenSea		FNDC3B;FNDC3B	Body;Body	0.0653562	6.73706e-06	8.16728e-09	-0.0792952	0.200287	0.279582
cg24157363	0	0	1	chr3	171866422	+	II	OpenSea	FNDC3B	FNDC3B;FNDC3B	Body;Body	0.121218	2.49284e-06	1.03897e-08	-0.0576862	0.182825	0.240511
cg18802998	0	1	1	chr3	172444423	+	II	OpenSea				0.0869334	5.93646e-08	1.06903e-10	-0.0836681	0.282127	0.365795
cg17069914	0	0	1	chr3	174162456	-	II	S_Shelf				0.0654874	6.07856e-07	6.43783e-10	-0.114939	0.326465	0.441404
cg01178099	0	1	0	chr3	177391387	-	II	OpenSea	LINC00578;LINC00578;LINC00578			0.643168	2.73908e-08	6.09597e-07	0.018606	0.240692	0.222086
cg02723079	0	0	1	chr3	181976231	-	II	OpenSea				0.0634482	3.7752e-07	3.67935e-10	-0.102694	0.295551	0.398245
cg20034027	0	1	0	chr3	182520423	-	II	OpenSea		ATP11B	Body	0.103051	1.79332e-08	3.96438e-05	0.0718263	0.266301	0.194475
cg11402989	0	1	1	chr3	182977408	-	II	OpenSea	B3GNT5;B3GNT5;RN5S151	MCF2L2;B3GNT5	Body;5'UTR	0.397437	3.96292e-08	3.45119e-09	-0.0413961	0.288684	0.33008
cg23189692	0	0	1	chr3	184050393	-	I	N_Shelf		EIF4G1;EIF4G1;EIF4G1;EIF4G1;EIF4G1	Body;Body;Body;Body;Body	0.0151533	0.000415625	6.61139e-08	-0.0765672	0.111545	0.188112
cg16871153	0	0	1	chr3	186533239	-	II	OpenSea	RP11-573D15.3;RP11-573D15.2	LOC102724699	Body	6.92522e-06	0.0026339	3.2765e-11	-0.250362	0.159148	0.40951
cg01040649	0	0	-1	chr3	186738320	-	II	OpenSea	ST6GAL1;ST6GAL1;ST6GAL1	ST6GAL1;ST6GAL1;ST6GAL1	5'UTR;TSS1500;5'UTR	0.00323706	0.000550433	9.04571e-09	0.124884	-0.145449	-0.270333
cg16464007	0	-1	0	chr3	188002729	+	II	OpenSea	LPP;LPP;LPP	LPP;LPP;LPP	5'UTR;5'UTR;5'UTR	0.623694	5.22185e-08	1.22132e-06	-0.018311	-0.218227	-0.199916
cg06813127	0	0	1	chr3	188014924	+	II	OpenSea	LPP;LPP;LPP	LPP;LPP;LPP	5'UTR;5'UTR;5'UTR	0.154083	1.26153e-06	8.84028e-09	-0.0889531	0.317064	0.406017
cg04051365	0	0	1	chr3	193586394	-	II	N_Shore				0.231018	4.71588e-07	8.75091e-09	-0.0484047	0.215059	0.263464
cg03955252	0	0	1	chr3	193965266	+	II	OpenSea	RP11-513G11.3;RP11-513G11.4	LOC101929337;LOC100505920	TSS200;Body	0.107568	7.54594e-06	2.57591e-08	-0.0895222	0.257996	0.347518
cg05046444	0	0	1	chr3	193965305	+	II	OpenSea	RP11-513G11.3;RP11-513G11.4	LOC101929337;LOC100505920	TSS200;Body	0.389667	8.02227e-07	6.36754e-08	-0.0432803	0.26199	0.305271
cg09709457	0	0	1	chr3	194875295	-	II	OpenSea		C3orf21	Body	0.101773	1.53228e-05	4.88811e-08	-0.0597631	0.162852	0.222616
cg05141059	0	0	1	chr3	195162052	-	II	N_Shore		ACAP2	Body	2.03448e-05	0.0211224	2.91108e-09	-0.141171	0.0722431	0.213414
cg12410124	0	0	1	chr3	195582538	+	II	OpenSea	AC124944.5;AC124944.5			0.254786	1.71992e-06	4.20188e-08	-0.0478775	0.210923	0.258801
cg05607740	0	1	0	chr3	196361277	-	II	S_Shore				0.312058	3.70273e-09	9.34891e-07	0.04157	0.26407	0.2225
cg18095675	0	0	1	chr3	197272311	-	II	OpenSea	BDH1	BDH1;BDH1;BDH1	Body;Body;Body	0.566101	3.00307e-07	8.07914e-08	-0.0247159	0.234506	0.259222
cg04266908	0	-1	0	chr4	873633	-	II	N_Shore		GAK	Body	0.352515	3.66706e-09	6.66717e-07	-0.0422929	-0.292355	-0.250063
cg25117600	0	1	0	chr4	10023201	-	II	S_Shelf	SLC2A9	SLC2A9;SLC2A9	TSS200;Body	0.0584988	5.25955e-10	5.9991e-06	0.0782674	0.281055	0.202787
cg05932992	0	1	0	chr4	10065469	+	II	OpenSea				0.81556	6.88874e-08	5.58071e-07	0.00813691	0.201886	0.193749
cg06540311	0	0	1	chr4	25846787	+	II	OpenSea	SEL1L3	SEL1L3;SEL1L3;SEL1L3	Body;Body;Body	0.230252	6.83512e-07	1.2639e-08	-0.0477193	0.208198	0.255918
cg12926999	0	1	0	chr4	25914811	+	II	N_Shore	C4orf52;C4orf52;C4orf52;C4orf52	SMIM20	TSS1500	0.685728	3.72595e-08	6.36156e-07	0.0152731	0.223616	0.208343
cg03002688	0	0	1	chr4	26152723	+	II	OpenSea				0.0516804	8.6203e-05	8.62658e-08	-0.0708567	0.145508	0.216365
cg22788243	1	0	0	chr4	36285698	+	II	OpenSea	DTHD1;DTHD1;DTHD1	DTHD1;DTHD1;DTHD1	Body;1stExon;5'UTR	4.9668e-08	0.187303	1.80875e-05	0.365784	0.0798838	-0.285901
cg25343349	0	0	1	chr4	37603090	+	II	OpenSea	RELL1	RELL1	3'UTR	0.00614266	0.00126688	6.69055e-08	-0.108124	0.126097	0.234221
cg20683916	0	0	1	chr4	37676968	-	II	OpenSea		RELL1;RELL1	Body;Body	0.434674	3.45463e-07	3.85769e-08	-0.0287527	0.19901	0.227763
cg09906193	1	0	0	chr4	38664952	+	II	Island	KLF3;KLF3;RP11-617D20.1;AC021860.1	FLJ13197;KLF3	Body;TSS1500	5.12206e-08	0.0123969	0.00114565	0.180884	0.0760133	-0.104871
cg14665413	0	1	0	chr4	38859728	-	II	OpenSea	TLR6	TLR6	TSS1500	0.444009	2.68015e-09	2.56867e-07	0.0288301	0.244847	0.216017
cg04747180	0	0	1	chr4	39116218	+	II	OpenSea	RP11-360F5.1	KLHL5;KLHL5;KLHL5;KLHL5	Body;Body;Body;Body	0.419307	5.36247e-07	5.32965e-08	-0.0345837	0.227108	0.261691
cg26747686	0	1	0	chr4	39948511	+	II	OpenSea		PDS5A;PDS5A	Body;Body	0.631656	2.61414e-08	6.2374e-07	0.023556	0.29498	0.271424
cg12169306	0	-1	0	chr4	40230325	-	II	OpenSea	RHOH;RHOH	RHOH;RHOH;RHOH;RHOH;RHOH;RHOH;RHOH;RHOH;RHOH;RHOH;RHOH;RHOH	5'UTR;5'UTR;5'UTR;5'UTR;5'UTR;5'UTR;5'UTR;5'UTR;5'UTR;5'UTR;5'UTR;5'UTR	0.404361	1.41425e-09	1.91918e-07	-0.0402457	-0.320374	-0.280128
cg13307153	0	0	1	chr4	40579125	+	II	OpenSea	RBM47;RBM47;RBM47;RBM47	RBM47	5'UTR	0.00035841	0.0100381	2.6602e-08	-0.143903	0.10018	0.244083
cg01135648	0	0	1	chr4	41983611	-	II	N_Shore	DCAF4L1	DCAF4L1	TSS200	0.527346	2.1387e-07	4.53579e-08	-0.0236839	0.20691	0.230594
cg22744398	0	1	0	chr4	48226070	-	II	OpenSea		TEC	Body	0.0294826	1.24613e-10	5.6883e-06	0.0785378	0.255269	0.176732
cg10129391	0	0	1	chr4	54582825	-	II	OpenSea	RP11-317M11.1			0.0278999	3.98213e-05	1.18155e-08	-0.0904854	0.172296	0.262782
cg18242288	0	0	1	chr4	54793620	-	II	OpenSea				0.037409	5.14805e-05	2.66301e-08	-0.0956285	0.189569	0.285197
cg06581979	0	1	0	chr4	55528547	-	II	S_Shelf		KIT;KIT	Body;Body	0.137671	8.12326e-08	7.89012e-05	0.0645584	0.248473	0.183915
cg18463607	0	0	-1	chr4	56718320	+	II	N_Shore	EXOC1	EXOC1;EXOC1;EXOC1	TSS1500;TSS1500;TSS1500	0.584187	2.06949e-07	6.28507e-08	0.023847	-0.241012	-0.264859
cg05625314	0	0	1	chr4	70579593	-	II	OpenSea				0.574976	1.03203e-07	3.01833e-08	-0.0276461	0.280577	0.308223
cg17748306	0	0	1	chr4	71758062	+	II	OpenSea				0.201835	2.5687e-07	3.35171e-09	-0.0573738	0.245422	0.302795
cg12578063	0	1	1	chr4	74588907	-	II	OpenSea				0.268211	4.39184e-08	1.20855e-09	-0.0484717	0.256949	0.305421
cg16007497	0	0	1	chr4	74713356	+	II	OpenSea	CXCL6	PPBPL1	TSS1500	0.0138614	9.90057e-05	1.03294e-08	-0.0797512	0.127432	0.207183
cg19830670	0	1	1	chr4	75097154	+	II	OpenSea		MTHFD2L	Body	0.795956	4.98665e-08	5.38861e-08	-0.0111292	0.252232	0.263362
cg23899530	0	1	1	chr4	75564116	-	II	OpenSea				0.433198	1.98671e-08	2.3077e-09	-0.0332406	0.256934	0.290174
cg06104764	0	0	1	chr4	77122220	-	II	OpenSea		SCARB2;SCARB2	Body;Body	0.225623	2.46217e-06	4.44056e-08	-0.0392098	0.159463	0.198673
cg12278070	0	0	1	chr4	83383646	+	II	OpenSea				0.428234	2.73619e-07	2.92365e-08	-0.0366246	0.25247	0.289094
cg02205401	0	0	1	chr4	83803759	+	II	OpenSea	SEC31A;SEC31A;SEC31A;SEC31A;SEC31A;SEC31A;SEC31A;SEC31A;SEC31A;SEC31A;SEC31A	SEC31A;SEC31A;SEC31A;SEC31A;SEC31A;SEC31A;SEC31A;SEC31A	5'UTR;5'UTR;5'UTR;5'UTR;5'UTR;5'UTR;5'UTR;Body	0.390455	9.6669e-08	7.85824e-09	-0.0514799	0.341607	0.393087
cg11193767	0	1	1	chr4	83930905	-	II	N_Shore	LIN54;LIN54;LIN54;LIN54;LIN54;LIN54	LIN54;LIN54;LIN54	5'UTR;5'UTR;5'UTR	0.717556	7.12121e-08	4.90433e-08	-0.0170899	0.273011	0.290101
cg17019903	0	1	1	chr4	84071170	+	II	OpenSea				0.602169	6.04205e-08	2.12488e-08	-0.0217782	0.242877	0.264655
cg15436606	0	1	0	chr4	87881747	+	II	OpenSea	AFF1;AFF1	AFF1	Body	0.000873843	8.25416e-08	0.0271142	0.136861	0.228685	0.091824
cg20745590	0	1	0	chr4	87915380	+	II	OpenSea	AFF1	AFF1	Body	0.584168	6.02839e-08	1.74222e-06	0.0236199	0.250893	0.227273
cg18739146	0	1	0	chr4	88896193	+	II	OpenSea	SPP1;SPP1;SPP1;SPP1;SPP1	SPP1;SPP1;SPP1;SPP1;SPP1	TSS1500;TSS1500;TSS1500;TSS1500;TSS1500	0.500626	2.38535e-08	1.25509e-06	0.0305919	0.273431	0.242839
cg03614362	0	0	1	chr4	89379578	+	II	S_Shore	HERC5	HERC5	Body	0.492607	3.1362e-07	5.2492e-08	-0.0361792	0.286405	0.322584
cg17714987	0	0	1	chr4	89445475	-	II	S_Shore	PIGY	PIGY;PIGY	TSS1500;TSS1500	0.0111918	3.36188e-05	2.09123e-09	-0.108475	0.180048	0.288523
cg03340036	0	1	1	chr4	89446409	+	II	S_Shore	PIGY	PIGY;PIGY	TSS1500;TSS1500	0.448284	8.9551e-08	1.12639e-08	-0.0408862	0.308361	0.349247
cg02116383	0	0	1	chr4	99708373	-	II	OpenSea				0.072044	1.28835e-06	1.71629e-09	-0.0984742	0.276845	0.375319
cg13093589	0	1	1	chr4	100800793	+	II	OpenSea	LAMTOR3	LAMTOR3;LAMTOR3;LAMTOR3	3'UTR;3'UTR;Body	0.632996	4.12679e-08	1.77254e-08	-0.0244534	0.302165	0.326619
cg26770787	0	0	1	chr4	101986946	+	II	OpenSea		PPP3CA;PPP3CA;PPP3CA	Body;Body;Body	0.165114	5.92523e-06	5.18681e-08	-0.0769425	0.260895	0.337838
cg12684547	0	0	1	chr4	103341903	-	II	OpenSea	RP11-499E18.1			0.0791774	1.68561e-05	3.23148e-08	-0.099559	0.251208	0.350767
cg17692230	0	0	1	chr4	103360578	+	II	OpenSea				0.0645809	5.7297e-07	5.88414e-10	-0.113555	0.322273	0.435827
cg02625241	0	1	1	chr4	103490551	-	II	OpenSea	NFKB1	NFKB1;NFKB1	Body;Body	0.399431	2.4873e-09	2.34398e-10	-0.0467325	0.361301	0.408034
cg22048292	0	0	1	chr4	105979020	-	II	OpenSea	RP11-556I14.1;RP11-556I14.1			0.108297	1.02291e-06	3.20171e-09	-0.0936421	0.298655	0.392298
cg23745290	0	0	1	chr4	106392021	+	II	N_Shelf	PPA2;PPA2	PPA2;PPA2;PPA2;PPA2;PPA2	Body;Body;Body;Body;Body	0.270379	2.94777e-06	8.5087e-08	-0.0659215	0.292343	0.358265
cg09008363	0	0	-1	chr4	108974762	-	II	OpenSea	LEF1;LEF1;LEF1;LEF1	LEF1;LEF1;LEF1;LEF1	3'UTR;3'UTR;3'UTR;Body	0.212244	1.28795e-06	1.95994e-08	0.0425929	-0.173536	-0.216129
cg05077263	0	-1	0	chr4	110612052	+	II	OpenSea	CASP6	CASP6;CASP6	Body;Body	0.0429146	1.34238e-08	0.000133193	-0.0890127	-0.267423	-0.17841
cg25434027	0	1	0	chr4	111120454	+	II	S_Shore	ELOVL6;ELOVL6;ELOVL6	ELOVL6;ELOVL6	TSS1500;TSS1500	0.0436657	2.18195e-08	0.00018852	0.0723258	0.214247	0.141922
cg06066606	1	0	0	chr4	111434571	+	II	OpenSea	RP11-380D23.1;ENPEP	ENPEP;ENPEP	ExonBnd;Body	6.28417e-08	0.017266	0.000900576	0.286059	0.115173	-0.170885
cg01178238	0	-1	0	chr4	113156086	-	II	S_Shelf		AP1AR;AP1AR	Body;Body	0.0165948	2.54027e-09	0.000142741	-0.121764	-0.32602	-0.204256
cg20424311	0	0	1	chr4	141221527	+	II	OpenSea	SCOC;RP11-425I13.3	SCOC	5'UTR	0.289257	9.08974e-07	3.0863e-08	-0.033024	0.161163	0.194187
cg25641388	0	-1	0	chr4	142497378	-	II	OpenSea	RP11-208N20.1			0.00928827	5.84718e-08	0.00269626	-0.124725	-0.273796	-0.149071
cg26867774	0	0	1	chr4	142579187	-	II	OpenSea	IL15;IL15;IL15;IL15	IL15;IL15;IL15	5'UTR;5'UTR;Body	0.0196935	0.000115026	2.19774e-08	-0.129308	0.216185	0.345493
cg18426033	0	0	1	chr4	151095398	+	II	OpenSea	DCLK2	DCLK2;DCLK2;DCLK2	Body;Body;Body	0.000669505	0.000152347	2.02661e-10	-0.15805	0.174392	0.332442
cg19092476	0	0	1	chr4	152973683	-	II	OpenSea				0.153718	1.39568e-06	9.75855e-09	-0.0618119	0.219081	0.280892
cg08983526	0	0	1	chr4	153557118	+	II	OpenSea		TMEM154	Body	0.0795433	2.57671e-07	3.96108e-10	-0.093058	0.288499	0.381557
cg20395619	0	0	1	chr4	157575766	+	II	OpenSea				0.0173572	5.37536e-05	7.37376e-09	-0.103132	0.177662	0.280794
cg12542619	0	0	1	chr4	159602012	-	II	OpenSea		ETFDH;ETFDH;ETFDH	TSS1500;Body;Body	0.0212367	0.000110193	2.37308e-08	-0.112825	0.191592	0.304416
cg08137646	0	1	0	chr4	172460054	-	II	OpenSea				0.861428	2.60067e-08	1.78165e-07	0.00786538	0.270711	0.262846
cg14264202	0	0	1	chr4	174153318	+	II	OpenSea		GALNT7	Body	0.316668	5.49029e-07	2.38767e-08	-0.0409807	0.216607	0.257587
cg27130032	0	1	1	chr4	174257735	+	II	S_Shore	HMGB2			0.772133	5.68598e-09	5.94499e-09	-0.00950918	0.208355	0.217864
cg00192026	0	0	1	chr4	174411279	-	II	OpenSea				0.0745917	4.45976e-06	6.85105e-09	-0.0787244	0.210127	0.288852
cg01216276	0	0	1	chr4	175449578	-	II	OpenSea	RP11-440I14.2			0.0501252	5.03787e-05	4.4492e-08	-0.115683	0.244342	0.360025
cg14022913	0	0	1	chr4	178229651	+	II	N_Shore	NEIL3	NEIL3	TSS1500	0.00535504	0.00110523	4.58366e-08	-0.164957	0.191571	0.356528
cg04556418	0	0	1	chr4	184367379	+	II	S_Shore	CDKN2AIP;CDKN2AIP	CDKN2AIP	Body	0.135214	6.02353e-07	3.04949e-09	-0.0577224	0.202928	0.260651
cg23496836	0	1	0	chr4	184376873	+	II	OpenSea				0.0267594	6.65831e-08	0.000850759	0.11014	0.284066	0.173926
cg09068039	0	0	1	chr4	184705523	-	II	OpenSea				0.2723	7.74535e-07	2.2297e-08	-0.0520007	0.246716	0.298717
cg07689860	0	0	1	chr4	185752507	-	II	OpenSea				0.00449212	5.91508e-06	6.98637e-11	-0.123058	0.200181	0.323238
cg02226827	0	0	1	chr4	185754633	-	II	OpenSea				0.465886	5.6318e-07	7.79153e-08	-0.0285288	0.20712	0.235649
cg24078284	0	0	1	chr4	185755032	-	II	OpenSea				0.0612865	4.21201e-05	5.33346e-08	-0.0627804	0.140511	0.203292
cg14543811	0	1	0	chr4	185781167	-	II	OpenSea				0.147822	2.45667e-08	2.59113e-05	0.0445284	0.184119	0.13959
cg13206941	0	1	0	chr4	185781248	+	II	OpenSea				0.588963	3.24634e-08	9.7039e-07	0.0233938	0.257755	0.234361
cg15920396	0	1	0	chr4	190488331	+	II	OpenSea				0.203128	2.78632e-10	2.80151e-07	0.0786138	0.430506	0.351892
cg00675600	0	-1	0	chr5	1255458	+	II	N_Shore	TERT	TERT;TERT	Body;Body	0.0162184	5.53875e-08	0.00138613	-0.0883799	-0.210995	-0.122615
cg01880551	0	0	1	chr5	1478347	-	II	OpenSea		LPCAT1	Body	0.16471	1.91065e-06	1.58789e-08	-0.0596194	0.213794	0.273413
cg27071312	1	0	0	chr5	5422796	-	I	Island	KIAA0947;KIAA0947	KIAA0947	TSS200	4.81236e-08	0.0121827	0.00111757	0.451684	0.18984	-0.261844
cg06581702	0	0	1	chr5	7881372	-	II	OpenSea	MTRR	MTRR;MTRR	Body;Body	0.000261682	0.0186798	4.80058e-08	-0.172254	0.106561	0.278814
cg15310234	0	0	1	chr5	10336062	-	II	S_Shore	Y_RNA			0.183582	5.76836e-06	6.47067e-08	-0.0556111	0.197197	0.252808
cg22733946	0	0	1	chr5	10451727	+	II	OpenSea	ROPN1L	ROPN1L;ROPN1L	Body;Body	0.0288394	0.000147883	5.63731e-08	-0.0782106	0.137353	0.215563
cg17390918	0	1	0	chr5	10502512	+	II	OpenSea	RP11-1C1.4;RP11-1C1.4			0.59397	8.93151e-08	2.34446e-06	0.0186691	0.20047	0.181801
cg15202282	0	0	1	chr5	14208325	-	II	OpenSea		TRIO	Body	0.0389856	2.27198e-06	9.38143e-10	-0.102398	0.24339	0.345788
cg00812927	0	0	1	chr5	17261518	+	II	OpenSea	BASP1;BASP1	BASP1;BASP1	5'UTR;5'UTR	0.062243	4.20754e-05	5.48834e-08	-0.100336	0.225424	0.32576
cg16449581	0	0	1	chr5	17444332	+	II	OpenSea	RP11-321E2.4;RP11-321E2.4;RP11-321E2.4			0.124056	7.48797e-06	3.48061e-08	-0.0870261	0.262704	0.34973
cg16649792	0	1	1	chr5	34001680	+	II	OpenSea	AMACR	AMACR;AMACR;AMACR;C1QTNF3-AMACR	Body;Body;Body;Body	0.511023	6.64135e-08	1.29989e-08	-0.033708	0.296915	0.330623
cg03902386	0	0	1	chr5	36703583	-	II	OpenSea	CTD-2353F22.1;CTD-2353F22.1;CTD-2353F22.1			0.190487	1.62914e-06	1.90913e-08	-0.0520476	0.199732	0.25178
cg13099313	0	0	1	chr5	36940505	-	II	OpenSea	NIPBL;NIPBL	NIPBL;NIPBL	5'UTR;5'UTR	0.211743	1.44262e-06	2.18822e-08	-0.0737854	0.298691	0.372476
cg09370153	0	0	1	chr5	39215190	+	II	OpenSea	FYB;FYB;FYB;FYB;FYB	FYB;FYB;FYB	5'UTR;5'UTR;Body	0.0362384	0.000143485	8.1174e-08	-0.117875	0.216763	0.334638
cg21724658	0	0	1	chr5	39221059	+	II	OpenSea	FYB;FYB;FYB;FYB;FYB	FYB;FYB;FYB	TSS1500;TSS1500;Body	0.0532351	6.20204e-05	6.28899e-08	-0.0973826	0.205746	0.303129
cg22278294	0	0	1	chr5	39470228	+	II	OpenSea				0.572851	1.41479e-07	4.0476e-08	-0.0263249	0.262311	0.288635
cg12522875	0	0	1	chr5	39761237	-	II	OpenSea				0.189543	3.7185e-06	4.42384e-08	-0.0618577	0.227453	0.289311
cg05237553	0	0	1	chr5	40405674	-	II	OpenSea				0.0246254	0.00012731	3.60944e-08	-0.110967	0.191398	0.302365
cg20067200	0	0	1	chr5	40414035	+	II	OpenSea				0.193874	7.39046e-07	8.86892e-09	-0.0610675	0.244987	0.306055
cg06724500	0	1	1	chr5	40669927	-	II	OpenSea				0.729855	5.14071e-08	3.84542e-08	-0.013842	0.234606	0.248448
cg13345558	0	0	1	chr5	40796738	-	II	N_Shore		PRKAA1;PRKAA1	Body;Body	0.0904154	1.14355e-05	2.78736e-08	-0.0780257	0.208756	0.286782
cg18160072	0	1	0	chr5	42424425	+	II	Island	GHR;GHR	GHR	5'UTR	0.0516648	2.00177e-08	0.000136836	0.0503037	0.1551	0.104796
cg17934470	0	0	1	chr5	49959703	-	II	N_Shelf				0.171057	4.97206e-06	4.68953e-08	-0.0602243	0.209016	0.269241
cg11620050	0	0	1	chr5	52769114	-	II	OpenSea				0.0351574	4.557e-05	2.07498e-08	-0.106091	0.209328	0.315419
cg24640736	0	1	1	chr5	54034095	+	II	OpenSea		LOC102467080	Body	0.842302	2.67824e-10	4.81674e-10	-0.00801273	0.282348	0.290361
cg09452568	0	0	1	chr5	54275198	-	I	OpenSea		ESM1;ESM1	Body;Body	0.0126244	0.000413137	4.90724e-08	-0.100548	0.142567	0.243115
cg05650238	0	1	0	chr5	55215955	-	II	OpenSea				0.390328	1.9008e-08	2.1485e-06	0.0312458	0.220625	0.189379
cg13260679	0	1	0	chr5	55323066	+	II	OpenSea				0.306473	9.05681e-09	2.14747e-06	0.0413237	0.251525	0.210201
cg21124310	0	0	1	chr5	55444106	+	II	OpenSea	RN5S184	ANKRD55	Body	0.0512443	7.42107e-06	5.63476e-09	-0.0974063	0.231107	0.328513
cg10719447	0	1	0	chr5	59559236	+	II	OpenSea	PDE4D	PDE4D	5'UTR	0.983284	7.97707e-08	2.68915e-07	0.0011486	0.315493	0.314345
cg15860917	0	0	1	chr5	61872869	+	II	OpenSea		IPO11;IPO11	Body;Body	0.0215164	0.000247332	6.27967e-08	-0.096416	0.154809	0.251225
cg15837964	0	-1	0	chr5	62018389	-	II	OpenSea				0.00536074	3.11794e-08	0.00315161	-0.144559	-0.30279	-0.158231
cg06809123	-1	0	0	chr5	65497964	-	II	OpenSea	RP11-305P14.1			5.49239e-08	0.010182	0.00150268	-0.277176	-0.120139	0.157037
cg21857598	0	1	0	chr5	66492721	+	II	OpenSea	CD180	CD180	TSS200	0.00775219	3.92331e-09	0.000507916	0.137461	0.32498	0.18752
cg03769206	0	1	1	chr5	67261881	-	II	OpenSea	AC010376.1			0.82883	7.30291e-09	6.51643e-08	0.00873939	0.254277	0.245538
cg26076905	0	1	0	chr5	67522298	+	II	OpenSea	PIK3R1;PIK3R1;PIK3R1;PIK3R1	PIK3R1	TSS200	0.131187	6.88423e-09	1.14194e-05	0.0577012	0.239389	0.181688
cg16407760	0	0	1	chr5	67548673	-	II	OpenSea		PIK3R1	Body	0.0316127	3.35332e-05	1.21453e-08	-0.0784343	0.154504	0.232939
cg16715360	0	0	1	chr5	67731643	+	II	OpenSea	CTC-537E7.3			0.548381	1.28533e-07	3.15928e-08	-0.0237295	0.22298	0.24671
cg06784305	0	1	0	chr5	71674667	+	II	OpenSea				0.598032	3.92437e-09	1.3511e-07	0.022553	0.274753	0.2522
cg20147755	0	1	0	chr5	71764003	+	II	OpenSea	ZNF366	ZNF366	5'UTR	0.315732	1.66322e-08	3.37854e-06	0.0416826	0.25304	0.211358
cg19200279	0	0	1	chr5	72687642	-	II	OpenSea	RP11-79P5.8			3.76895e-06	0.0520243	2.24103e-09	-0.210319	0.0823843	0.292703
cg00499700	0	1	0	chr5	76116088	+	II	Island		F2RL1	Body	0.325324	4.09043e-08	6.82886e-06	0.0293998	0.176048	0.146648
cg11389648	0	1	1	chr5	76975799	-	II	OpenSea				0.514607	8.96003e-10	5.91659e-08	0.0298387	0.308707	0.278868
cg02128312	0	0	1	chr5	78404837	-	II	OpenSea	DMGDH			0.227039	2.06516e-06	3.76658e-08	-0.0434916	0.178951	0.222443
cg15595478	0	0	1	chr5	79650944	-	II	OpenSea				0.229641	4.81378e-07	8.79779e-09	-0.0585687	0.259209	0.317777
cg18377857	0	1	1	chr5	81144352	-	II	OpenSea				0.62789	2.53681e-08	1.0746e-08	-0.0237035	0.293906	0.317609
cg02253134	0	0	-1	chr5	88141393	-	II	OpenSea	MEF2C;MEF2C;MEF2C;MEF2C;MEF2C;MEF2C;MEF2C;MEF2C	MEF2C;MEF2C;MEF2C;MEF2C	5'UTR;5'UTR;5'UTR;5'UTR	0.0395404	9.10085e-06	4.30924e-09	0.0983399	-0.218258	-0.316598
cg16998950	0	1	1	chr5	95252658	+	II	OpenSea	ELL2	ELL2	Body	0.546156	5.23063e-08	1.29825e-08	-0.0310696	0.30088	0.33195
cg25539505	0	1	1	chr5	95634103	+	II	OpenSea				0.418616	4.01855e-09	4.3471e-10	-0.0351892	0.278909	0.314098
cg06465076	0	0	1	chr5	96027378	+	II	OpenSea	CAST	CAST;CAST;CAST;CAST;CAST	Body;Body;Body;Body;Body	0.27346	1.72029e-06	5.06391e-08	-0.0558487	0.255922	0.311771
cg07651551	0	1	0	chr5	96191390	-	II	OpenSea	CTD-2260A17.2			0.367713	8.79446e-08	9.63444e-06	0.0443901	0.281837	0.237446
cg24652471	-1	0	0	chr5	110399607	+	II	OpenSea				2.74083e-08	0.00175828	0.0053102	-0.344402	-0.178668	0.165734
cg01183181	-1	0	0	chr5	110399619	+	II	OpenSea				5.8327e-08	0.000348759	0.029179	-0.365252	-0.224966	0.140286
cg18897025	0	0	1	chr5	110413671	+	II	OpenSea	CTC-551A13.2;TSLP	TSLP;TSLP	3'UTR;3'UTR	0.111428	9.59386e-08	3.00765e-10	-0.0853209	0.303932	0.389253
cg21239001	0	0	1	chr5	118638618	+	II	OpenSea		TNFAIP8	Body	0.250215	3.31472e-07	7.55607e-09	-0.0514551	0.241896	0.293351
cg21323579	0	0	1	chr5	122179886	+	II	N_Shore	SNX24;SNX24;SNX24;SNX24;SNX24	SNX24	TSS1500	0.0152329	1.37603e-05	1.26646e-09	-0.0751115	0.137535	0.212647
cg16314013	0	1	0	chr5	126184892	+	II	OpenSea				0.993484	6.85655e-08	2.06984e-07	-0.000384118	0.272298	0.272682
cg06351027	1	0	0	chr5	126273784	-	II	OpenSea	MARCH3;MARCH3	MARCH3	5'UTR	4.85268e-08	4.8764e-05	0.0869899	0.273759	0.192278	-0.0814806
cg18259123	0	1	0	chr5	131930733	+	II	OpenSea	RAD50	RAD50;RAD50	ExonBnd;Body	0.377868	5.05425e-08	5.53599e-06	0.0388762	0.257693	0.218816
cg06290379	0	0	-1	chr5	133377824	-	II	OpenSea				0.437958	2.04253e-07	2.35189e-08	0.0241146	-0.171903	-0.196017
cg09101941	0	1	0	chr5	133775258	-	II	OpenSea	RP11-215P8.4;AC005355.1			0.926378	4.81828e-08	2.25259e-07	0.00481631	0.305927	0.301111
cg21975834	0	1	0	chr5	133847811	+	II	OpenSea				0.00085575	7.48322e-09	0.00692715	0.139661	0.254766	0.115106
cg10405650	0	0	1	chr5	134094176	+	II	Island	DDX46;DDX46;DDX46	DDX46;DDX46;DDX46	TSS1500;TSS1500;TSS1500	0.0198432	5.01057e-05	8.52274e-09	-0.0795755	0.140734	0.22031
cg04937698	0	1	0	chr5	134238213	-	II	N_Shelf				0.184096	8.43614e-08	4.60901e-05	0.0380034	0.163443	0.12544
cg23911433	0	0	1	chr5	134611106	+	II	OpenSea	CTC-203F4.1			0.087768	8.49476e-06	1.9049e-08	-0.100982	0.272302	0.373284
cg02198988	0	-1	0	chr5	134661102	+	II	N_Shore	CTC-203F4.1			0.730962	4.74816e-08	6.2061e-07	-0.0118299	-0.201981	-0.190152
cg12516954	0	1	0	chr5	134714262	-	II	OpenSea		H2AFY;H2AFY;H2AFY;H2AFY	Body;Body;Body;Body	0.229378	1.36723e-08	6.20433e-06	0.0374576	0.190913	0.153455
cg08621659	0	0	1	chr5	137521998	+	II	OpenSea	KIF20A	KIF20A;KIF20A	Body;ExonBnd	0.418777	1.2936e-07	1.30172e-08	-0.036708	0.255761	0.292469
cg04840828	0	0	1	chr5	137611496	-	II	S_Shore	GFRA3;GFRA3	GFRA3	TSS1500	0.164799	2.56657e-06	2.15863e-08	-0.0440152	0.155615	0.199631
cg18700066	0	0	1	chr5	139549362	+	II	OpenSea				0.328887	6.97918e-07	3.38052e-08	-0.0298809	0.160272	0.190153
cg15399720	0	0	1	chr5	139988833	+	II	OpenSea				0.0747413	6.95761e-06	1.10676e-08	-0.060742	0.158488	0.21923
cg26849382	0	0	1	chr5	140901022	+	II	OpenSea		DIAPH1;DIAPH1	Body;Body	0.0130217	3.02388e-06	1.83253e-10	-0.134993	0.261528	0.396521
cg17347828	0	1	0	chr5	141514357	+	II	OpenSea		NDFIP1	Body	0.0529962	1.60102e-08	0.000110587	0.125252	0.391618	0.266366
cg00622957	0	0	1	chr5	142138121	+	II	OpenSea	AC005592.1	LOC101926975	Body	0.470394	6.03476e-07	8.6037e-08	-0.0307536	0.22486	0.255614
cg23835104	0	1	0	chr5	142525129	-	II	OpenSea		ARHGAP26;ARHGAP26	Body;Body	0.107766	4.71658e-08	7.97264e-05	0.0851119	0.30851	0.223398
cg08661219	0	1	0	chr5	147234653	+	II	OpenSea				0.569287	2.34211e-08	8.11595e-07	0.0251767	0.266596	0.241419
cg22941668	0	0	1	chr5	148810180	+	I	OpenSea	MIR145	MIR145;LOC728264	TSS200;Body	0.00642551	6.61766e-05	1.90699e-09	-0.077392	0.114232	0.191624
cg19739768	0	0	1	chr5	149947171	-	II	OpenSea				0.320773	1.30664e-07	5.90746e-09	-0.04521	0.256164	0.301374
cg16646054	0	0	1	chr5	150157726	+	II	N_Shore	C5orf62;C5orf62	C5orf62	TSS200	0.162157	5.81817e-06	4.87974e-08	-0.0532915	0.179593	0.232885
cg01699158	0	1	0	chr5	150396297	-	II	N_Shelf				0.92774	6.41452e-08	1.38149e-07	-0.00389969	0.249596	0.253496
cg11125805	0	0	1	chr5	150678162	+	II	OpenSea	SLC36A3	SLC36A3;SLC36A3	Body;Body	0.137312	5.18898e-06	2.96098e-08	-0.069929	0.222863	0.292792
cg14086364	0	1	1	chr5	150678334	-	II	OpenSea		SLC36A3;SLC36A3	Body;Body	0.0191294	1.14127e-08	1.04838e-12	-0.131172	0.341109	0.472281
cg25232795	0	0	1	chr5	150860100	+	II	OpenSea		SLC36A1	Body	0.0299921	0.000106093	4.10615e-08	-0.0817761	0.148059	0.229835
cg17464939	0	0	1	chr5	153429449	+	II	OpenSea	MFAP3	MFAP3;MFAP3;MFAP3	Body;Body;5'UTR	0.183292	6.7547e-06	7.60164e-08	-0.0630345	0.22152	0.284554
cg12250498	0	0	-1	chr5	156616356	+	II	OpenSea		ITK	Body	0.169385	3.73216e-06	3.39804e-08	0.070162	-0.246135	-0.316297
cg23214435	0	0	1	chr5	157003983	-	II	S_Shore	ADAM19;ADAM19;ADAM19	ADAM19	TSS1500	0.196609	1.61771e-07	1.96698e-09	-0.0662642	0.285606	0.35187
cg17547295	0	1	0	chr5	157282503	+	II	N_Shelf	CLINT1;CLINT1;CLINT1	CLINT1	Body	0.681819	1.40484e-08	2.66727e-07	0.0183845	0.275471	0.257087
cg04730794	0	0	1	chr5	169144438	-	II	OpenSea	DOCK2	DOCK2	Body	0.0956212	1.4388e-05	4.00915e-08	-0.0733439	0.196887	0.270231
cg16297769	0	1	1	chr5	169741779	-	II	OpenSea				0.715369	1.48755e-08	1.07854e-08	-0.0149793	0.25185	0.26683
cg25693317	0	0	1	chr5	171807791	+	II	OpenSea		SH3PXD2B	Body	0.173539	2.35178e-06	2.22797e-08	-0.0703101	0.25488	0.325191
cg02937656	0	0	1	chr5	173116435	-	II	OpenSea	CTB-43E15.2			0.00188855	0.00185281	2.06942e-08	-0.159512	0.157081	0.316593
cg08041736	0	0	1	chr5	173230170	+	II	OpenSea	CTB-43E15.4;CTB-43E15.4			0.0156031	7.30956e-06	6.53409e-10	-0.0996736	0.189654	0.289327
cg07482257	0	1	0	chr5	174135761	+	II	OpenSea				0.000234566	3.41648e-10	0.00305443	0.214056	0.388968	0.174912
cg03961485	0	0	1	chr5	176402449	-	II	OpenSea	UIMC1;UIMC1	UIMC1;UIMC1;UIMC1	Body;Body;Body	0.454447	4.6605e-07	5.96943e-08	-0.0374787	0.267452	0.304931
cg21706572	0	0	1	chr5	176875315	-	II	S_Shore	RP11-1334A24.4;PRR7;PRR7;PRR7	PRR7;PRR7-AS1;PRR7-AS1;PRR7;PRR7	TSS200;TSS1500;TSS1500;5'UTR;5'UTR	0.273053	2.4426e-06	7.20782e-08	-0.0263139	0.118448	0.144762
cg04533834	0	-1	0	chr5	177518025	+	II	OpenSea				0.00324335	1.00246e-08	0.00247307	-0.138568	-0.285434	-0.146866
cg02711886	0	0	1	chr5	177762428	+	II	N_Shore		COL23A1	Body	0.697826	9.26025e-08	5.64391e-08	-0.0131517	0.193702	0.206854
cg08354401	0	-1	0	chr5	177824353	+	II	S_Shore		COL23A1	Body	0.137534	8.8719e-08	8.48731e-05	-0.0648459	-0.248619	-0.183773
cg14727962	0	1	0	chr5	178784230	+	II	OpenSea				0.0437973	6.74641e-08	0.000440546	0.0855545	0.242916	0.157361
cg08075604	1	0	0	chr6	179456	+	I	OpenSea				1.9903e-08	0.00109103	0.00653983	0.185808	0.0997074	-0.0861005
cg01157447	0	0	1	chr6	878292	-	II	OpenSea				0.00734402	0.0010173	6.5783e-08	-0.106631	0.129843	0.236473
cg21223535	0	1	0	chr6	1973366	-	II	OpenSea		GMDS;GMDS	Body;Body	0.271672	6.63186e-10	2.93532e-07	0.0472429	0.291894	0.244651
cg01410116	0	0	-1	chr6	2859460	-	II	OpenSea	RP11-420G6.4;RP11-420G6.4	SERPINB9P1	Body	0.0132598	0.000145434	1.51173e-08	0.0877116	-0.135551	-0.223263
cg16393899	0	0	1	chr6	5136301	-	II	S_Shore	LYRM4	LYRM4;LYRM4	3'UTR;Body	0.198692	1.25229e-06	1.61609e-08	-0.0613788	0.242959	0.304338
cg17916766	0	0	1	chr6	5525721	-	II	OpenSea		FARS2	Body	0.117076	1.55258e-05	6.67665e-08	-0.0719895	0.204806	0.276795
cg06558002	0	0	1	chr6	6469532	+	II	OpenSea	LY86-AS1	LY86-AS1	Body	0.0650394	5.25088e-07	5.45111e-10	-0.0711492	0.203062	0.274211
cg07970799	0	-1	0	chr6	6614719	+	I	OpenSea	LY86-AS1	LOC285780;LY86	Body;Body	0.0690456	5.60161e-08	0.000192924	-0.0474643	-0.150863	-0.103398
cg10471548	0	0	1	chr6	7403054	+	II	OpenSea	RIOK1	RIOK1;RIOK1;RIOK1	5'UTR;Body;1stExon	0.0247413	8.84651e-05	2.38597e-08	-0.121942	0.215819	0.337762
cg23917909	0	1	1	chr6	11497566	-	II	OpenSea	RP11-716O23.2			0.856471	2.31077e-08	3.59946e-08	-0.00952501	0.317788	0.327313
cg05688350	0	1	0	chr6	13273147	+	II	OpenSea	PHACTR1;TBC1D7	PHACTR1;PHACTR1;PHACTR1;PHACTR1	ExonBnd;ExonBnd;Body;Body	0.287889	4.33924e-08	9.74173e-06	0.0378789	0.209347	0.171468
cg26942829	0	0	1	chr6	13408158	+	II	OpenSea	GFOD1;GFOD1	GFOD1	Body	0.258517	1.08765e-06	2.73883e-08	-0.0567292	0.257403	0.314132
cg10307207	0	0	1	chr6	13523076	-	II	OpenSea				0.723784	1.17624e-07	8.22276e-08	-0.0217076	0.347909	0.369617
cg25025545	0	0	1	chr6	14136628	+	II	OpenSea	CD83	CD83;CD83	3'UTR;3'UTR	0.209446	4.80172e-06	7.35082e-08	-0.0612164	0.232333	0.293549
cg17491991	0	0	1	chr6	14659640	+	II	OpenSea				0.139628	3.5799e-06	2.08305e-08	-0.0562519	0.183806	0.240057
cg17816847	0	1	0	chr6	16681591	-	II	OpenSea	ATXN1;ATXN1	ATXN1;ATXN1	5'UTR;5'UTR	0.321639	2.63185e-09	6.38131e-07	0.0395244	0.259102	0.219578
cg00464814	0	0	1	chr6	16758889	+	II	N_Shore	ATXN1;ATXN1;ATXN1	ATXN1;ATXN1	5'UTR;5'UTR	0.00632736	0.00137023	7.73741e-08	-0.11795	0.137045	0.254995
cg08628635	0	0	1	chr6	20483859	-	II	OpenSea		E2F3	Body	0.55985	2.95145e-07	7.64046e-08	-0.0281541	0.263071	0.291225
cg25869938	0	0	1	chr6	21306299	+	II	OpenSea				0.0202765	0.000170581	3.66349e-08	-0.0910508	0.148765	0.239815
cg15458313	0	0	1	chr6	24490221	+	II	OpenSea	GPLD1;GPLD1;GPLD1	GPLD1	TSS1500	0.0915803	1.52096e-05	3.89193e-08	-0.0822437	0.217346	0.29959
cg05093638	0	1	0	chr6	24687282	-	II	OpenSea	ACOT13;ACOT13	ACOT13;ACOT13	5'UTR;Body	0.0600039	3.36611e-08	0.000162254	0.0628761	0.196868	0.133992
cg16545994	0	0	1	chr6	25022493	-	II	OpenSea		FAM65B	Body	0.319781	2.88112e-07	1.28743e-08	-0.043038	0.235469	0.278507
cg09577455	0	0	1	chr6	29593382	-	II	N_Shore		GABBR1;GABBR1;GABBR1	Body;Body;Body	0.109707	1.36424e-05	5.05717e-08	-0.0556593	0.156236	0.211896
cg16201596	-1	0	0	chr6	29974568	+	II	Island	HLA-J;ZNRD1-AS1;ZNRD1-AS1;ZNRD1-AS1;ZNRD1-AS1	HLA-J;NCRNA00171	Body;Body	3.39054e-09	6.09622e-05	0.0197008	-0.411965	-0.259087	0.152878
cg01383911	0	1	0	chr6	30297627	+	II	S_Shelf		TRIM39;TRIM39	Body;Body	0.000248995	5.45771e-09	0.0151758	0.167758	0.279668	0.111909
cg10145196	0	-1	0	chr6	30647649	+	II	OpenSea	PPP1R18	KIAA1949;KIAA1949	Body;Body	0.128727	2.38609e-09	4.87356e-06	-0.0542938	-0.232062	-0.177768
cg10513302	-1	0	0	chr6	30698905	+	II	OpenSea		FLOT1	Body	9.70065e-09	0.00127005	0.00362251	-0.184187	-0.0949414	0.0892458
cg09736959	0	-1	0	chr6	31540114	+	II	OpenSea	LTA;LTA;LTA;LTA;LTA	LTA;LTA;LTA	1stExon;5'UTR;5'UTR	0.705041	1.02497e-08	1.75451e-07	-0.0158556	-0.260278	-0.244422
cg26348243	0	0	-1	chr6	31540461	-	I	OpenSea	LTA;LTA;LTA	LTA;LTA	5'UTR;5'UTR	0.0956372	3.97655e-06	1.01613e-08	0.075802	-0.218014	-0.293816
cg23384708	0	-1	0	chr6	31544934	+	II	N_Shelf		TNF	Body	0.684642	6.44308e-09	1.28476e-07	-0.0112497	-0.174949	-0.163699
cg06887580	0	-1	0	chr6	31550699	-	II	S_Shore	LTB;LTB;LTB	LTB;LTB	TSS1500;TSS1500	0.0685384	4.68284e-08	0.000169893	-0.0617644	-0.197312	-0.135547
cg19569127	0	-1	0	chr6	31739837	+	II	OpenSea	VWA7	VWA7	Body	0.00634454	6.77422e-08	0.00440893	-0.0607269	-0.126062	-0.0653352
cg26472225	0	0	1	chr6	31832238	-	II	S_Shore		SLC44A4	Body	0.0245702	2.15329e-05	4.73659e-09	-0.0596443	0.115189	0.174834
cg21578596	0	0	1	chr6	32906460	+	II	OpenSea	HLA-DMB	HLA-DMB	Body	0.0216844	1.18047e-05	1.95114e-09	-0.0969396	0.18959	0.28653
cg05454562	0	1	1	chr6	33254447	-	II	N_Shelf		WDR46;WDR46	Body;Body	0.312708	8.0934e-08	3.41236e-09	-0.0410224	0.233014	0.274036
cg09287933	0	-1	0	chr6	33384473	-	II	N_Shore		CUTA;CUTA;CUTA;CUTA;CUTA	Body;Body;Body;Body;Body	0.032013	4.63579e-08	0.000515559	-0.0925967	-0.250425	-0.157828
cg08280829	0	0	1	chr6	33708185	-	II	OpenSea	IP6K3;IP6K3	IP6K3;IP6K3	5'UTR;5'UTR	0.0240627	1.73922e-05	3.59798e-09	-0.08955	0.174458	0.264008
cg06526020	0	0	1	chr6	34308880	+	II	OpenSea		NUDT3	Body	0.0710416	6.25035e-07	7.82986e-10	-0.101443	0.293742	0.395185
cg12410065	0	1	0	chr6	34647449	-	II	OpenSea		C6orf106;C6orf106	Body;Body	0.673717	4.70572e-08	8.40687e-07	0.0243978	0.340238	0.31584
cg17568962	0	1	0	chr6	35456312	+	II	S_Shore	TEAD3;TEAD3;TEAD3	TEAD3	5'UTR	0.378831	3.0168e-08	3.50228e-06	0.030099	0.203892	0.173793
cg03591753	0	0	1	chr6	35659141	+	II	S_Shelf	FKBP5;FKBP5	FKBP5	5'UTR	0.171718	3.45046e-06	3.23418e-08	-0.0332009	0.117581	0.150782
cg08110693	0	0	1	chr6	36407533	+	II	N_Shelf	PXT1	PXT1	5'UTR	0.0403355	2.45752e-06	1.0878e-09	-0.115431	0.275235	0.390666
cg07182221	0	0	1	chr6	37219263	+	II	OpenSea	snoU13;TMEM217;TMEM217;TMEM217	TMEM217;TMEM217;TMEM217;TMEM217;TMEM217	Body;Body;5'UTR;5'UTR;5'UTR	0.0045019	0.00123783	4.12338e-08	-0.123888	0.139436	0.263323
cg05600851	0	1	0	chr6	37224830	+	II	N_Shore	TMEM217;TMEM217;TMEM217;TBC1D22B	TMEM217;TMEM217;TMEM217;TMEM217;TMEM217;TBC1D22B;TBC1D22B	Body;Body;5'UTR;5'UTR;5'UTR;TSS1500;TSS1500	0.718209	1.36776e-08	2.12563e-07	0.0162913	0.277641	0.26135
cg21545147	0	1	0	chr6	37507123	+	II	S_Shelf	RP1-153P14.8			0.237485	2.62785e-08	9.9992e-06	0.0464171	0.235035	0.188618
cg25367558	0	0	1	chr6	41840102	-	II	OpenSea	USP49;USP49;USP49;USP49	USP49	5'UTR	0.189546	3.7268e-07	4.17702e-09	-0.0605764	0.24804	0.308617
cg15218868	0	0	-1	chr6	42357731	+	II	OpenSea	TRERF1;TRERF1;TRERF1	TRERF1;TRERF1	5'UTR;5'UTR	0.101165	3.02734e-06	8.58849e-09	0.0714822	-0.211943	-0.283425
cg06213227	0	0	1	chr6	43769412	-	II	OpenSea				0.0739456	4.85403e-05	8.99375e-08	-0.0739731	0.172009	0.245982
cg04609694	0	0	1	chr6	44204009	+	II	N_Shore				0.209291	1.81795e-06	2.69434e-08	-0.0662989	0.264004	0.330303
cg23261343	0	0	1	chr6	45413792	+	II	OpenSea		RUNX2;RUNX2;RUNX2	Body;Body;Body	0.11894	1.45307e-05	6.43452e-08	-0.0714357	0.205047	0.276483
cg01087801	0	1	0	chr6	45413906	-	II	OpenSea		RUNX2;RUNX2;RUNX2	Body;Body;Body	0.227687	2.30407e-08	9.84372e-06	0.0461021	0.229676	0.183574
cg11545320	0	0	1	chr6	52476824	-	II	OpenSea				0.0350624	4.85016e-05	2.21548e-08	-0.091778	0.180281	0.272059
cg19607845	0	0	1	chr6	52934457	-	II	S_Shelf	FBXO9;FBXO9	FBXO9;FBXO9;FBXO9	Body;5'UTR;TSS1500	0.0562973	2.58437e-05	2.63862e-08	-0.113599	0.256699	0.370298
cg15563014	0	1	0	chr6	52943611	-	II	OpenSea	FBXO9	FBXO9;FBXO9;FBXO9;FBXO9;FBXO9;FBXO9	ExonBnd;ExonBnd;ExonBnd;Body;Body;Body	0.0811368	8.32363e-08	0.000202352	0.120642	0.393859	0.273216
cg26694136	0	0	-1	chr6	52999813	+	II	OpenSea		GCM1	Body	0.0968884	2.14858e-05	6.35518e-08	0.0702812	-0.185081	-0.255362
cg08649048	0	1	1	chr6	53026514	+	II	OpenSea				0.8854	9.98857e-10	2.1404e-09	-0.00796347	0.371666	0.37963
cg06311422	0	0	1	chr6	56406336	-	II	N_Shore	DST;DST;DST	DST;DST;DST;DST;DST	Body;Body;Body;Body;Body	0.100278	2.10801e-06	5.76104e-09	-0.0618282	0.186121	0.247949
cg03689545	0	0	1	chr6	64516610	+	II	OpenSea	EYS;RP11-59D5__B.2	EYS;EYS	Body;Body	0.0153951	1.35503e-05	1.26723e-09	-0.118748	0.217982	0.33673
cg05472405	0	-1	0	chr6	73934058	+	II	OpenSea	RP11-257K9.7	KHDC1L;KHDC1L	Body;ExonBnd	0.0394943	5.80399e-08	0.000455816	-0.0883209	-0.246857	-0.158536
cg01612140	0	0	1	chr6	78166436	-	II	OpenSea				0.0790069	1.4329e-06	2.32157e-09	-0.0749456	0.214797	0.289742
cg12859943	0	0	1	chr6	86278303	-	II	OpenSea	SNX14;SNX14	SNX14;SNX14;SNX14;SNX14	Body;Body;Body;Body	0.366308	5.34198e-07	3.53311e-08	-0.0556415	0.326549	0.38219
cg07704771	0	0	1	chr6	89760139	-	II	OpenSea				0.081482	3.94615e-06	7.20959e-09	-0.0752616	0.206968	0.28223
cg07001925	0	0	1	chr6	90271152	-	II	OpenSea	ANKRD6;ANKRD6;RP11-16C18.3;ANKRD6;ANKRD6;ANKRD6;ANKRD6	ANKRD6;ANKRD6;ANKRD6;ANKRD6	TSS1500;5'UTR;5'UTR;5'UTR	0.0365496	0.000137283	7.83085e-08	-0.0946622	0.174919	0.269581
cg18749651	0	0	-1	chr6	90983935	-	II	OpenSea	BACH2;BACH2;BACH2	BACH2;BACH2	5'UTR;5'UTR	0.00663047	0.000234875	9.07643e-09	0.121738	-0.165129	-0.286868
cg24737761	0	0	1	chr6	106245659	+	II	OpenSea				0.163447	2.94861e-06	2.44557e-08	-0.0693152	0.242597	0.311912
cg14573371	0	1	0	chr6	106664530	+	II	OpenSea		ATG5;ATG5;ATG5;ATG5;ATG5;ATG5;ATG5	Body;Body;Body;Body;Body;Body;Body	0.41314	8.26154e-08	6.65203e-06	0.0479886	0.336331	0.288342
cg01596648	0	0	-1	chr6	107294563	-	II	OpenSea				0.0363059	8.75034e-05	4.61121e-08	0.078144	-0.148739	-0.226883
cg03492101	0	1	0	chr6	107639449	-	II	OpenSea	PDSS2	PDSS2	Body	0.0656617	4.10739e-08	0.000164281	0.0881957	0.280146	0.19195
cg15395733	0	0	1	chr6	109216983	+	II	OpenSea		ARMC2;ARMC2	Body;Body	0.0340789	1.64768e-05	6.29677e-09	-0.0954739	0.198989	0.294463
cg13846195	0	0	1	chr6	109382017	-	II	OpenSea	U6	SESN1	Body	0.00484761	0.000146549	3.19529e-09	-0.163175	0.220409	0.383584
cg03511624	0	1	1	chr6	109395176	-	II	OpenSea		SESN1	Body	0.152011	1.1091e-10	7.70544e-13	-0.0625627	0.312578	0.375141
cg15462616	0	0	1	chr6	109727623	+	II	OpenSea		PPIL6;PPIL6;PPIL6;PPIL6;PPIL6	Body;Body;Body;Body;Body	0.190027	2.10064e-06	2.46589e-08	-0.0503827	0.190791	0.241174
cg16226866	0	1	0	chr6	110418140	+	II	OpenSea				0.187332	4.96381e-08	2.8673e-05	0.0847343	0.374847	0.290113
cg15711642	0	0	1	chr6	111099779	-	II	OpenSea	CDK19	CDK19;CDK19;CDK19;CDK19	5'UTR;5'UTR;Body;Body	0.361729	1.65528e-07	1.06163e-08	-0.0548529	0.335221	0.390074
cg03487157	0	0	1	chr6	113807538	-	II	OpenSea				0.260816	2.67925e-06	7.02247e-08	-0.0544876	0.237941	0.292428
cg02053407	0	0	-1	chr6	119047242	-	II	OpenSea				0.180263	3.08933e-06	3.23599e-08	0.0627862	-0.228108	-0.290894
cg12828610	0	1	1	chr6	122806040	+	II	OpenSea	SERINC1;PKIB	PKIB;PKIB;PKIB	5'UTR;5'UTR;5'UTR	0.74559	1.97018e-08	1.67738e-08	-0.015734	0.294293	0.310027
cg04161328	0	0	1	chr6	125919706	-	II	OpenSea	RP11-624M8.1			0.140617	2.79513e-06	1.63438e-08	-0.0798922	0.264973	0.344865
cg04273674	0	0	1	chr6	126239565	-	II	OpenSea	RP11-73O6.4	NCOA7;NCOA7;NCOA7;NCOA7;NCOA7;NCOA7	TSS1500;Body;Body;Body;Body;Body	0.153035	1.31241e-07	8.61733e-10	-0.0520311	0.204179	0.25621
cg04216721	0	1	0	chr6	130010950	-	II	OpenSea	RP11-73O6.4	ARHGAP18	Body	0.150056	1.34842e-08	1.52896e-05	0.0501909	0.213337	0.163146
cg20533403	0	1	0	chr6	131689849	+	II	OpenSea				0.00264927	1.20871e-08	0.00340088	0.12271	0.245624	0.122914
cg22825487	0	1	0	chr6	133055183	-	II	OpenSea		VNN3;VNN3	Body;Body	0.181772	7.62529e-09	6.34036e-06	0.0667112	0.312192	0.245481
cg26288715	0	0	1	chr6	135506834	+	II	S_Shelf	MYB	MYB;MYB;MYB;MYB;MYB;MYB;MYB;MYB	Body;Body;Body;Body;Body;Body;Body;Body	0.450056	5.57295e-07	6.90703e-08	-0.0408307	0.286277	0.327108
cg00797554	0	1	0	chr6	135627987	+	II	OpenSea	RP3-388E23.2	AHI1;AHI1;AHI1	Body;Body;Body	0.0133202	7.36247e-08	0.00211856	0.123502	0.282907	0.159405
cg09381230	0	1	0	chr6	135642659	+	II	OpenSea		AHI1;AHI1;AHI1	Body;Body;Body	0.00331135	3.09456e-09	0.0010998	0.113836	0.244821	0.130985
cg26981586	0	0	-1	chr6	135858988	-	II	OpenSea		LINC00271	Body	0.00635214	2.0744e-05	4.90186e-10	0.099605	-0.157684	-0.257289
cg00235484	0	1	0	chr6	136825415	+	II	OpenSea	MAP7	MAP7	Body	0.341363	2.71711e-08	4.22742e-06	0.0431195	0.271126	0.228007
cg27501748	0	-1	0	chr6	136929561	-	I	OpenSea		MAP3K5	Body	0.000576021	5.26459e-10	0.0018403	-0.0939163	-0.18082	-0.0869035
cg19547773	0	1	0	chr6	136997361	-	II	OpenSea		MAP3K5	Body	0.9781	6.39079e-08	1.78917e-07	-0.00136745	0.289196	0.290564
cg17532873	0	1	0	chr6	137545074	+	II	OpenSea				0.60367	3.2517e-08	8.92384e-07	0.0224582	0.257556	0.235097
cg00114944	-1	0	0	chr6	139350067	-	II	Island	ABRACL;ABRACL	C6orf115	5'UTR	2.22804e-08	9.84103e-07	0.343059	-0.242806	-0.204164	0.038642
cg05713416	0	0	1	chr6	139617248	-	II	OpenSea				0.21182	8.69667e-07	1.30578e-08	-0.0410117	0.170002	0.211013
cg13051245	0	0	1	chr6	140084130	+	II	OpenSea				0.00104112	0.00102511	4.17867e-09	-0.209762	0.206461	0.416223
cg10951959	0	1	0	chr6	140161193	-	II	OpenSea		LOC100132735	Body	0.403345	2.20642e-08	2.23355e-06	0.0363787	0.26263	0.226251
cg06458042	0	0	1	chr6	140205113	+	II	OpenSea				0.384473	6.04048e-07	4.6103e-08	-0.0393671	0.238731	0.278098
cg25625432	0	1	0	chr6	143645421	-	II	OpenSea		AIG1;AIG1	Body;Body	0.188285	2.78442e-08	1.75173e-05	0.0850642	0.385516	0.300452
cg24770782	0	0	1	chr6	144144818	-	II	OpenSea	RP3-468K18.5;PHACTR2	PHACTR2;PHACTR2;PHACTR2;PHACTR2	Body;Body;Body;Body	0.0548648	3.99348e-05	4.0689e-08	-0.106125	0.232161	0.338286
cg13285181	0	0	1	chr6	144294137	-	II	OpenSea	PLAGL1;PLAGL1;PLAGL1;PLAGL1;PLAGL1;PLAGL1	PLAGL1;PLAGL1;PLAGL1;PLAGL1;PLAGL1;PLAGL1;PLAGL1;PLAGL1;PLAGL1;PLAGL1;PLAGL1;PLAGL1;PLAGL1;PLAGL1;PLAGL1;PLAGL1;PLAGL1;PLAGL1;PLAGL1;PLAGL1;PLAGL1	5'UTR;5'UTR;5'UTR;5'UTR;5'UTR;5'UTR;5'UTR;5'UTR;5'UTR;5'UTR;5'UTR;5'UTR;5'UTR;5'UTR;5'UTR;5'UTR;5'UTR;5'UTR;5'UTR;5'UTR;5'UTR	0.314036	7.68891e-07	3.27118e-08	-0.0530177	0.274521	0.327539
cg14910490	0	-1	-1	chr6	144675360	+	II	OpenSea		UTRN	Body	0.69692	2.1441e-08	1.37653e-08	0.0125183	-0.194423	-0.206941
cg01676238	0	0	-1	chr6	144781796	-	II	OpenSea		UTRN	Body	0.100006	1.83233e-05	5.71405e-08	0.0807268	-0.216593	-0.29732
cg26665729	0	0	1	chr6	149100784	+	II	OpenSea		UST	Body	0.0123507	0.000475005	5.62507e-08	-0.100973	0.141099	0.242072
cg09694281	0	0	1	chr6	157388426	+	II	OpenSea		ARID1B;ARID1B	Body;Body	0.208139	5.44879e-06	8.25321e-08	-0.0435147	0.163595	0.20711
cg19556284	0	-1	0	chr6	158909455	-	II	OpenSea		TULP4;TULP4	Body;Body	0.0191359	6.37184e-08	0.00125419	-0.0716119	-0.174616	-0.103004
cg27481953	0	0	1	chr6	159240998	+	II	S_Shore	EZR-AS1;EZR;EZR	EZR-AS1;EZR	Body;TSS1500	0.327147	1.13436e-06	5.42569e-08	-0.0415621	0.217235	0.258797
cg02925402	0	1	0	chr6	162540635	-	II	OpenSea	PARK2	PARK2;PARK2;PARK2	Body;Body;Body	0.00290014	5.34676e-08	0.00797089	0.138779	0.265355	0.126575
cg08557970	0	0	1	chr6	166856094	+	II	OpenSea		RPS6KA2;RPS6KA2	Body;Body	0.488247	5.19432e-07	8.37375e-08	-0.0293541	0.225048	0.254402
cg14611723	0	0	1	chr6	168408302	-	II	OpenSea	KIF25;KIF25			0.189219	2.67807e-06	3.1361e-08	-0.0629867	0.235265	0.298252
cg07367258	0	0	1	chr7	1500484	-	II	S_Shore	MICALL2;AC102953.4	MICALL2	TSS1500	0.107201	2.67619e-06	8.54833e-09	-0.0530165	0.160983	0.213999
cg17969341	0	0	1	chr7	1500555	-	II	S_Shore	MICALL2;AC102953.4	MICALL2	TSS1500	0.0345501	2.23541e-06	7.35869e-10	-0.0716463	0.166359	0.238005
cg13844341	0	0	1	chr7	2116368	-	II	Island		MAD1L1;MAD1L1;MAD1L1	Body;Body;Body	0.435295	6.50357e-07	7.24754e-08	-0.0289488	0.195135	0.224084
cg21883904	0	1	0	chr7	2596713	+	II	N_Shore	BRAT1	BRAT1	TSS1500	0.0179198	1.75522e-09	9.71371e-05	0.0944168	0.25909	0.164673
cg10030512	1	0	0	chr7	2656424	-	I	OpenSea				3.7447e-08	0.0735914	7.9475e-05	0.384906	0.113316	-0.27159
cg17083575	0	1	0	chr7	4746131	+	II	OpenSea	FOXK1	FOXK1	Body	0.16765	1.07606e-08	1.00766e-05	0.0501552	0.224308	0.174153
cg26548834	0	0	1	chr7	4752951	-	II	OpenSea	FOXK1	FOXK1	Body	0.300662	3.33692e-07	1.25341e-08	-0.0504965	0.263842	0.314338
cg04261496	0	1	0	chr7	4753002	-	II	OpenSea	FOXK1	FOXK1	Body	0.0745909	2.05051e-08	7.74185e-05	0.0844522	0.284444	0.199992
cg25344401	0	1	0	chr7	4755415	+	II	N_Shelf	FOXK1	FOXK1	Body	0.134627	3.26139e-09	5.79476e-06	0.0832604	0.357642	0.274381
cg01393790	0	0	1	chr7	5518916	-	II	N_Shelf	AC092171.4	FBXL18	3'UTR	0.227629	1.14208e-06	2.06914e-08	-0.0316807	0.134247	0.165928
cg17404534	0	0	1	chr7	6461991	+	II	OpenSea		DAGLB;DAGLB	Body;Body	0.0073788	0.000537012	2.95659e-08	-0.113159	0.145776	0.258935
cg06987246	0	0	-1	chr7	6659785	+	II	N_Shelf		ZNF853	Body	0.250005	3.407e-06	8.04896e-08	0.0447465	-0.1887	-0.233446
cg11384744	0	0	1	chr7	16794623	+	II	S_Shore		TSPAN13	Body	0.129973	1.1192e-05	5.90821e-08	-0.0639033	0.191736	0.25564
cg21399992	0	1	0	chr7	19445377	-	II	OpenSea	AC007091.1			0.0255775	8.48289e-08	0.00107229	0.0892817	0.226232	0.13695
cg08371186	0	0	1	chr7	22005321	-	II	OpenSea				0.0145131	0.000202551	2.59307e-08	-0.0917282	0.140305	0.232034
cg26306888	0	1	0	chr7	23385393	+	II	OpenSea		IGF2BP3	Body	0.0126374	2.29907e-10	3.24049e-05	0.0906402	0.251364	0.160724
cg08611431	0	1	0	chr7	23662143	+	II	OpenSea		CCDC126	Body	0.966219	7.00765e-08	1.83452e-07	-0.00158636	0.216673	0.218259
cg23302989	0	1	1	chr7	25174492	-	II	OpenSea	C7orf31	C7orf31	3'UTR	0.667052	5.95075e-08	3.08736e-08	-0.0202048	0.273271	0.293476
cg10890106	0	0	1	chr7	26356015	+	II	OpenSea	SNX10;SNX10;SNX10	SNX10;SNX10;SNX10	5'UTR;5'UTR;Body	0.360901	1.90427e-07	1.21167e-08	-0.0401086	0.243273	0.283382
cg12352426	0	0	1	chr7	27671215	-	II	OpenSea		HIBADH	Body	0.0593163	2.14721e-05	2.37926e-08	-0.0855627	0.197894	0.283457
cg23597162	0	0	1	chr7	28102341	-	II	OpenSea		JAZF1	Body	0.169266	4.82443e-06	4.43344e-08	-0.0602551	0.208564	0.268819
cg16539741	0	1	0	chr7	29359435	-	II	OpenSea		CHN2	Body	0.0357069	6.74139e-08	0.000585419	0.0636609	0.173332	0.109671
cg27543741	0	0	1	chr7	30467544	+	II	OpenSea		NOD1	Body	0.313446	1.30953e-06	5.56423e-08	-0.0420007	0.211936	0.253937
cg17230535	0	1	0	chr7	32626962	+	II	OpenSea	AVL9			0.283124	8.69837e-09	2.53526e-06	0.0593058	0.344318	0.285012
cg18321881	0	0	1	chr7	33012040	+	II	OpenSea	FKBP9	FKBP9;FKBP9	Body;Body	0.0229314	0.000161488	4.22304e-08	-0.10362	0.173564	0.277185
cg14920026	0	1	0	chr7	36305628	+	II	OpenSea		EEPD1	Body	0.301811	6.36606e-08	1.20542e-05	0.0416084	0.233241	0.191632
cg12035237	0	1	0	chr7	38969353	-	II	OpenSea				0.327553	8.79383e-08	1.29771e-05	0.044527	0.259988	0.215461
cg09751918	0	1	0	chr7	39740780	-	II	OpenSea	AC004837.5;RALA	RALA	Body	0.240565	3.70593e-08	1.29996e-05	0.0539117	0.271255	0.217343
cg13827496	0	0	1	chr7	41819795	-	II	OpenSea				0.0804707	1.87256e-05	3.74321e-08	-0.0751701	0.189351	0.264521
cg02420480	0	0	1	chr7	41919892	+	II	OpenSea				0.318434	4.96168e-07	2.19128e-08	-0.048219	0.25695	0.305169
cg24504925	0	0	1	chr7	41927150	-	II	OpenSea				0.0161347	6.97495e-05	8.81682e-09	-0.100228	0.167818	0.268046
cg12146213	0	0	1	chr7	42942402	+	II	OpenSea	RP11-111K18.2			0.254982	1.28571e-07	3.07148e-09	-0.0649016	0.320666	0.385567
cg18369748	0	0	1	chr7	43541717	+	II	OpenSea		HECW1;HECW1	Body;Body	0.0330744	1.94178e-05	7.15566e-09	-0.124189	0.254915	0.379104
cg07179663	0	1	0	chr7	43550771	-	II	OpenSea	AC011738.4	LOC100506895;HECW1;HECW1	Body;Body;Body	0.853897	7.61437e-08	1.1014e-07	-0.00998122	0.312473	0.322454
cg05415936	0	0	-1	chr7	43665740	+	II	OpenSea	STK17A	STK17A	3'UTR	0.0140431	0.000193052	2.32186e-08	0.119409	-0.182375	-0.301784
cg08218512	0	0	1	chr7	48284271	+	II	OpenSea		ABCA13	Body	0.297165	1.13885e-06	4.17188e-08	-0.052121	0.255909	0.30803
cg16232940	0	0	-1	chr7	50418280	+	I	OpenSea	IKZF1	IKZF1;IKZF1;IKZF1;IKZF1;IKZF1;IKZF1;IKZF1;IKZF1;IKZF1;IKZF1;IKZF1;IKZF1;IKZF1;IKZF1;IKZF1;IKZF1;IKZF1	Body;Body;Body;Body;Body;Body;Body;Body;Body;Body;Body;Body;Body;Body;Body;Body;Body	0.00995328	0.000723969	6.78345e-08	0.11125	-0.145469	-0.256719
cg20500791	0	0	-1	chr7	50420285	+	II	OpenSea	IKZF1	IKZF1;IKZF1;IKZF1;IKZF1;IKZF1;IKZF1;IKZF1;IKZF1;IKZF1;IKZF1;IKZF1;IKZF1;IKZF1;IKZF1;IKZF1;IKZF1;IKZF1	Body;Body;Body;Body;Body;Body;Body;Body;Body;Body;Body;Body;Body;Body;Body;Body;Body	0.0196127	0.000182783	3.76038e-08	0.0883387	-0.142819	-0.231158
cg09008259	0	0	1	chr7	73670963	-	II	S_Shore				0.0296569	8.73843e-06	2.43611e-09	-0.0833787	0.175302	0.258681
cg10139739	0	1	0	chr7	75280150	-	II	OpenSea		HIP1;HIP1	Body;Body	0.379926	3.44243e-08	3.90027e-06	0.0269078	0.181788	0.15488
cg23597186	-1	0	0	chr7	84420353	-	II	OpenSea				5.88886e-09	0.291456	1.00457e-06	-0.353392	-0.0570002	0.296392
cg09021390	0	0	1	chr7	94185539	+	II	OpenSea	CASD1	CASD1	3'UTR	0.119521	6.22773e-06	2.63916e-08	-0.0729404	0.219623	0.292564
cg22730522	0	1	0	chr7	95111839	-	II	OpenSea	ASB4			0.544411	2.03129e-08	8.29003e-07	0.0315618	0.315396	0.283834
cg23221013	0	0	-1	chr7	99817027	-	II	OpenSea	PVRIG;GATS;GATS	GATS;GATS;PVRIG;GATS;GATS	Body;3'UTR;5'UTR;Body;Body	0.023296	0.000222223	6.31815e-08	0.0645933	-0.105987	-0.17058
cg06193581	0	0	-1	chr7	99951519	-	II	OpenSea	PILRB;PILRB;PILRB;AC005071.2;PILRB;PILRB;PILRB	PVRIG2P;STAG3L5P-PVRIG2P-PILRB;STAG3L5P-PVRIG2P-PILRB	Body;Body;Body	0.0302384	7.01949e-06	1.98531e-09	0.0604691	-0.129108	-0.189577
cg03066323	0	1	0	chr7	99970779	-	II	OpenSea	PILRA;PILRA;PILRA;PILRA	PILRA;PILRA;PILRA	TSS1500;TSS1500;TSS1500	0.131233	3.11132e-09	5.86405e-06	0.0463298	0.197565	0.151235
cg20697992	0	-1	0	chr7	100143398	-	II	OpenSea		AGFG2	Body	0.254562	2.84662e-08	9.11203e-06	-0.0442022	-0.231434	-0.187232
cg14016363	0	0	1	chr7	100486297	-	II	N_Shore				0.0876776	1.93483e-05	4.61759e-08	-0.0500753	0.128915	0.17899
cg17545875	0	1	0	chr7	101466812	-	II	OpenSea	CTA-339C12.1;CUX1	CUX1;CUX1;CUX1;CUX1;CUX1;CUX1;CUX1	Body;Body;Body;Body;Body;Body;Body	0.637191	4.17658e-08	9.2463e-07	0.022719	0.284111	0.261392
cg06486190	0	0	1	chr7	114612269	-	II	OpenSea		MDFIC;MDFIC	Body;Body	0.0438824	3.14893e-05	2.05462e-08	-0.124457	0.262908	0.387366
cg00486143	0	0	1	chr7	127774154	+	II	N_Shore				0.00864125	0.000619224	4.49142e-08	-0.0994326	0.129245	0.228677
cg00011113	0	0	1	chr7	127877086	-	II	N_Shelf				0.0335726	9.97236e-05	4.66119e-08	-0.151588	0.28162	0.433209
cg09342997	0	0	1	chr7	129339065	+	II	OpenSea		NRF1;NRF1	Body;Body	0.0232052	9.85822e-07	1.49028e-10	-0.141184	0.316666	0.457851
cg19513582	0	0	1	chr7	129481640	-	II	OpenSea		UBE2H;UBE2H	Body;Body	0.198986	6.54663e-07	8.35984e-09	-0.0560756	0.228817	0.284893
cg20836388	0	1	0	chr7	129665854	-	II	OpenSea	RN5S245;RP11-306G20.1	ZC3HC1;ZC3HC1;ZC3HC1	Body;Body;Body	0.642998	5.45665e-09	1.40075e-07	0.0183417	0.251346	0.233004
cg10346606	0	0	1	chr7	130024389	+	II	S_Shelf	CPA1	CPA1;CPA1	ExonBnd;Body	0.27962	1.263e-06	3.92761e-08	-0.0400511	0.188659	0.22871
cg17100575	0	1	0	chr7	135368563	+	II	OpenSea	SLC13A4;C7orf73	SLC13A4	Body	0.020832	1.98331e-08	0.000488119	0.106225	0.274606	0.168381
cg27250318	0	0	1	chr7	137775797	-	II	OpenSea	7SK;AKR1D1;AKR1D1	AKR1D1;AKR1D1;AKR1D1	Body;Body;Body	0.0121874	4.26504e-05	3.15473e-09	-0.114004	0.188783	0.302787
cg15535471	0	0	-1	chr7	139332087	-	II	OpenSea		HIPK2;HIPK2	Body;Body	0.00796468	0.00077614	5.27021e-08	0.129767	-0.163623	-0.29339
cg18554789	0	1	0	chr7	139432178	+	II	OpenSea		HIPK2;HIPK2	Body;Body	0.158493	4.59556e-09	5.52883e-06	0.0669634	0.301837	0.234873
cg00353415	0	0	1	chr7	139865374	-	II	OpenSea		KDM7A	Body	0.00624379	9.37553e-05	2.751e-09	-0.130955	0.188192	0.319147
cg13404382	0	0	-1	chr7	139910257	+	II	OpenSea	U6			0.0825158	3.91519e-05	8.81976e-08	0.100743	-0.244485	-0.345228
cg20982537	0	1	0	chr7	140440554	-	II	OpenSea		BRAF	Body	0.76708	2.36036e-08	2.68984e-07	0.0140258	0.285476	0.27145
cg20627585	0	1	0	chr7	141363242	+	II	OpenSea		KIAA1147	Body	0.0564092	4.97274e-11	8.77272e-07	0.0628491	0.240239	0.17739
cg25982946	0	0	1	chr7	141437322	-	II	N_Shore	SSBP1;SSBP1;SSBP1;SSBP1;SSBP1;SSBP1;RP5-894A10.5	SSBP1;SSBP1;SSBP1;SSBP1;SSBP1;SSBP1;WEE2-AS1	TSS1500;TSS1500;TSS1500;TSS1500;TSS1500;TSS1500;Body	0.00808289	0.00108457	8.24459e-08	-0.146127	0.17914	0.325267
cg22208165	0	0	1	chr7	142655007	+	II	OpenSea	KEL	KEL	Body	0.000438467	0.00790342	2.38293e-08	-0.110263	0.0805871	0.19085
cg14690467	0	1	0	chr7	148917905	+	II	N_Shelf		ZNF282	Body	0.0325174	2.1634e-10	7.65759e-06	0.0543231	0.176911	0.122588
cg05726669	0	0	-1	chr7	150434246	+	II	OpenSea	GIMAP5;GIMAP5;GIMAP5	GIMAP5;GIMAP1-GIMAP5;GIMAP1-GIMAP5	TSS200;Body;Body	0.117505	1.76192e-05	7.70771e-08	0.0754244	-0.213284	-0.288709
cg14030146	0	0	1	chr7	156929443	+	II	N_Shore				0.0415021	7.26135e-05	4.74474e-08	-0.0904399	0.179114	0.269554
cg13233653	1	0	0	chr7	157182007	+	II	OpenSea		DNAJB6	Body	1.21782e-08	0.00147271	0.00368075	0.247635	0.126883	-0.120752
cg13722096	0	0	1	chr7	158805202	-	II	OpenSea	AC004863.6;AC004863.6	LINC00689	Body	0.0155951	0.000103457	1.31861e-08	-0.0892707	0.144809	0.234079
cg00128168	0	1	0	chr7	158863255	-	II	OpenSea		VIPR2;VIPR2;VIPR2;VIPR2	Body;Body;Body;Body	0.00193301	5.36396e-08	0.0113653	0.20577	0.377052	0.171282
cg12143756	0	-1	0	chr8	2093254	-	II	OpenSea	MYOM2;MYOM2;MYOM2	MYOM2	3'UTR	0.652231	8.93604e-08	1.69308e-06	-0.0229275	-0.29129	-0.268363
cg15530351	1	0	0	chr8	6407676	+	I	OpenSea		ANGPT2;ANGPT2;ANGPT2;MCPH1	Body;Body;Body;Body	6.97971e-08	0.00569113	0.00326554	0.630941	0.297971	-0.332971
cg02677121	0	0	1	chr8	6795997	+	II	OpenSea	DEFA4	DEFA4	TSS200	0.00017613	0.000108112	2.30934e-11	-0.15156	0.154181	0.305741
cg01087534	0	1	0	chr8	8139230	-	II	OpenSea				0.548448	7.51264e-08	2.61413e-06	0.0315677	0.303138	0.27157
cg01773127	0	0	-1	chr8	8190880	+	II	OpenSea		SGK223	Body	0.00121292	0.00244938	1.66082e-08	0.0911015	-0.0835085	-0.17461
cg04495317	0	-1	0	chr8	11280258	+	II	OpenSea	FAM167A;C8orf12;C8orf12	FAM167A;FAM167A-AS1	3'UTR;Body	0.573242	9.86153e-09	3.62584e-07	-0.0216743	-0.239299	-0.217624
cg27510066	0	0	1	chr8	19536244	+	II	OpenSea	RP11-1105O14.1;RP11-1105O14.1;CSGALNACT1;CSGALNACT1;CSGALNACT1	CSGALNACT1;CSGALNACT1	Body;5'UTR	0.0102843	5.25737e-06	2.27241e-10	-0.170449	0.310282	0.480731
cg12066764	0	0	1	chr8	20061561	-	II	OpenSea	ATP6V1B2	ATP6V1B2	Body	0.0420464	4.24556e-07	1.84364e-10	-0.104112	0.271596	0.375708
cg13753423	0	0	1	chr8	22546240	+	II	N_Shore	EGR3;RP11-459E5.1	EGR3;EGR3;EGR3	3'UTR;3'UTR;3'UTR	0.510266	3.43435e-07	6.45229e-08	-0.0362274	0.29774	0.333967
cg18270217	0	0	1	chr8	22852828	+	II	N_Shelf	RHOBTB2	RHOBTB2;RHOBTB2	TSS1500;Body	0.301889	5.05648e-07	1.9233e-08	-0.0430796	0.221614	0.264694
cg22022716	0	0	1	chr8	26276541	+	II	OpenSea				0.11274	9.22763e-06	3.52995e-08	-0.071554	0.207019	0.278573
cg27331500	0	0	-1	chr8	28196022	+	II	OpenSea	PNOC;RP11-380I10.4	PNOC;PNOC	TSS200;Body	0.371537	5.82571e-07	4.01672e-08	0.0342219	-0.202277	-0.236499
cg11626186	0	0	1	chr8	30781105	+	II	OpenSea				0.258778	3.1509e-07	7.85388e-09	-0.044918	0.215504	0.260422
cg12244594	0	0	1	chr8	37650963	-	II	N_Shelf				0.00613013	0.00017652	5.69925e-09	-0.105134	0.144207	0.249341
cg27285860	0	1	0	chr8	38024119	-	II	OpenSea	RP11-90P5.7;LSM1	LSM1;LSM1;LSM1	Body;Body;Body	0.521093	8.15992e-08	3.31255e-06	0.0382681	0.342496	0.304228
cg27360869	0	1	1	chr8	38024481	-	II	OpenSea	RP11-90P5.7;LSM1	LSM1;LSM1;LSM1	Body;Body;Body	0.78203	5.46929e-09	6.42576e-08	0.0121902	0.279947	0.267757
cg08934272	0	0	1	chr8	38206041	-	II	OpenSea	WHSC1L1;WHSC1L1;WHSC1L1;WHSC1L1	WHSC1L1;WHSC1L1	5'UTR;5'UTR	0.331844	1.11102e-06	5.53145e-08	-0.0600346	0.317172	0.377207
cg00184799	0	1	0	chr8	38722544	+	II	OpenSea				0.679582	5.80938e-08	9.85944e-07	0.0186023	0.26231	0.243708
cg03785432	0	0	1	chr8	41656940	-	II	S_Shore		ANK1	Body	0.416447	3.48245e-07	3.40196e-08	-0.030232	0.201069	0.231301
cg06019639	0	0	-1	chr8	42374506	-	II	OpenSea	SLC20A2;SLC20A2	SLC20A2;SLC20A2	5'UTR;5'UTR	0.00662011	0.000101528	3.30762e-09	0.0921613	-0.132707	-0.224869
cg03714676	0	0	1	chr8	48174649	-	II	S_Shore	KIAA0146;KIAA0146	KIAA0146	Body	0.10615	9.55203e-06	3.2193e-08	-0.0676293	0.191647	0.259276
cg05632838	0	0	1	chr8	48557033	-	II	OpenSea	KIAA0146	SPIDR;SPIDR;SPIDR;SPIDR	Body;Body;Body;Body	0.0835443	1.21466e-05	2.528e-08	-0.0842363	0.219699	0.303935
cg11016519	0	0	1	chr8	48761147	-	II	OpenSea	PRKDC	PRKDC;PRKDC	Body;Body	0.193182	7.1611e-07	8.51251e-09	-0.0446635	0.179152	0.223816
cg14308782	0	1	0	chr8	59823815	+	II	OpenSea	TOX	TOX	Body	0.145548	6.27833e-10	1.20768e-06	0.0763043	0.355729	0.279425
cg25011252	0	-1	0	chr8	61777859	+	II	OpenSea		CHD7	Body	0.417462	7.75571e-08	6.11392e-06	-0.0271947	-0.192859	-0.165664
cg00434384	0	1	0	chr8	61858240	+	II	OpenSea	AC022182.1;AC022182.1;AC022182.1			0.475997	3.22733e-08	1.92155e-06	0.0323642	0.27022	0.237855
cg18979292	1	0	0	chr8	62156604	+	II	OpenSea				5.97982e-09	0.0337356	6.05176e-05	0.369633	0.121268	-0.248366
cg09880969	0	0	1	chr8	62573859	-	II	OpenSea		ASPH;ASPH;ASPH;ASPH;ASPH;ASPH;ASPH;ASPH;ASPH	Body;Body;Body;Body;Body;Body;Body;Body;Body	0.0102378	0.000496646	4.4322e-08	-0.12415	0.16826	0.29241
cg19981738	0	0	1	chr8	62630938	-	II	S_Shelf				0.15262	4.46045e-06	3.21228e-08	-0.0784479	0.261883	0.340331
cg20794855	0	0	1	chr8	67365340	-	II	OpenSea	ADHFE1	ADHFE1	Body	0.291788	1.66123e-07	5.74004e-09	-0.0387582	0.204729	0.243487
cg27255193	0	1	0	chr8	71554094	+	II	OpenSea	LACTB2;RP11-382J12.1;RP11-382J12.1	LACTB2-AS1;LACTB2	Body;Body	0.0332171	4.40844e-09	8.23323e-05	0.102667	0.304594	0.201927
cg04714581	0	1	0	chr8	81047040	+	II	OpenSea	TPD52	TPD52;TPD52;TPD52;TPD52;TPD52;TPD52;TPD52	Body;Body;Body;Body;Body;Body;Body	0.68992	3.22594e-08	5.45069e-07	0.0213143	0.31826	0.296946
cg07945473	0	1	1	chr8	81934123	+	II	OpenSea	PAG1	PAG1	5'UTR	0.35909	8.66661e-11	2.18247e-08	0.0480108	0.37876	0.330749
cg25993905	0	1	1	chr8	82139722	-	II	OpenSea				0.617025	6.73779e-08	2.58511e-08	-0.0264892	0.306656	0.333145
cg27388185	0	1	0	chr8	86987139	+	II	OpenSea				0.925556	4.9909e-08	1.07771e-07	-0.00444714	0.278969	0.283416
cg21980354	0	0	1	chr8	87530745	+	II	S_Shelf	CPNE3;CPNE3	CPNE3	5'UTR	0.0268417	0.000121088	3.94744e-08	-0.0887895	0.15607	0.24486
cg21197871	0	0	1	chr8	96036803	-	II	N_Shore	C8orf38;C8orf38;C8orf38;C8orf38	C8orf38	TSS1500	0.114203	1.65414e-05	6.77567e-08	-0.0656671	0.184661	0.250328
cg23097039	0	0	1	chr8	97632763	+	II	OpenSea				0.16917	8.86104e-06	8.37148e-08	-0.0497136	0.166589	0.216303
cg07047046	0	1	0	chr8	99058293	+	I	Island	RPL30;RPL30;RPL30;RPL30;RPL30	RPL30	TSS1500	8.14796e-05	6.56873e-08	0.106835	0.330797	0.464879	0.134082
cg14099579	0	0	1	chr8	99103958	+	II	OpenSea		ERICH5;ERICH5	Body;Body	0.0037421	0.000286857	4.93965e-09	-0.148085	0.184695	0.332779
cg13675051	0	0	1	chr8	101315498	-	II	OpenSea	RNF19A;RNF19A	RNF19A;RNF19A	5'UTR;TSS200	0.0415417	6.10614e-06	3.06179e-09	-0.108307	0.248088	0.356395
cg14963498	0	1	0	chr8	103249127	-	II	N_Shore	RRM2B	RRM2B	Body	0.696686	1.28844e-08	2.26752e-07	0.0182188	0.288037	0.269819
cg27521206	0	1	1	chr8	103305990	-	II	OpenSea	UBR5	UBR5;UBR5	Body;Body	0.281211	3.24891e-08	1.02221e-09	-0.0378247	0.208433	0.246257
cg00636930	0	1	1	chr8	104043814	+	II	OpenSea	ATP6V1C1;ATP6V1C1;ATP6V1C1;ATP6V1C1	ATP6V1C1	5'UTR	0.640277	7.05798e-08	3.10845e-08	-0.0171329	0.211877	0.22901
cg21704551	0	0	1	chr8	105424058	+	II	OpenSea	DPYS;KB-1552D7.2	DPYS	Body	0.00220141	0.00401538	7.37655e-08	-0.219398	0.201969	0.421367
cg10533826	0	0	1	chr8	109132265	-	II	OpenSea				0.0442841	6.9956e-05	5.12027e-08	-0.119318	0.240154	0.359473
cg15299926	0	1	0	chr8	117069367	-	II	OpenSea	LINC00536	LINC00536	Body	0.916236	6.54161e-08	3.15643e-07	0.00454716	0.250752	0.246205
cg14382954	0	0	1	chr8	117070667	+	II	OpenSea	LINC00536	LINC00536	Body	0.12776	5.71743e-06	2.79217e-08	-0.07514	0.232379	0.307519
cg10421515	0	0	1	chr8	119098754	+	II	OpenSea		EXT1	Body	0.156461	8.19555e-06	6.44073e-08	-0.0844968	0.275781	0.360278
cg17718074	0	-1	0	chr8	121134236	+	II	N_Shore	COL14A1			0.0104014	8.53369e-08	0.00307335	-0.100412	-0.220613	-0.120201
cg13635089	0	0	1	chr8	123162945	+	II	OpenSea				0.00248735	0.00188281	3.09381e-08	-0.169689	0.171634	0.341323
cg07460482	0	0	1	chr8	124629020	-	II	OpenSea	CTD-2552K11.2;CTD-2552K11.2			0.285214	9.39303e-08	3.05124e-09	-0.05166	0.275465	0.327125
cg00385640	0	1	1	chr8	124890680	-	II	OpenSea	FER1L6	FER1L6	5'UTR	0.278833	6.55527e-09	2.05772e-10	-0.0444397	0.258261	0.3027
cg02455719	0	0	1	chr8	128403642	-	II	OpenSea	RP11-382A18.2;RP11-382A18.1;RP11-382A18.1;RP11-382A18.1	CASC21;CASC8	Body;Body	0.344304	7.76357e-07	4.28732e-08	-0.0375893	0.20719	0.244779
cg20516032	0	0	-1	chr8	128994030	+	II	OpenSea	PVT1	PVT1	Body	0.201194	3.51648e-06	4.82512e-08	0.0530456	-0.200823	-0.253869
cg16809865	0	1	0	chr8	130160819	-	II	OpenSea				0.494597	3.47986e-08	1.82604e-06	0.0331701	0.28822	0.25505
cg12983204	0	1	1	chr8	130696056	+	II	OpenSea	RP11-419K12.1			0.699707	6.06847e-08	3.7999e-08	-0.0168957	0.254701	0.271597
cg17951713	0	1	0	chr8	130698161	+	II	OpenSea				0.384368	2.63265e-08	2.98628e-06	0.0413138	0.284601	0.243287
cg20612299	0	0	1	chr8	131308633	+	II	OpenSea		ASAP1IT1;ASAP1	Body;Body	0.464446	2.35063e-07	3.2607e-08	-0.0321144	0.241351	0.273466
cg15712243	0	0	1	chr8	133774288	+	II	OpenSea	TMEM71;TMEM71;TMEM71	TMEM71;TMEM71	TSS1500;TSS1500	0.405913	3.02615e-07	2.73532e-08	-0.035597	0.232859	0.268456
cg02609911	0	0	1	chr8	134190531	-	II	OpenSea				0.0999879	1.17047e-05	3.52584e-08	-0.0812443	0.223568	0.304812
cg07189579	0	1	0	chr8	134258444	+	II	OpenSea	NDRG1	NDRG1;NDRG1;NDRG1;NDRG1	Body;Body;Body;Body	0.774388	6.94989e-08	6.98268e-07	0.012255	0.247328	0.235074
cg12947395	0	0	1	chr8	134310553	-	II	S_Shore	NDRG1;NDRG1;NDRG1;NDRG1;NDRG1	NDRG1;NDRG1;NDRG1;NDRG1	TSS1500;TSS1500;TSS1500;TSS1500	0.052416	3.04268e-06	2.25766e-09	-0.056648	0.141456	0.198104
cg14499058	0	1	0	chr8	141129321	+	II	OpenSea		TRAPPC9;TRAPPC9	Body;Body	0.405951	6.63991e-09	7.56739e-07	0.0264899	0.200804	0.174314
cg16380497	0	0	1	chr8	142130411	-	II	OpenSea				0.159763	7.27908e-06	5.96446e-08	-0.0699458	0.231599	0.301544
cg06623899	0	0	1	chr8	142161840	+	I	OpenSea		DENND3	Body	0.0140568	2.74304e-05	2.40857e-09	-0.115221	0.200222	0.315443
cg12809098	0	0	1	chr8	142165310	+	II	OpenSea		DENND3	Body	0.227628	3.90171e-06	7.292e-08	-0.0647544	0.258484	0.323239
cg00971369	1	0	0	chr8	142263802	+	II	N_Shore	RP11-10J21.3;RP11-10J21.4			1.30544e-08	5.39162e-05	0.0434793	0.479215	0.318452	-0.160764
cg18153977	0	0	1	chr8	144952929	+	I	Island	EPPK1			3.73997e-06	0.0705633	4.02809e-09	-0.667705	0.242963	0.910668
cg05451722	0	0	1	chr8	145065385	+	II	Island	GRINA;GRINA;GRINA;GRINA	GRINA;GRINA	5'UTR;5'UTR	0.0505473	2.57183e-05	2.13809e-08	-0.0668585	0.147445	0.214304
cg14500300	0	1	0	chr9	211689	+	II	N_Shelf				0.3025	1.84869e-08	4.13055e-06	0.0497558	0.292715	0.242959
cg12885732	0	0	1	chr9	486351	-	II	OpenSea	RP11-165F24.5;KANK1	KANK1	5'UTR	0.0161139	0.000101219	1.35646e-08	-0.124481	0.203263	0.327744
cg18677212	0	0	1	chr9	3264870	+	II	OpenSea	RFX3;RFX3	RFX3;RFX3;RFX3	Body;Body;Body	0.115448	4.80531e-06	1.86019e-08	-0.076969	0.232279	0.309248
cg06577638	0	1	1	chr9	3511850	+	II	OpenSea	RFX3;RFX3	RFX3;RFX3	5'UTR;5'UTR	0.681921	1.15849e-08	6.98195e-09	-0.0250116	0.377516	0.402528
cg04750562	0	0	1	chr9	4306403	+	II	OpenSea				0.630156	9.01234e-08	3.7064e-08	-0.0235393	0.279789	0.303328
cg27159720	0	0	1	chr9	7971612	+	II	OpenSea				0.312219	1.1211e-07	4.6953e-09	-0.0457564	0.256277	0.302034
cg25197157	0	0	1	chr9	21817464	-	II	OpenSea	MTAP	MTAP	Body	0.176523	4.34195e-06	4.3849e-08	-0.0624321	0.221016	0.283448
cg15248512	0	0	1	chr9	21833558	+	II	OpenSea	MTAP	MTAP	Body	0.0121078	5.00084e-05	3.74896e-09	-0.111104	0.181974	0.293078
cg13469851	0	1	1	chr9	26936447	+	II	OpenSea		PLAA	Body	0.343393	3.62924e-08	2.02839e-09	-0.0454753	0.284033	0.329508
cg04204465	0	0	1	chr9	33868559	+	II	OpenSea	U4atac	UBE2R2	Body	0.469056	3.4619e-07	4.9284e-08	-0.0388217	0.289979	0.3288
cg05000446	0	1	1	chr9	35042395	-	II	OpenSea	C9orf131;C9orf131;C9orf131;C9orf131	C9orf131;C9orf131;C9orf131;C9orf131	1stExon;Body;Body;Body	0.339915	6.22095e-08	3.35069e-09	-0.0442374	0.268669	0.312907
cg13876315	0	-1	0	chr9	35650526	+	II	S_Shelf	SIT1	SIT1	Body	0.488847	1.6375e-08	9.66203e-07	-0.0222898	-0.196554	-0.174264
cg10880661	0	0	1	chr9	37888610	-	II	OpenSea	MCART1;MCART1;MCART1;MCART1;RP11-613M10.9	SLC25A51;SLC25A51;SLC25A51	5'UTR;Body;Body	0.0112128	5.48502e-05	3.68426e-09	-0.114884	0.184994	0.299878
cg10961050	0	0	1	chr9	72661814	-	II	S_Shelf		MAMDC2;MAMDC2	Body;Body	0.00346059	7.90545e-06	6.50153e-11	-0.103823	0.161405	0.265228
cg04419723	0	0	-1	chr9	74398117	+	II	OpenSea				0.105188	6.1572e-06	1.97806e-08	0.061939	-0.179199	-0.241139
cg06749828	0	0	1	chr9	75761226	-	II	OpenSea				0.0644862	1.61173e-05	2.04549e-08	-0.0927677	0.222605	0.315373
cg16866425	0	1	0	chr9	77765927	+	II	OpenSea				0.464793	3.16e-08	2.02719e-06	0.0382798	0.311868	0.273588
cg10948353	0	0	-1	chr9	79087332	+	II	OpenSea	GCNT1;GCNT1;GCNT1;GCNT1;GCNT1	GCNT1;GCNT1;GCNT1	5'UTR;5'UTR;5'UTR	0.000467406	0.00542923	1.48106e-08	0.12199	-0.094004	-0.215994
cg07099969	0	0	1	chr9	79259330	-	II	OpenSea	PRUNE2	PRUNE2;PRUNE2;PRUNE2;PRUNE2;PRUNE2;PRUNE2;PRUNE2	Body;Body;Body;Body;Body;Body;Body	0.405863	8.83158e-07	7.92123e-08	-0.0371072	0.231483	0.268591
cg11522251	0	1	1	chr9	80852403	+	II	S_Shore		CEP78;CEP78	Body;Body	0.955769	1.10314e-09	3.46157e-09	-0.00251082	0.303551	0.306062
cg14405088	0	1	1	chr9	81760592	-	II	OpenSea	RP11-165H23.1	LOC101927450	TSS200	0.545249	2.21385e-08	5.60012e-09	-0.0322797	0.322217	0.354497
cg13765778	0	0	1	chr9	90131578	-	II	OpenSea		DAPK1	Body	0.212289	3.71328e-06	5.82407e-08	-0.0493048	0.190797	0.240102
cg16749242	0	-1	0	chr9	91381872	+	II	OpenSea				6.30852e-07	7.4732e-08	0.695968	-0.196212	-0.210922	-0.0147104
cg13439189	0	0	-1	chr9	93926553	+	II	S_Shelf	LINC00484;RP11-305L7.3;RP11-305L7.6			0.00063689	0.00340112	1.12424e-08	0.140394	-0.117247	-0.257642
cg02114922	0	1	0	chr9	93959671	+	II	S_Shelf				0.587806	1.44937e-08	4.71219e-07	0.0266465	0.301554	0.274908
cg08005330	0	0	1	chr9	95338664	+	II	OpenSea		CENPP;CENPP	Body;Body	0.0854405	3.69886e-05	8.88688e-08	-0.101041	0.248445	0.349486
cg14730017	0	1	0	chr9	96224366	-	II	OpenSea		FAM120A;FAM120A;FAM120A;FAM120A	Body;Body;Body;Body	0.871339	8.39217e-08	5.01493e-07	0.00855118	0.303219	0.294668
cg02120356	0	1	1	chr9	97545709	-	II	OpenSea	C9orf3	C9orf3;C9orf3;C9orf3	Body;Body;Body	0.133131	1.59348e-08	7.43649e-11	-0.0603362	0.244162	0.304498
cg11293217	0	0	1	chr9	107635462	-	II	OpenSea		ABCA1	Body	0.0189931	7.85922e-05	1.32857e-08	-0.0908929	0.155001	0.245894
cg09213710	0	1	0	chr9	107953895	-	II	OpenSea				0.988237	7.76374e-08	2.26368e-07	-0.00068059	0.265955	0.266635
cg17925976	0	0	1	chr9	107969333	-	II	OpenSea				0.0456836	2.26071e-05	1.53284e-08	-0.115322	0.250629	0.365951
cg16743940	0	1	1	chr9	110349640	-	II	OpenSea				0.0923334	8.28358e-08	1.70881e-10	-0.0722867	0.244731	0.317017
cg04832566	0	1	1	chr9	111665937	-	II	OpenSea	IKBKAP	IKBKAP;IKBKAP	ExonBnd;Body	0.760212	5.42337e-10	8.48339e-09	0.0141197	0.317247	0.303127
cg03314889	0	0	1	chr9	112673631	+	II	OpenSea		PALM2;PALM2;PALM2-AKAP2;PALM2-AKAP2	Body;Body;Body;Body	0.0148681	0.000147666	1.85299e-08	-0.124668	0.195825	0.320494
cg22061818	0	1	0	chr9	115258067	-	II	OpenSea	KIAA1958;KIAA1958;KIAA1958	KIAA1958;KIAA1958;KIAA1958	5'UTR;5'UTR;5'UTR	0.623688	6.73742e-09	1.90083e-07	0.0230771	0.296547	0.27347
cg03903882	0	0	1	chr9	115915314	+	II	S_Shore		SLC31A2	Body	0.0738351	1.10067e-07	1.41548e-10	-0.0706449	0.222417	0.293062
cg14605396	0	0	1	chr9	120478054	+	II	OpenSea	TLR4	TLR4;TLR4;TLR4	Body;3'UTR;Body	0.3475	9.07383e-07	5.14778e-08	-0.037426	0.206197	0.243623
cg02660182	0	0	1	chr9	123253727	-	II	N_Shelf		CDK5RAP2;CDK5RAP2;CDK5RAP2;CDK5RAP2;CDK5RAP2;CDK5RAP2;CDK5RAP2;CDK5RAP2	Body;Body;Body;Body;Body;Body;Body;Body	0.0027175	0.00040166	4.72905e-09	-0.122527	0.143673	0.266199
cg17540211	0	0	1	chr9	123546374	-	II	OpenSea		FBXW2	Body	0.0666891	2.98426e-05	4.29134e-08	-0.068583	0.160061	0.228644
cg21492378	0	1	1	chr9	123850279	-	II	OpenSea	CNTRL;CNTRL;CNTRL	CEP110	TSS1500	0.940605	2.89923e-08	6.98665e-08	-0.00332165	0.266768	0.27009
cg15528292	0	1	1	chr9	124009784	-	II	OpenSea	RP11-477J21.5;GSN			0.234996	5.24032e-08	1.00765e-09	-0.0490553	0.240663	0.289718
cg08473169	0	-1	0	chr9	124705300	+	II	OpenSea	C9orf148;TTLL11	TTLL11	Body	0.646823	2.05751e-08	4.60286e-07	-0.0140071	-0.185177	-0.17117
cg08251386	0	1	0	chr9	125795691	+	II	OpenSea	RABGAP1;GPR21;GPR21	GPR21;RABGAP1	TSS1500;Body	0.58859	3.04713e-08	9.1848e-07	0.0197768	0.218204	0.198427
cg11010932	0	0	1	chr9	127024180	-	II	S_Shelf	RP11-121A14.2;RP11-121A14.3;NEK6;NEK6;NEK6;NEK6	NEK6;NEK6;NEK6;NEK6	Body;5'UTR;5'UTR;5'UTR	0.0586514	1.6537e-06	1.47379e-09	-0.0872595	0.230412	0.317672
cg13228309	0	0	1	chr9	127024765	-	II	OpenSea	RP11-121A14.2;RP11-121A14.3;NEK6;NEK6;NEK6;NEK6	NEK6;NEK6;NEK6;NEK6	Body;5'UTR;5'UTR;5'UTR	0.0336709	6.97843e-06	2.39858e-09	-0.0956518	0.208537	0.304189
cg07909384	0	0	1	chr9	127455749	-	II	OpenSea	MIR181B2;MIR181A2HG	MIR181B2;MIR181A2HG;NR6A1;NR6A1;NR6A1	TSS1500;Body;Body;Body;Body	0.306564	3.49682e-07	1.38695e-08	-0.0457735	0.241632	0.287405
cg16683571	0	0	1	chr9	128099545	-	II	OpenSea		GAPVD1;GAPVD1;GAPVD1;GAPVD1	Body;Body;Body;Body	0.326702	1.05885e-06	5.04291e-08	-0.0518667	0.271712	0.323578
cg16851369	0	0	1	chr9	129571563	+	II	S_Shelf	ZBTB43;ZBTB43	ZBTB43;ZBTB43	5'UTR;5'UTR	0.396896	1.99036e-07	1.6864e-08	-0.039614	0.258738	0.298352
cg07147544	0	0	1	chr9	132316968	+	II	OpenSea				0.00253257	0.00133188	2.00138e-08	-0.114339	0.119859	0.234198
cg13467399	1	0	0	chr9	133588111	+	II	Island	ABL1	ABL1	TSS1500	2.22034e-08	0.0101391	0.000789226	0.279003	0.116916	-0.162088
cg07085152	0	0	1	chr9	135035970	-	II	N_Shore	NTNG2	NTNG2	TSS1500	0.170946	4.99393e-06	4.70389e-08	-0.0588012	0.203978	0.262779
cg24721963	0	0	1	chr9	135861399	-	II	N_Shelf	GFI1B;GFI1B;GFI1B;GFI1B	GFI1B;GFI1B	5'UTR;5'UTR	0.0560835	3.5496e-05	3.7217e-08	-0.0623616	0.138121	0.200482
cg07333061	0	0	1	chr9	137810159	-	II	OpenSea	FCN1;FCN1;FCN1	FCN1	TSS1500	0.0572699	3.04382e-05	3.26689e-08	-0.0695961	0.156357	0.225953
cg04127242	0	-1	-1	chr9	139990710	+	II	OpenSea	MAN1B1	MAN1B1;MAN1B1;MAN1B1	Body;Body;Body	0.983401	2.22497e-08	8.12173e-08	-0.000886645	-0.257549	-0.256663
cg12179661	0	0	1	chr9	140333805	+	II	N_Shore	ENTPD8;ENTPD8	ENTPD8;ENTPD8	5'UTR;5'UTR	7.32694e-05	0.0204688	1.21745e-08	-0.107478	0.0598549	0.167332
cg04701026	0	1	0	chr9	140554884	-	II	OpenSea	EHMT1;EHMT1	EHMT1;EHMT1	Body;Body	0.418823	7.38826e-08	5.80626e-06	0.0343285	0.244635	0.210306
cg08671346	0	0	-1	chr9	140803989	-	II	OpenSea	CACNA1B	CACNA1B;CACNA1B	Body;Body	0.0158432	0.000341319	5.59217e-08	0.161251	-0.240282	-0.401533
cg26434068	0	1	0	chr10	3762778	+	II	OpenSea		LOC105376360	Body	0.68773	2.13707e-08	3.78764e-07	0.0183907	0.2768	0.258409
cg13894134	0	-1	0	chr10	3799642	-	II	OpenSea	RP11-184A2.3			0.444289	1.48851e-08	1.18906e-06	-0.0242951	-0.194455	-0.17016
cg24420366	0	1	0	chr10	3938541	-	II	OpenSea				0.846165	6.82621e-08	4.7187e-07	0.00823043	0.245614	0.237384
cg15107418	0	0	1	chr10	5791876	+	II	OpenSea		FAM208B	Body	0.498481	3.70411e-07	6.42893e-08	-0.0375685	0.299341	0.336909
cg06095916	0	0	1	chr10	5819013	-	II	OpenSea		GDI2;GDI2	Body;Body	0.118142	2.57597e-07	9.3855e-10	-0.0738857	0.257502	0.331388
cg08954948	0	-1	0	chr10	6100768	-	II	OpenSea	IL2RA	IL2RA;IL2RA;IL2RA	Body;Body;Body	0.0188736	6.56649e-08	0.00130261	-0.122231	-0.29702	-0.174789
cg07177889	0	0	1	chr10	6287969	-	II	OpenSea	Y_RNA			0.0496304	1.83715e-05	1.4251e-08	-0.0936215	0.209717	0.303338
cg17149093	0	0	1	chr10	6379445	+	II	OpenSea				0.161965	1.192e-06	9.37629e-09	-0.0529241	0.192806	0.24573
cg23301353	0	0	1	chr10	7447894	-	II	N_Shore	SFMBT2;SFMBT2;SFMBT2;SFMBT2	SFMBT2;SFMBT2	5'UTR;5'UTR	0.2582	1.64969e-07	4.07742e-09	-0.0464022	0.228486	0.274888
cg27470208	0	0	-1	chr10	8373416	-	II	OpenSea				0.123787	5.14718e-06	2.33065e-08	0.0697713	-0.214663	-0.284435
cg11534243	0	1	0	chr10	12126715	+	II	OpenSea	RP11-348G8.3;DHTKD1	DHTKD1	Body	0.577702	1.68691e-08	5.73996e-07	0.0304184	0.33327	0.302852
cg04861687	0	-1	0	chr10	12159677	-	II	OpenSea	U6;DHTKD1	DHTKD1;DHTKD1	ExonBnd;Body	3.64291e-05	1.53469e-08	0.0861244	-0.22039	-0.310782	-0.0903923
cg08043317	0	0	1	chr10	12233959	+	II	N_Shelf	NUDT5;NUDT5;NUDT5;NUDT5;NUDT5;NUDT5	NUDT5	5'UTR	0.109282	5.91337e-06	2.05694e-08	-0.0848035	0.248799	0.333603
cg12609546	0	1	1	chr10	14703043	-	II	OpenSea	RP11-7C6.1	FAM107B;FAM107B	Body;5'UTR	0.585754	8.15873e-08	2.56914e-08	-0.015804	0.166589	0.182393
cg20066227	0	-1	0	chr10	16564552	+	II	S_Shore	C1QL3;C1QL3	C1QL3	TSS1500	0.000138072	2.40105e-08	0.0493554	-0.170949	-0.25884	-0.087891
cg07732336	0	1	0	chr10	17038941	+	II	OpenSea		CUBN	Body	0.066143	2.48499e-08	0.000109725	0.0978708	0.317408	0.219538
cg12310370	-1	0	0	chr10	21435534	-	II	OpenSea	C10orf113	NEBL;C10orf113	Body;TSS200	6.2314e-08	6.48598e-05	0.0838414	-0.27533	-0.19173	0.0836002
cg11106264	0	0	1	chr10	22331872	-	II	OpenSea				0.000193863	0.0100638	1.25116e-08	-0.152805	0.101481	0.254286
cg01859872	0	0	1	chr10	28670027	-	II	OpenSea				0.0576365	1.48964e-05	1.50798e-08	-0.0988799	0.231976	0.330856
cg17078883	0	0	1	chr10	28759936	+	II	OpenSea	RP11-351M16.3			0.0519507	2.70915e-05	2.3852e-08	-0.0869947	0.192442	0.279437
cg04191452	0	0	1	chr10	29528675	+	II	OpenSea				0.111546	2.61881e-06	9.1109e-09	-0.105125	0.323552	0.428678
cg16360502	0	0	1	chr10	34462251	+	II	OpenSea		PARD3;PARD3;PARD3;PARD3;PARD3;PARD3;PARD3;PARD3	Body;Body;Body;Body;Body;Body;Body;Body	0.0366224	0.000105755	5.81864e-08	-0.0974156	0.183373	0.280788
cg06112654	0	0	1	chr10	35505599	+	II	S_Shore				0.147156	5.07516e-06	3.38333e-08	-0.0543372	0.17776	0.232097
cg25922105	0	1	0	chr10	43854876	-	II	N_Shelf				0.292865	4.04086e-08	8.78914e-06	0.0361945	0.202677	0.166483
cg24790568	0	-1	0	chr10	45475766	-	II	OpenSea	RASSF4	C10orf10;RASSF4	TSS1500;Body	0.00874182	4.63768e-08	0.00246377	-0.127212	-0.279455	-0.152243
cg15431042	0	0	1	chr10	45948652	+	II	OpenSea	RP11-67C2.2	LOC102724323	TSS200	0.198721	1.94634e-06	2.54269e-08	-0.0531952	0.206207	0.259403
cg18868182	1	0	0	chr10	60086874	-	II	OpenSea	RP11-179B15.6			1.43672e-08	0.000317062	0.0141779	0.224295	0.132043	-0.092252
cg06430387	1	0	0	chr10	60094511	+	II	N_Shore	UBE2D1	UBE2D1	TSS1500	3.10874e-08	0.0249376	0.000335176	0.215247	0.0792905	-0.135956
cg20728881	0	-1	0	chr10	63808314	+	II	OpenSea	ARID5B	ARID5B;ARID5B	TSS1500;Body	0.494402	4.38127e-08	2.24441e-06	-0.0285265	-0.245591	-0.217065
cg23468816	0	0	-1	chr10	63808748	+	II	OpenSea	ARID5B	ARID5B;ARID5B	TSS1500;Body	0.106469	9.8202e-06	3.33717e-08	0.0587682	-0.166438	-0.225207
cg06456847	0	-1	0	chr10	63808883	-	I	OpenSea	ARID5B	ARID5B;ARID5B	TSS200;Body	0.0193772	3.60449e-08	0.000824175	-0.0873364	-0.218137	-0.130801
cg14789659	0	-1	0	chr10	63809073	-	II	OpenSea	ARID5B;ARID5B	ARID5B	Body	0.0753054	1.10757e-10	1.02016e-06	-0.0700116	-0.28081	-0.210798
cg23736693	0	0	1	chr10	64305644	-	II	OpenSea	ZNF365	ZNF365;ZNF365	Body;5'UTR	0.0955665	6.68296e-06	1.76074e-08	-0.0660465	0.184863	0.250909
cg21326122	0	1	1	chr10	70766010	+	II	OpenSea	KIAA1279	KIAA1279	Body	0.988182	3.7658e-09	1.31447e-08	-0.000685076	0.297727	0.298412
cg06852746	0	0	1	chr10	70974644	-	II	OpenSea				0.279558	1.92437e-06	6.019e-08	-0.05658	0.261198	0.317778
cg19237150	0	0	1	chr10	71951559	+	II	OpenSea				0.385768	4.58435e-07	3.5389e-08	-0.050448	0.310535	0.360983
cg09140723	0	1	0	chr10	72594465	-	II	OpenSea		SGPL1	Body	0.0921706	2.16068e-08	5.62106e-05	0.101028	0.359928	0.2589
cg13011182	0	0	1	chr10	73083223	+	II	OpenSea		SLC29A3;SLC29A3;SLC29A3;SLC29A3	Body;Body;Body;Body	0.0504253	1.18724e-06	7.71249e-10	-0.0811278	0.210153	0.291281
cg01284841	0	-1	0	chr10	73453268	+	II	OpenSea	CDH23	CDH23;CDH23;CDH23	Body;Body;Body	0.077716	7.38861e-08	0.000197823	-0.0639499	-0.207346	-0.143396
cg24176257	0	1	0	chr10	73555189	-	II	OpenSea	CDH23	CDH23;CDH23;CDH23	TSS1500;TSS1500;Body	0.255421	2.01504e-09	9.14244e-07	0.0389965	0.224571	0.185575
cg14740883	0	1	1	chr10	73583368	+	II	OpenSea	PSAP	PSAP;PSAP;PSAP	Body;Body;Body	0.791703	1.44642e-09	1.80045e-09	-0.0102197	0.257144	0.267364
cg26006714	0	1	0	chr10	73989551	-	II	OpenSea	ANAPC16	ANAPC16;ANAPC16;ANAPC16;ANAPC16;ANAPC16;ANAPC16	Body;Body;Body;Body;Body;Body	0.653819	3.55261e-08	7.27199e-07	0.023278	0.308052	0.284774
cg09601944	0	1	1	chr10	74398891	-	II	OpenSea				0.548589	1.07889e-08	2.85219e-09	-0.0288843	0.298453	0.327337
cg03717584	0	1	0	chr10	74498683	-	II	OpenSea		CCDC109A	Body	0.00573547	2.69678e-09	0.000549692	0.149415	0.344272	0.194857
cg03631103	1	0	0	chr10	75385537	+	II	Island	USP54			4.83156e-09	0.00590418	0.000480036	0.120621	0.0514005	-0.0692201
cg13776815	0	0	1	chr10	75530718	-	II	N_Shore	FUT11	FUT11;FUT11;SEC24C;SEC24C	TSS1500;TSS1500;Body;Body	0.168059	2.78259e-06	2.45829e-08	-0.0647188	0.22968	0.294399
cg02227879	0	1	0	chr10	75576192	-	II	OpenSea	CAMK2G	CAMK2G;CAMK2G;CAMK2G;CAMK2G;CAMK2G	Body;Body;Body;Body;Body	0.285342	8.4203e-08	1.75246e-05	0.0548363	0.293757	0.238921
cg02762945	0	0	1	chr10	75621858	-	II	OpenSea	CAMK2G	CAMK2G;CAMK2G;CAMK2G;CAMK2G;CAMK2G;CAMK2G	Body;Body;Body;Body;Body;Body	0.0853802	9.31168e-07	1.74033e-09	-0.0724403	0.216365	0.288805
cg17030588	0	0	1	chr10	76287629	+	II	OpenSea	ADK;RP11-46O21.2	ADK;ADK;ADK;ADK;LOC102723439	Body;Body;Body;Body;Body	0.0571578	3.74015e-05	4.0895e-08	-0.0964777	0.213944	0.310422
cg00202345	0	1	1	chr10	77503513	+	II	OpenSea		C10orf11;C10orf11	Body;Body	0.511275	5.61691e-08	1.10583e-08	-0.0297996	0.264369	0.294168
cg26381210	0	1	0	chr10	88632654	+	II	OpenSea	BMPR1A;BMPR1A;BMPR1A	BMPR1A	5'UTR	0.0572338	2.57912e-08	0.000142108	0.0885834	0.277027	0.188444
cg00311702	0	0	1	chr10	89857116	+	II	OpenSea				0.0352557	7.86343e-06	2.97243e-09	-0.103556	0.226367	0.329924
cg03249630	0	0	1	chr10	90611782	-	II	OpenSea	ANKRD22	ANKRD22	TSS200	0.332939	6.92998e-07	3.47557e-08	-0.0493551	0.26705	0.316406
cg01561719	0	1	0	chr10	90611855	-	II	OpenSea	ANKRD22	ANKRD22	TSS200	0.946407	4.90489e-08	2.06448e-07	0.00298836	0.260755	0.257767
cg02538681	0	1	1	chr10	90611911	-	II	OpenSea	ANKRD22	ANKRD22	TSS200	0.799973	8.13664e-08	8.78571e-08	-0.0118093	0.267959	0.279768
cg14744155	0	0	1	chr10	90971685	-	II	S_Shelf				2.50909e-07	0.0862557	3.41621e-10	-0.316586	0.0963728	0.412959
cg02370832	0	-1	0	chr10	91093681	+	II	OpenSea	LIPA;LIPA;LIPA;IFIT3	IFIT3;IFIT3	Body;Body	0.00884883	5.18311e-09	0.000530913	-0.0820484	-0.195556	-0.113507
cg08448711	0	1	0	chr10	92794806	-	II	OpenSea				0.087655	8.78512e-08	0.00018589	0.0776582	0.258448	0.180789
cg00871518	0	0	1	chr10	94193057	-	II	OpenSea				0.0747311	1.65909e-05	2.82779e-08	-0.0508449	0.126454	0.177299
cg24029291	0	1	0	chr10	97093943	-	II	OpenSea	SORBS1	SORBS1;SORBS1;SORBS1;SORBS1;SORBS1;SORBS1;SORBS1;SORBS1;SORBS1;SORBS1;SORBS1;SORBS1	Body;Body;Body;Body;Body;Body;Body;Body;Body;Body;Body;Body	0.00114922	1.1011e-08	0.00682222	0.119297	0.220491	0.101193
cg04685608	0	0	-1	chr10	98431174	-	II	OpenSea	PIK3AP1	PIK3AP1	Body	0.0271227	0.000141996	4.83675e-08	0.152523	-0.265623	-0.418146
cg20231713	0	1	0	chr10	98460656	+	II	OpenSea	PIK3AP1	PIK3AP1	Body	0.0104161	8.37048e-08	0.00302942	0.120993	0.266088	0.145095
cg03580065	0	1	1	chr10	99183360	-	II	N_Shelf				0.422472	2.81232e-10	3.89624e-08	0.041059	0.357672	0.316613
cg24573587	0	0	1	chr10	99419639	-	II	OpenSea		PI4K2A	Body	0.359223	4.68224e-07	2.92497e-08	-0.0390633	0.227196	0.266259
cg18164822	0	0	1	chr10	100083195	+	II	OpenSea				0.000719904	0.00146109	4.10407e-09	-0.127724	0.117664	0.245388
cg02917360	0	1	0	chr10	101445268	-	II	OpenSea		ENTPD7	Body	0.00174057	4.50745e-08	0.0111965	0.180092	0.328753	0.148661
cg00242394	0	0	1	chr10	101609948	-	II	OpenSea		ABCC2	Body	0.00919421	0.000244428	1.57556e-08	-0.115721	0.163398	0.279119
cg00992745	0	1	1	chr10	102025746	-	II	N_Shore		CWF19L1;CWF19L1;CWF19L1;CWF19L1;CWF19L1	Body;Body;5'UTR;5'UTR;5'UTR	0.757219	8.19983e-08	7.00615e-08	-0.0136922	0.254549	0.268241
cg02507296	0	0	1	chr10	104211328	-	II	S_Shore	C10orf95;C10orf95	C10orf95	TSS200	0.00190439	0.00274078	3.56571e-08	-0.0872872	0.0826055	0.169893
cg08040565	0	0	1	chr10	104216121	-	II	OpenSea	C10orf95			0.0395098	3.47806e-05	1.89258e-08	-0.0857263	0.176092	0.261818
cg07803452	0	0	1	chr10	104216159	+	II	OpenSea	C10orf95			0.0296205	0.000173082	7.09354e-08	-0.0668767	0.116709	0.183586
cg06379130	0	1	1	chr10	106061051	-	II	OpenSea				0.413168	8.46633e-08	8.21953e-09	-0.0335753	0.2351	0.268675
cg00591421	0	1	0	chr10	106468736	-	II	OpenSea		SORCS3	Body	0.884825	4.14515e-08	2.43021e-07	0.00674751	0.274974	0.268227
cg00120887	0	0	1	chr10	111644393	-	II	OpenSea	XPNPEP1	XPNPEP1;XPNPEP1;XPNPEP1	Body;Body;Body	0.00106858	0.000995686	4.16452e-09	-0.0957159	0.0946859	0.190402
cg24394891	0	0	1	chr10	111646370	+	II	OpenSea	XPNPEP1	XPNPEP1;XPNPEP1;XPNPEP1	Body;Body;Body	0.121437	8.1071e-06	3.61375e-08	-0.053842	0.160696	0.214538
cg13318049	0	-1	0	chr10	112135527	-	II	OpenSea				0.061687	1.76087e-08	9.3691e-05	-0.060899	-0.19664	-0.13574
cg25045258	0	0	1	chr10	112617561	-	II	OpenSea				0.0850193	4.53216e-07	8.16698e-10	-0.0569156	0.175371	0.232287
cg00066854	0	0	1	chr10	113987376	+	II	OpenSea				0.254287	6.43438e-07	1.54036e-08	-0.0429432	0.19779	0.240734
cg16660547	0	1	0	chr10	114574152	-	II	OpenSea		VTI1A	Body	0.972031	8.57266e-08	3.04803e-07	0.0015892	0.260108	0.258519
cg12691572	0	1	1	chr10	114574959	+	I	OpenSea		VTI1A	Body	0.744261	6.84584e-08	5.48554e-08	-0.0126875	0.225112	0.237799
cg10984569	0	0	1	chr10	114723986	-	II	OpenSea	TCF7L2	TCF7L2;TCF7L2;TCF7L2;TCF7L2;TCF7L2;TCF7L2;TCF7L2;TCF7L2;TCF7L2;TCF7L2;TCF7L2;TCF7L2;TCF7L2	Body;Body;Body;Body;Body;Body;Body;Body;Body;Body;Body;Body;Body	0.414767	1.46883e-07	1.43158e-08	-0.0346412	0.238046	0.272688
cg02640484	0	1	0	chr10	115603898	-	II	OpenSea		DCLRE1A;DCLRE1A	Body;Body	0.145503	5.31713e-09	7.46732e-06	0.0668598	0.290383	0.223523
cg25690272	0	0	1	chr10	126598393	-	II	OpenSea				0.289893	1.19829e-07	4.0693e-09	-0.0503344	0.268389	0.318724
cg11682398	0	1	1	chr10	129208406	-	II	OpenSea		DOCK1;DOCK1	Body;Body	0.326487	3.55466e-08	1.71246e-09	-0.0446082	0.269199	0.313807
cg10874314	0	1	0	chr10	129766623	+	II	OpenSea	PTPRE	PTPRE	5'UTR	0.00457581	2.24338e-08	0.00297887	0.115724	0.240779	0.125055
cg07053114	0	1	1	chr10	129794994	+	I	OpenSea	PTPRE;PTPRE;PTPRE	PTPRE	5'UTR	0.13441	6.21851e-08	2.98206e-10	-0.0601226	0.231883	0.292005
cg17348201	0	0	-1	chr10	133892567	+	II	OpenSea				6.21313e-06	0.0634369	5.67984e-09	0.211757	-0.0812359	-0.292993
cg05170732	0	0	1	chr10	134170702	-	II	OpenSea	LRRC27;LRRC27	LRRC27;LRRC27;LRRC27	Body;Body;Body	0.22667	4.71743e-07	8.33464e-09	-0.0588364	0.258952	0.317788
cg08720746	0	1	0	chr10	134754961	-	II	N_Shore		C10orf93	Body	0.107475	2.35622e-08	4.58238e-05	0.0718687	0.267213	0.195345
cg25554998	0	-1	0	chr11	1227771	-	II	N_Shore				0.0152513	6.67928e-09	0.000327778	-0.0722104	-0.184587	-0.112377
cg21590352	0	0	1	chr11	1699984	-	II	OpenSea				0.465141	3.27514e-07	4.54166e-08	-0.0291914	0.216648	0.24584
cg16498504	0	0	1	chr11	2043711	-	II	OpenSea				0.269171	3.07269e-06	8.77357e-08	-0.0546739	0.241348	0.296022
cg07420362	0	0	1	chr11	3647419	-	II	OpenSea	TRPC2	TRPC2	TSS1500	0.0374436	3.47833e-05	1.71627e-08	-0.0889275	0.180681	0.269609
cg08351652	0	0	1	chr11	6222656	+	II	OpenSea				0.193455	4.77349e-07	5.65077e-09	-0.0665798	0.272101	0.338681
cg16949361	0	1	0	chr11	8796038	+	II	OpenSea	RP11-318C2.1;ST5;ST5;ST5;ST5;ST5	LOC102724784;ST5;ST5;ST5	Body;5'UTR;5'UTR;5'UTR	0.247172	1.90524e-09	9.43934e-07	0.0618214	0.350477	0.288655
cg07449881	0	0	1	chr11	10440213	+	II	OpenSea		CAND1.11	Body	0.00923485	0.000122137	6.90979e-09	-0.1155	0.171588	0.287088
cg01116568	0	0	1	chr11	10476529	-	II	S_Shelf	AMPD3;AMPD3;AMPD3	AMPD3;AMPD3;AMPD3	TSS200;TSS1500;Body	0.0641693	1.96582e-05	2.51675e-08	-0.0737152	0.174665	0.24838
cg08670210	0	0	-1	chr11	10563297	+	II	S_Shore	RNF141;RNF141;MRVI1-AS1;MRVI1-AS1	RNF141;MRVI1-AS1;MRVI1-AS1;MRVI1-AS1;MRVI1-AS1	TSS1500;Body;Body;Body;Body	0.0264811	3.32916e-05	8.80811e-09	0.0645566	-0.12311	-0.187666
cg26971455	0	0	1	chr11	12204872	+	II	OpenSea		MICAL2;MICAL2;MICAL2;MICAL2;MICAL2;MICAL2;MICAL2	Body;Body;Body;Body;Body;Body;Body	0.00501553	0.000830477	2.88433e-08	-0.0899786	0.106386	0.196365
cg06982805	-1	0	0	chr11	13690105	+	I	Island	FAR1-IT1;FAR1;FAR1	FAR1	TSS200	1.15907e-08	0.0508052	5.54789e-05	-0.284104	-0.0875911	0.196513
cg26823336	0	1	0	chr11	14916757	-	II	S_Shelf				0.672943	6.31497e-08	1.10304e-06	0.0190251	0.261643	0.242618
cg15312943	0	0	1	chr11	17843855	-	II	OpenSea	SERGEF	SERGEF	Body	0.572384	1.05754e-07	3.04112e-08	-0.0246513	0.248249	0.2729
cg02265742	0	0	1	chr11	19127032	-	II	OpenSea				0.000763932	0.00311378	1.25792e-08	-0.173878	0.148958	0.322836
cg14777561	-1	0	0	chr11	20180336	-	I	N_Shore		DBX1	Body	5.063e-08	0.0199576	0.000643425	-0.583826	-0.227651	0.356175
cg05207638	0	0	1	chr11	20372879	+	II	OpenSea				0.147133	9.84731e-07	6.14831e-09	-0.0604214	0.214137	0.274559
cg09883602	0	1	1	chr11	32415339	+	II	OpenSea		WT1;WT1;WT1;WT1;WT1	Body;Body;Body;Body;Body	0.144249	7.41341e-09	4.19981e-11	-0.0654007	0.279884	0.345284
cg11343148	0	0	1	chr11	33278148	-	II	N_Shore	HIPK3;HIPK3	HIPK3;HIPK3;HIPK3	TSS1500;TSS1500;TSS200	0.18608	1.28274e-06	1.41046e-08	-0.0598306	0.229883	0.289713
cg25600606	0	0	1	chr11	33308345	-	II	OpenSea		HIPK3;HIPK3	Body;Body	0.0745712	1.55795e-05	2.62967e-08	-0.0897162	0.223806	0.313522
cg16491284	0	1	1	chr11	33723462	+	II	S_Shore	CD59;C11orf91;C11orf91	C11orf91	TSS1500	0.406536	6.88256e-09	6.68276e-10	-0.0209736	0.158988	0.179961
cg05344747	0	0	1	chr11	33754357	+	II	N_Shelf	CD59;CD59;CD59;CD59;CD59	CD59;CD59;CD59;CD59	5'UTR;5'UTR;5'UTR;5'UTR	0.16405	1.64715e-06	1.34917e-08	-0.0786739	0.28369	0.362363
cg27539210	0	0	1	chr11	34156709	+	II	OpenSea	NAT10	NAT10;NAT10;NAT10;NAT10	ExonBnd;ExonBnd;Body;Body	0.00356922	0.00126566	3.04032e-08	-0.0754132	0.0824672	0.15788
cg04977356	0	1	1	chr11	34888103	+	II	OpenSea	APIP			0.810908	7.83126e-08	8.98684e-08	-0.012045	0.289889	0.301934
cg16490596	0	0	-1	chr11	35205279	+	II	OpenSea		CD44;CD44;CD44;CD44;CD44;CD44;CD44;CD44	Body;Body;Body;Body;Body;Body;Body;Body	0.300381	2.07119e-06	7.87195e-08	0.0319949	-0.153716	-0.185711
cg24121277	0	0	1	chr11	36431235	+	II	OpenSea	PRR5L	PRR5L;PRR5L;PRR5L;PRR5L	Body;Body;Body;Body	0.441554	1.26353e-07	1.50457e-08	-0.033657	0.246659	0.280316
cg11187668	0	1	1	chr11	36533723	+	II	S_Shore	RAG1			0.499122	2.92275e-10	2.355e-08	0.0320253	0.330887	0.298861
cg22489329	0	-1	0	chr11	36653370	+	II	OpenSea		C11orf74;C11orf74;C11orf74;C11orf74;C11orf74;C11orf74;C11orf74;C11orf74	Body;Body;Body;Body;Body;Body;Body;Body	0.267633	2.19382e-08	6.47351e-06	-0.0362914	-0.197242	-0.16095
cg12718884	0	1	0	chr11	44759028	+	II	OpenSea	RP11-45A12.2;TSPAN18			0.00161223	4.71754e-09	0.00296251	0.121342	0.238638	0.117296
cg12404279	0	1	0	chr11	44897089	+	II	OpenSea	TSPAN18;TSPAN18	TSPAN18	5'UTR	0.45958	2.82295e-09	2.41834e-07	0.0347046	0.304563	0.269859
cg05949397	0	0	1	chr11	44976423	-	II	N_Shelf				0.224459	1.373e-06	2.40951e-08	-0.0483414	0.201693	0.250035
cg23390360	0	0	1	chr11	45758333	+	II	OpenSea	CTD-2210P24.2;CTD-2210P24.1			0.279453	2.95012e-07	9.05105e-09	-0.0431676	0.216924	0.260092
cg21002528	0	0	1	chr11	45903754	-	II	N_Shelf	CRY2	CRY2;CRY2	3'UTR;3'UTR	0.0351258	1.78372e-07	5.31278e-11	-0.0822489	0.214626	0.296875
cg27428714	0	0	1	chr11	47289355	+	II	N_Shore	NR1H3	NR1H3;NR1H3;NR1H3;NR1H3;NR1H3	Body;Body;Body;Body;Body	0.00312674	0.000863648	1.53149e-08	-0.0892505	0.0996026	0.188853
cg21421707	0	1	1	chr11	47517145	+	II	OpenSea	CELF1;CELF1	CELF1;CELF1;CELF1	TSS1500;Body;5'UTR	0.3796	8.99889e-08	6.71707e-09	-0.0414254	0.269423	0.310848
cg03278516	0	-1	0	chr11	48037855	-	II	OpenSea	AC103828.1	PTPRJ;PTPRJ	Body;Body	0.000728657	7.61943e-08	0.0296173	-0.0892294	-0.147194	-0.0579648
cg03569015	0	0	1	chr11	48066241	-	II	OpenSea	PTPRJ	PTPRJ;PTPRJ	Body;Body	0.154683	6.07083e-07	4.20466e-09	-0.0697231	0.257356	0.327079
cg05284306	0	1	0	chr11	57122222	+	II	OpenSea		P2RX3	Body	0.172561	7.06984e-08	4.54433e-05	0.0340717	0.143651	0.109579
cg15132183	0	0	1	chr11	57199714	+	II	OpenSea				1.36254e-05	0.0194031	1.59788e-09	-0.239501	0.121495	0.360996
cg07271653	0	1	0	chr11	59575204	-	II	N_Shelf		MRPL16	Body	0.00678591	5.59913e-08	0.00363916	0.120304	0.253763	0.133459
cg03298096	0	0	-1	chr11	59596955	-	II	OpenSea	GIF;GIF	GIF	3'UTR	0.00386886	0.00236023	7.79387e-08	0.253115	-0.262579	-0.515695
cg23246292	0	1	0	chr11	59826201	+	II	OpenSea	MS4A3;MS4A3;MS4A3	MS4A3;MS4A3;MS4A3	5'UTR;5'UTR;5'UTR	0.877024	4.62716e-08	2.80329e-07	0.00747741	0.284045	0.276567
cg08555226	0	0	-1	chr11	60746131	+	II	OpenSea	CD6	CD6;CD6;CD6;CD6	Body;Body;Body;Body	0.160601	6.94202e-06	5.74348e-08	0.0504557	-0.167827	-0.218283
cg13692972	0	0	1	chr11	63753020	-	II	N_Shore	OTUB1;OTUB1;OTUB1;OTUB1;OTUB1;OTUB1;OTUB1;AP000721.4	OTUB1;OTUB1	TSS1500;TSS1500	0.0076786	0.000407583	2.23044e-08	-0.135781	0.179846	0.315627
cg25170017	0	-1	0	chr11	64644487	-	I	N_Shore		EHD1	Body	0.917215	5.98881e-08	1.22534e-07	0.0029505	-0.165206	-0.168157
cg26983737	0	1	0	chr11	66867771	-	II	OpenSea				0.761826	1.27957e-08	1.57409e-07	0.0119511	0.243107	0.231156
cg08498597	0	1	0	chr11	67163067	+	I	N_Shelf	RAD9A;U6	RAD9A	Body	0.000282926	4.39609e-08	0.0423938	0.0859526	0.134094	0.0481415
cg07829075	0	0	-1	chr11	67174623	-	II	N_Shelf		TBC1D10C;TBC1D10C;TBC1D10C	Body;Body;Body	0.512214	4.00805e-07	7.60477e-08	0.0280005	-0.229651	-0.257651
cg02768790	0	-1	-1	chr11	69152387	-	II	OpenSea	MYEOV			0.651613	7.96548e-08	3.73579e-08	0.0184168	-0.234606	-0.253023
cg00927601	-1	0	0	chr11	69357401	-	II	OpenSea				7.2753e-11	1.97613e-06	0.0209223	-0.243612	-0.164302	0.0793102
cg19306296	0	0	1	chr11	71708191	-	II	OpenSea	RNF121;RNF121;RNF121;IL18BP;IL18BP	RNF121;RNF121;RNF121;RNF121	3'UTR;3'UTR;Body;Body	0.0144792	5.18968e-05	5.24154e-09	-0.121881	0.204549	0.32643
cg07484151	0	0	1	chr11	72916863	+	II	OpenSea				0.386895	3.22951e-07	2.52073e-08	-0.0419598	0.262867	0.304827
cg24394152	0	0	1	chr11	72927298	+	II	N_Shore	RP11-800A3.2			0.119931	1.54506e-05	6.99583e-08	-0.06657	0.190935	0.257505
cg16457662	0	1	0	chr11	74701311	+	II	S_Shore	NEU3;NEU3	NEU3	Body	0.845378	1.17434e-08	9.27041e-08	0.00901796	0.286021	0.277003
cg05488465	0	1	1	chr11	75482823	+	II	S_Shelf	DGAT2	DGAT2;DGAT2	Body;Body	0.843868	3.3098e-08	4.73059e-08	-0.00612102	0.185032	0.191153
cg07104513	0	0	1	chr11	78082399	+	II	OpenSea	GAB2;RP11-452H21.1	GAB2	Body	0.173351	7.45015e-07	6.80516e-09	-0.0601845	0.230198	0.290383
cg17964466	0	1	0	chr11	93262183	+	II	OpenSea	C11orf75;C11orf75	SMCO4	5'UTR	0.742691	7.0571e-08	8.3759e-07	0.0101331	0.178438	0.168304
cg05338497	-1	0	0	chr11	93395272	+	II	Island	KIAA1731;KIAA1731;KIAA1731	KIAA1731	5'UTR	2.99337e-08	0.114055	3.09684e-05	-0.202697	-0.0521525	0.150545
cg09719956	0	0	1	chr11	93465915	-	II	OpenSea	TAF1D;SNORD6;SNORA1;SNORA8	SNORA1;SNORA8;SNORD6	TSS1500;TSS1500;TSS1500	0.132054	1.13407e-05	6.20512e-08	-0.0808095	0.243614	0.324424
cg10699397	0	0	1	chr11	95374762	+	II	OpenSea				0.00483449	0.00138111	5.27398e-08	-0.135708	0.152444	0.288152
cg10917593	0	0	1	chr11	96065862	+	II	OpenSea		MAML2	Body	0.0101879	0.000225157	1.67511e-08	-0.129665	0.186854	0.316519
cg03331229	0	0	1	chr11	102821111	-	II	OpenSea		MMP13	Body	0.000787968	0.00137148	4.24648e-09	-0.149277	0.139455	0.288732
cg20894004	0	0	1	chr11	103922658	-	II	OpenSea		PDGFD;PDGFD	Body;Body	1.7711e-06	0.0259357	2.73424e-10	-0.255956	0.111116	0.367072
cg24251426	0	0	1	chr11	111340124	-	II	OpenSea		BTG4	Body	0.231436	2.93382e-07	5.44292e-09	-0.0519084	0.235629	0.287537
cg11067407	0	0	1	chr11	113599852	+	II	OpenSea	RP11-661I21.2			0.0456424	4.40657e-05	3.2167e-08	-0.0668167	0.139425	0.206242
cg04226002	0	0	1	chr11	113953462	-	II	N_Shore		ZBTB16;ZBTB16	Body;Body	0.117139	1.5434e-05	6.64202e-08	-0.0587481	0.16722	0.225968
cg24310530	0	0	1	chr11	116685510	+	II	OpenSea	AP006216.5			0.71265	1.19947e-07	7.87148e-08	-0.0176843	0.271743	0.289428
cg03947738	0	1	0	chr11	116855085	+	II	OpenSea	SIK3;SIK3	SIK3;SIK3;SIK3	Body;Body;5'UTR	0.200554	6.18189e-09	4.26966e-06	0.0550139	0.270682	0.215668
cg11054816	0	0	1	chr11	117183853	+	II	N_Shelf	BACE1	BACE1;BACE1;BACE1;BACE1	Body;Body;Body;Body	0.0943448	2.5038e-05	7.10193e-08	-0.079622	0.206184	0.285806
cg25664206	0	0	1	chr11	117695372	+	II	OpenSea	FXYD2;RP11-728F11.6	FXYD2;FXYD2;FXYD6-FXYD2;FXYD6-FXYD2	Body;1stExon;Body;Body	0.0587212	9.75603e-06	9.86585e-09	-0.0597906	0.144248	0.204039
cg24612198	0	0	-1	chr11	118175631	-	II	OpenSea	CD3E;CD3E;CD3E	CD3E	5'UTR	0.141827	1.03022e-05	6.56706e-08	0.0639287	-0.198696	-0.262624
cg20492912	0	-1	0	chr11	118230053	-	II	N_Shore	UBE4A;UBE4A	UBE4A	TSS1500	0.00347274	5.70333e-08	0.00704384	-0.102211	-0.198852	-0.0966412
cg08304487	0	0	1	chr11	121306875	+	II	OpenSea				0.524198	2.3096e-07	4.79102e-08	-0.0276961	0.23935	0.267046
cg19913861	0	1	1	chr11	121449141	+	II	OpenSea		SORL1	Body	0.854757	2.27924e-08	3.52006e-08	-0.00845964	0.279016	0.287476
cg17227300	0	0	-1	chr11	122617067	+	II	OpenSea		UBASH3B	Body	0.00501216	0.000110896	2.40515e-09	0.0899928	-0.124446	-0.214439
cg06336817	0	-1	0	chr11	122934397	+	II	S_Shore	HSPA8	HSPA8;HSPA8	TSS1500;TSS1500	0.0119706	3.15757e-09	0.000256282	-0.0975655	-0.246778	-0.149213
cg19743153	0	1	0	chr11	124021494	+	II	OpenSea				0.0460526	3.71392e-08	0.000261364	0.0859848	0.252542	0.166557
cg15551092	0	0	1	chr11	124405865	-	II	OpenSea				0.0030729	0.00140695	2.82441e-08	-0.145041	0.15443	0.299471
cg05526578	0	0	1	chr11	124514971	+	II	OpenSea		SIAE;SIAE	Body;Body	0.00706697	0.000327466	1.50114e-08	-0.0980239	0.130686	0.22871
cg00379713	0	1	0	chr11	124940631	-	II	OpenSea		SLC37A2;SLC37A2	Body;Body	0.00139486	1.13925e-09	0.00133596	0.127076	0.258417	0.131341
cg23514374	0	-1	0	chr11	128372328	+	II	OpenSea		ETS1;ETS1;ETS1	Body;Body;Body	0.216757	3.92174e-08	1.72253e-05	-0.0568428	-0.271031	-0.214188
cg23895722	0	0	1	chr11	128776112	+	II	OpenSea	C11orf45;C11orf45;KCNJ5;KCNJ5	C11orf45;KCNJ5	TSS1500;5'UTR	0.0395455	1.85596e-06	7.76681e-10	-0.0876562	0.21102	0.298676
cg01692842	0	0	1	chr11	134126364	-	II	S_Shelf	ACAD8;ACAD8;ACAD8;ACAD8	ACAD8	Body	0.16531	3.3946e-06	2.90762e-08	-0.0684325	0.23889	0.307322
cg19558933	0	0	-1	chr11	134632242	-	I	Island	RP11-469N6.1			4.50448e-06	0.191062	4.25118e-08	0.34333	-0.0907712	-0.434101
cg00963674	0	0	1	chr12	402444	+	II	OpenSea	KDM5A;KDM5A;KDM5A	KDM5A	Body	0.00901621	4.60908e-05	2.12577e-09	-0.0829282	0.130967	0.213895
cg00545487	0	0	-1	chr12	793836	-	II	OpenSea	RP11-218M22.2			0.176578	7.50499e-06	7.77219e-08	0.0464615	-0.159853	-0.206315
cg22888214	0	1	0	chr12	2415477	-	II	OpenSea		CACNA1C;CACNA1C;CACNA1C;CACNA1C;CACNA1C;CACNA1C;CACNA1C;CACNA1C;CACNA1C;CACNA1C;CACNA1C;CACNA1C;CACNA1C;CACNA1C;CACNA1C;CACNA1C;CACNA1C;CACNA1C;CACNA1C;CACNA1C;CACNA1C;CACNA1C;CACNA1C	Body;Body;Body;Body;Body;Body;Body;Body;Body;Body;Body;Body;Body;Body;Body;Body;Body;Body;Body;Body;Body;Body;Body	0.220654	4.83509e-09	2.78027e-06	0.0275085	0.142716	0.115207
cg09026766	0	1	0	chr12	6185280	+	II	OpenSea		VWF	Body	0.00313624	2.71474e-08	0.00486145	0.0889399	0.176004	0.0870642
cg05193946	0	0	1	chr12	6465390	-	I	OpenSea	SCNN1A;SCNN1A	SCNN1A;SCNN1A;SCNN1A	Body;Body;Body	0.301697	4.40389e-07	1.67125e-08	-0.0439897	0.227584	0.271573
cg11762360	0	1	0	chr12	6616713	+	II	OpenSea		NCAPD2	Body	0.32164	2.10795e-08	3.95798e-06	0.0515987	0.314357	0.262759
cg15302942	0	0	-1	chr12	6740462	-	II	OpenSea	LPAR5;LPAR5;LPAR5;LPAR5	LPAR5;LPAR5	5'UTR;5'UTR	0.00705619	0.000311411	1.40807e-08	0.089705	-0.120041	-0.209746
cg01253753	0	0	1	chr12	8666295	+	II	OpenSea	CLEC4D;CLEC4D	CLEC4D;CLEC4D	1stExon;5'UTR	0.0419086	8.42937e-06	4.41807e-09	-0.134191	0.302697	0.436888
cg00443307	0	0	1	chr12	9141740	-	II	OpenSea	KLRG1;KLRG1;KLRG1;RP11-259O18.4	KLRG1	TSS1500	0.11564	8.04099e-06	3.22085e-08	-0.0647179	0.190181	0.254898
cg17469906	0	-1	0	chr12	9480222	-	II	OpenSea				0.0548053	1.40454e-08	9.47182e-05	-0.0760963	-0.240911	-0.164815
cg09961946	0	-1	0	chr12	9820221	+	II	OpenSea	CLEC2D			0.260669	1.84468e-08	5.94206e-06	-0.0578347	-0.311732	-0.253897
cg05008701	0	1	1	chr12	10320507	+	II	OpenSea	OLR1	OLR1;OLR1;OLR1	Body;Body;Body	0.763039	1.32276e-09	1.40329e-09	-0.0137488	0.303906	0.317655
cg10488920	0	0	1	chr12	11923307	+	II	OpenSea		ETV6	Body	0.00822119	0.000923453	6.89045e-08	-0.133453	0.166391	0.299844
cg21745586	0	0	1	chr12	12518875	-	II	OpenSea		LOH12CR1	Body	0.160802	3.73896e-06	3.01448e-08	-0.0748553	0.257236	0.332092
cg17989259	0	0	1	chr12	12659685	+	II	OpenSea	DUSP16	DUSP16	Body	0.0799445	3.49184e-05	7.29937e-08	-0.0960992	0.232851	0.328951
cg20270703	0	1	0	chr12	13247403	-	II	OpenSea	GSG1	GSG1;GSG1;GSG1;GSG1;GSG1;GSG1;GSG1	Body;Body;Body;Body;Body;Body;Body	0.39249	3.54324e-09	4.76937e-07	0.0372939	0.280731	0.243437
cg24995144	0	0	1	chr12	14417999	-	II	OpenSea				0.0143083	0.000176564	2.15186e-08	-0.125185	0.192993	0.318178
cg03634089	0	0	1	chr12	14999304	+	II	OpenSea	C12orf60			0.00837957	0.000865205	6.52964e-08	-0.110563	0.139013	0.249576
cg21219570	0	0	1	chr12	19387119	-	II	OpenSea	PLEKHA5;PLEKHA5	PLEKHA5;PLEKHA5;PLEKHA5;PLEKHA5	Body;Body;Body;5'UTR	0.00455289	0.000622955	1.73611e-08	-0.135444	0.162309	0.297753
cg08446539	0	-1	0	chr12	25541565	+	II	S_Shelf				0.0445017	1.39378e-09	2.10539e-05	-0.0821125	-0.268728	-0.186616
cg07643696	0	0	1	chr12	25844221	+	II	OpenSea				0.364306	5.72899e-07	3.72785e-08	-0.0426554	0.248515	0.29117
cg19724256	0	1	1	chr12	26625047	+	II	OpenSea		ITPR2	Body	0.395475	1.01868e-10	1.89324e-08	0.0406725	0.34478	0.304107
cg04628648	0	1	0	chr12	26676779	+	II	OpenSea		ITPR2	Body	0.0755661	2.98067e-08	0.000101827	0.0861954	0.287275	0.201079
cg19605672	0	0	1	chr12	26894783	+	II	OpenSea		ITPR2	Body	0.549529	3.169e-07	7.6765e-08	-0.0218824	0.19859	0.220473
cg25338454	0	1	0	chr12	26900022	-	II	OpenSea		ITPR2	Body	0.66955	3.05777e-08	5.81093e-07	0.0189117	0.264505	0.245593
cg09694051	0	0	1	chr12	27181973	-	II	OpenSea	MED21;MED21	MED21	3'UTR	0.0459672	4.68743e-06	2.78668e-09	-0.129776	0.307944	0.43772
cg17419815	0	1	1	chr12	27234924	+	II	OpenSea	C12orf71;C12orf71	C12orf71	1stExon	0.334624	6.58105e-08	3.38282e-09	-0.0462536	0.277227	0.32348
cg21136163	0	1	1	chr12	31747193	+	II	S_Shelf	RNU5F-4P;DENND5B-AS1;DENND5B-AS1	DENND5B-AS1	Body	0.116456	2.67673e-08	9.1652e-11	-0.0755273	0.286681	0.362208
cg11809958	0	0	1	chr12	32654929	-	II	OpenSea	FGD4;FGD4;FGD4;FGD4;FGD4	FGD4	TSS200	0.0538699	1.23704e-06	9.16849e-10	-0.102595	0.269254	0.371849
cg11175241	0	0	1	chr12	32669224	-	II	OpenSea	FGD4;FGD4;FGD4;FGD4;FGD4	FGD4;FGD4;FGD4;FGD4	5'UTR;5'UTR;5'UTR;Body	0.152947	9.49873e-08	6.20685e-10	-0.0584374	0.23228	0.290717
cg08141199	0	0	1	chr12	33044637	-	II	OpenSea		PKP2;PKP2	Body;Body	0.0221325	8.80202e-05	1.96098e-08	-0.101814	0.176794	0.278608
cg19196676	0	0	1	chr12	45598674	-	II	OpenSea	PLEKHA8P1	PLEKHA8P1	Body	0.162762	8.61593e-07	6.79322e-09	-0.0782126	0.289794	0.368006
cg27393431	0	0	1	chr12	45663460	-	II	OpenSea	ANO6	ANO6;ANO6;ANO6	Body;Body;Body	0.0141842	0.000433273	6.25787e-08	-0.133609	0.192037	0.325646
cg18387515	0	0	1	chr12	46049237	-	II	OpenSea				0.00907384	0.000152142	8.72958e-09	-0.1792	0.261506	0.440706
cg07697828	0	0	1	chr12	48217704	-	II	S_Shelf				0.378256	9.42798e-07	6.84877e-08	-0.0420351	0.246567	0.288602
cg10641505	0	1	0	chr12	48463278	+	II	OpenSea	SENP1	SENP1;SENP1;SENP1;SENP1	Body;Body;Body;Body	0.670378	1.01458e-08	2.11212e-07	0.0229894	0.335701	0.312712
cg25648980	0	0	1	chr12	51719079	+	II	OpenSea	BIN2;BIN2;BIN2	BIN2;BIN2;BIN2;BIN2	TSS1500;TSS1500;TSS1500;TSS1500	0.0504021	1.04485e-05	7.91401e-09	-0.0868432	0.201508	0.288351
cg19374752	0	0	1	chr12	52404151	-	II	S_Shelf	GRASP;GRASP;GRASP	GRASP	Body	0.0298432	1.164e-05	3.37633e-09	-0.0573667	0.118871	0.176238
cg21115760	0	0	-1	chr12	52979858	+	II	OpenSea		KRT72;KRT72;KRT72	Body;Body;Body	0.182002	4.41553e-06	4.79827e-08	0.0592414	-0.212226	-0.271467
cg02735685	0	0	1	chr12	53924036	+	II	OpenSea		ATF7;ATF7;ATF7	Body;Body;Body	0.343833	4.24627e-07	2.3353e-08	-0.0393419	0.222534	0.261876
cg10821261	0	0	1	chr12	54822725	+	II	OpenSea	RP11-753H16.4;RP11-753H16.3;RP11-753H16.5			0.0902729	7.1346e-06	1.67562e-08	-0.0457134	0.125424	0.171137
cg12061066	0	1	0	chr12	55240992	-	II	OpenSea	MUCL1			0.762166	3.63446e-08	4.10796e-07	0.0145452	0.28508	0.270535
cg24414325	0	1	1	chr12	56414442	-	II	OpenSea	IKZF4;IKZF4;IKZF4;IKZF4;IKZF4	IKZF4	TSS1500	0.806537	3.37819e-08	3.93863e-08	-0.00945605	0.229689	0.239146
cg20054248	0	1	0	chr12	56414508	+	II	OpenSea	IKZF4;IKZF4;IKZF4;IKZF4;IKZF4	IKZF4	TSS200	0.426379	4.14333e-08	3.32075e-06	0.0278485	0.206311	0.178463
cg17554464	0	1	0	chr12	56864388	+	II	OpenSea	MIP;SPRYD4	SPRYD4	3'UTR	0.675921	1.86887e-08	3.57888e-07	0.0155632	0.226331	0.210767
cg26545245	0	1	0	chr12	57382283	+	II	OpenSea				0.218119	2.70948e-08	1.24365e-05	0.0620165	0.300759	0.238742
cg10233454	0	0	1	chr12	57529389	+	II	OpenSea		LRP1	Body	0.0316404	0.000105345	4.47262e-08	-0.0828256	0.151558	0.234384
cg01507424	0	1	0	chr12	58329015	+	II	N_Shore	RP11-620J15.3	LOC100506844	Body	0.00263149	9.46289e-09	0.00292137	0.107074	0.216056	0.108982
cg03919488	0	0	1	chr12	63179691	+	II	OpenSea		PPM1H	Body	0.132936	1.93182e-06	9.79083e-09	-0.0517228	0.171244	0.222967
cg13967356	0	1	0	chr12	65013161	+	II	OpenSea	RASSF3	RASSF3;RASSF3	Body;Body	0.765576	2.15956e-08	2.49855e-07	0.0133632	0.271083	0.25772
cg07078529	0	1	0	chr12	65551065	+	II	OpenSea				0.849555	5.56747e-08	3.83946e-07	0.00721155	0.221878	0.214667
cg12488187	0	0	1	chr12	65671664	-	II	N_Shore	MSRB3;MSRB3;MSRB3;MSRB3	MSRB3;MSRB3	TSS1500;TSS1500	0.618309	1.05443e-07	4.01882e-08	-0.0215389	0.245846	0.267385
cg13790326	0	0	1	chr12	68428515	-	II	OpenSea				0.0508166	5.99045e-05	5.54411e-08	-0.0784944	0.164471	0.242965
cg06715974	0	1	1	chr12	69022158	-	II	OpenSea	SNORA70G;RAP1B;RAP1B;RAP1B;RAP1B;RAP1B;RAP1B;RAP1B;RAP1B;RAP1B;RAP1B;RAP1B	SNORA70G;RAP1B;RAP1B;RAP1B;RAP1B;RAP1B;RAP1B	TSS1500;5'UTR;5'UTR;5'UTR;5'UTR;5'UTR;5'UTR	0.819556	1.39614e-08	1.82341e-08	-0.0107684	0.290157	0.300925
cg00758412	0	0	1	chr12	69033023	+	II	OpenSea	RAP1B;RAP1B;RAP1B;RAP1B;RAP1B;RAP1B;RAP1B;RAP1B;RAP1B;RAP1B;RAP1B	RAP1B;RAP1B;RAP1B;RAP1B;RAP1B;RAP1B	5'UTR;5'UTR;5'UTR;5'UTR;5'UTR;5'UTR	0.254845	2.58917e-06	6.38434e-08	-0.0604782	0.261224	0.321702
cg08242365	0	1	0	chr12	69181253	+	II	OpenSea	SLC35E3			0.225938	7.47371e-08	2.70152e-05	0.0655606	0.311048	0.245487
cg20201031	0	0	1	chr12	70447015	-	II	OpenSea				0.0734132	9.66858e-06	1.52063e-08	-0.0835012	0.213043	0.296544
cg10684508	0	0	1	chr12	75899762	-	II	OpenSea		KRR1	Body	0.0877363	3.98555e-06	8.496e-09	-0.0589995	0.165519	0.224519
cg23433345	0	1	0	chr12	77059628	-	II	OpenSea				0.299814	1.45805e-08	3.43841e-06	0.0445849	0.263103	0.218518
cg25384702	0	0	1	chr12	78398590	+	II	OpenSea	NAV3	NAV3;NAV3	Body;Body	0.139227	1.07056e-05	6.56312e-08	-0.0658097	0.202761	0.26857
cg20320863	0	0	1	chr12	89575415	-	II	OpenSea	RP11-13A1.3			0.0264091	6.08515e-05	1.73794e-08	-0.0956642	0.175572	0.271236
cg02806156	0	1	0	chr12	89728752	-	II	OpenSea				0.977362	6.60991e-08	1.83971e-07	-0.00136673	0.279242	0.280609
cg00690181	0	1	0	chr12	89764656	+	II	OpenSea				0.134546	1.71407e-09	3.3656e-06	0.0535855	0.23513	0.181544
cg20759375	0	0	1	chr12	92453837	+	II	OpenSea	RP11-24B21.1;RP11-24B21.1;RP11-24B21.1;RP11-24B21.1	C12orf79;C12orf79;C12orf79;C12orf79;C12orf79	Body;Body;5'UTR;5'UTR;5'UTR	0.420175	2.7019e-07	2.72094e-08	-0.0345749	0.234341	0.268916
cg18964464	0	1	1	chr12	93741046	-	II	OpenSea	RP11-486A14.2;RP11-486A14.2;RP11-486A14.2	LOC643339	Body	0.628315	1.30343e-08	5.66903e-09	-0.0179078	0.227819	0.245727
cg03688134	0	0	1	chr12	94566062	+	II	OpenSea	RP11-74K11.2;RP11-74K11.2	PLXNC1	Body	0.0398992	5.8184e-05	3.43669e-08	-0.0986632	0.196624	0.295288
cg02418806	0	-1	0	chr12	94766510	+	II	OpenSea	CCDC41	CEP83;CEP83	Body;Body	0.0658593	2.83937e-08	0.000122639	-0.107255	-0.345744	-0.238488
cg07930620	0	0	1	chr12	96431556	+	I	S_Shelf				0.00016166	0.0257039	4.54846e-08	-0.0746941	0.0422251	0.116919
cg00111063	0	0	1	chr12	96438584	+	II	OpenSea	LTA4H;LTA4H	LTA4H;LTA4H	TSS1500;TSS1500	0.144313	1.04763e-05	6.95033e-08	-0.0496787	0.155238	0.204917
cg03462026	1	0	0	chr12	99145252	+	II	OpenSea	ANKS1B	ANKS1B;ANKS1B;ANKS1B;ANKS1B;ANKS1B;ANKS1B;ANKS1B;ANKS1B;ANKS1B;ANKS1B;ANKS1B;ANKS1B	Body;Body;Body;Body;Body;Body;Body;Body;Body;Body;Body;Body	2.55925e-08	0.00761879	0.00120341	0.200008	0.087584	-0.112424
cg04720190	0	0	1	chr12	100723264	+	II	OpenSea		SCYL2	Body	0.113769	1.3784e-06	4.86603e-09	-0.0678617	0.216786	0.284648
cg09238743	0	-1	0	chr12	103899275	+	II	OpenSea				0.0511854	1.32436e-08	0.000100684	-0.0758791	-0.237012	-0.161133
cg23625620	0	0	1	chr12	104905184	-	II	OpenSea		CHST11;CHST11	Body;Body	0.214125	2.35396e-06	3.71921e-08	-0.0495611	0.196988	0.246549
cg20769849	0	1	1	chr12	105031564	+	II	OpenSea		CHST11;CHST11	Body;Body	0.591214	5.30298e-09	1.89054e-09	-0.0247148	0.292515	0.31723
cg01964337	0	0	1	chr12	105104782	-	II	OpenSea		CHST11	Body	0.168877	9.02029e-06	8.49557e-08	-0.0646823	0.216389	0.281071
cg15986371	0	0	1	chr12	105135705	-	II	OpenSea		CHST11;CHST11	Body;Body	0.133569	3.16169e-06	1.65475e-08	-0.0483137	0.156389	0.204703
cg08435323	0	0	1	chr12	105592468	+	II	OpenSea	APPL2	APPL2;APPL2;APPL2	Body;Body;Body	0.218306	3.64641e-06	6.12583e-08	-0.0584561	0.229435	0.287891
cg00507535	0	1	0	chr12	105628843	+	II	N_Shore	C12orf75	APPL2;APPL2	Body;Body	0.000167918	1.68841e-12	0.00011018	0.220289	0.453866	0.233577
cg05177308	0	0	1	chr12	106674076	-	II	OpenSea	CKAP4			0.632482	2.10861e-07	8.55535e-08	-0.0239333	0.276645	0.300579
cg01797169	0	0	1	chr12	107711489	+	II	N_Shore	BTBD11;BTBD11;BTBD11	BTBD11	TSS1500	0.0093976	0.000777877	6.79757e-08	-0.100101	0.129042	0.229144
cg17175527	0	1	0	chr12	109059806	-	II	OpenSea	CORO1C	CORO1C;CORO1C;CORO1C	Body;Body;Body	0.939274	7.97549e-08	3.37174e-07	0.00324716	0.245294	0.242046
cg10022331	0	1	0	chr12	109216828	+	II	OpenSea	SSH1;SSH1	SSH1;SSH1;SSH1	Body;Body;Body	0.149364	4.12889e-08	3.89177e-05	0.0587569	0.239154	0.180397
cg17446956	0	1	0	chr12	109235032	-	II	OpenSea	SSH1	SSH1;SSH1	Body;Body	0.952871	3.8806e-08	9.80959e-08	-0.00219792	0.220092	0.22229
cg26508200	0	0	1	chr12	109235071	+	II	OpenSea	SSH1	SSH1;SSH1	Body;Body	0.127798	5.00628e-06	2.42893e-08	-0.0674208	0.209975	0.277396
cg17543253	0	0	1	chr12	110791885	+	II	OpenSea				0.238616	1.0028e-06	2.04581e-08	-0.0329541	0.143858	0.176812
cg11181843	0	0	1	chr12	110816408	+	II	OpenSea	ANAPC7;ANAPC7;ANAPC7	ANAPC7;ANAPC7	Body;Body	0.0115513	8.81432e-05	6.71379e-09	-0.152777	0.239505	0.392282
cg18238530	0	0	-1	chr12	113527231	-	II	N_Shelf	DTX1	DTX1	Body	0.0659887	1.28415e-05	1.67147e-08	0.069254	-0.169291	-0.238545
cg05745955	0	0	1	chr12	113580737	-	II	OpenSea				0.079431	8.16948e-06	1.48805e-08	-0.0508857	0.13378	0.184665
cg08567670	0	1	0	chr12	113681666	+	II	OpenSea	TPCN1	TPCN1;TPCN1;TPCN1	TSS1500;Body;Body	0.018	6.74404e-08	0.00140505	0.0697621	0.168042	0.09828
cg17941374	0	-1	0	chr12	116537672	-	II	OpenSea		MED13L	Body	0.00346945	2.54219e-09	0.000914726	-0.0954263	-0.207669	-0.112243
cg08311322	0	0	1	chr12	116716330	-	II	OpenSea	MED13L;MED13L	MED13L	TSS1500	0.237303	3.01712e-06	6.21751e-08	-0.0511012	0.211004	0.262105
cg17856844	0	-1	0	chr12	117398209	-	II	OpenSea		FBXW8;FBXW8	Body;Body	0.0110654	1.26959e-09	0.00014361	-0.146568	-0.377801	-0.231233
cg06799805	0	0	1	chr12	117486060	+	II	S_Shore	TESC	TESC;TESC;TESC	Body;Body;Body	0.034742	7.01923e-05	3.31454e-08	-0.0794078	0.152039	0.231447
cg27072395	0	0	1	chr12	117959879	-	II	OpenSea	KSR2;KSR2	KSR2	Body	0.140203	1.29496e-05	8.15921e-08	-0.0615004	0.187961	0.249461
cg15659297	0	0	1	chr12	121304169	+	II	OpenSea		SPPL3	Body	0.0304368	2.49966e-05	8.1671e-09	-0.143699	0.28605	0.429749
cg05636896	0	0	1	chr12	121715389	+	II	S_Shelf	CAMKK2;CAMKK2;CAMKK2;CAMKK2;CAMKK2;CAMKK2;CAMKK2	CAMKK2;CAMKK2;CAMKK2;CAMKK2;CAMKK2;CAMKK2;CAMKK2;CAMKK2	5'UTR;5'UTR;5'UTR;5'UTR;5'UTR;5'UTR;5'UTR;5'UTR	0.00100592	0.000527181	1.67602e-09	-0.211751	0.220159	0.431911
cg03391567	0	1	1	chr12	121725125	-	II	OpenSea	CAMKK2;CAMKK2;CAMKK2;CAMKK2;CAMKK2;CAMKK2;CAMKK2	CAMKK2;CAMKK2;CAMKK2;CAMKK2;CAMKK2;CAMKK2;CAMKK2;CAMKK2	5'UTR;5'UTR;5'UTR;5'UTR;5'UTR;5'UTR;5'UTR;5'UTR	0.849338	4.26178e-08	6.19449e-08	-0.0082162	0.255037	0.263254
cg14480046	0	-1	-1	chr12	122444580	+	I	OpenSea				0.402008	8.88715e-08	7.91491e-09	0.0300164	-0.204821	-0.234837
cg04716447	0	0	-1	chr12	122444621	-	I	OpenSea				0.0129189	5.42042e-07	2.8584e-11	0.076355	-0.160179	-0.236534
cg23979146	0	1	1	chr12	123228871	+	II	OpenSea				0.739218	7.0317e-08	5.47204e-08	-0.0173981	0.302179	0.319577
cg27186198	0	0	-1	chr12	123386220	-	II	OpenSea				0.0106857	0.000382703	3.43824e-08	0.0928964	-0.12937	-0.222267
cg15243578	0	0	1	chr12	123469284	-	I	N_Shore	PITPNM2;PITPNM2	PITPNM2	3'UTR	0.0366592	0.000113106	6.29699e-08	-0.074289	0.139223	0.213512
cg24967811	0	0	1	chr12	123503709	+	II	OpenSea	PITPNM2	PITPNM2	Body	0.610375	1.76796e-07	6.32305e-08	-0.0237827	0.259893	0.283676
cg23450649	0	0	1	chr12	123513065	-	II	OpenSea	PITPNM2	PITPNM2;PITPNM2	Body;Body	0.328577	1.27169e-06	6.16261e-08	-0.0435764	0.227225	0.270801
cg27417718	0	-1	0	chr12	123959679	-	II	OpenSea		RILPL1	Body	0.410539	3.83721e-09	4.48961e-07	-0.0318818	-0.248734	-0.216853
cg23128949	0	0	1	chr12	124986124	-	I	OpenSea	NCOR2;NCOR2	NCOR2;NCOR2	5'UTR;5'UTR	0.371936	1.26149e-06	8.72281e-08	-0.0291723	0.16659	0.195762
cg24260327	0	0	1	chr12	125023590	-	II	Island				0.18013	3.85249e-06	4.06235e-08	-0.0349111	0.125394	0.160305
cg19717347	0	1	1	chr12	129304956	-	II	N_Shelf	SLC15A4	SLC15A4	Body	0.83597	3.65406e-09	3.2926e-08	0.00904067	0.281333	0.272293
cg26364947	1	0	0	chr12	130316058	+	I	OpenSea		TMEM132D	Body	3.32908e-08	0.0250164	0.000351639	0.296649	0.109498	-0.187151
cg05830425	0	0	1	chr13	21654356	-	II	OpenSea				0.162707	3.92736e-06	3.26132e-08	-0.0622718	0.214443	0.276715
cg01962143	0	-1	-1	chr13	24825649	+	II	OpenSea	SPATA13;SPATA13	SPATA13;SPATA13;SPATA13	Body;Body;Body	0.915469	9.05307e-10	2.30197e-09	0.00348719	-0.221701	-0.225189
cg05696274	0	1	0	chr13	24854061	+	II	OpenSea	SPATA13	SPATA13;SPATA13;SPATA13;SPATA13;SPATA13;SPATA13	Body;Body;Body;Body;Body;Body	0.340831	4.9579e-09	9.55021e-07	0.0354187	0.236486	0.201067
cg12706664	0	0	1	chr13	27678978	-	II	OpenSea		USP12	Body	0.0829105	4.80685e-06	9.21756e-09	-0.0732428	0.200339	0.273582
cg02796647	0	-1	0	chr13	27867466	-	II	OpenSea				0.170402	2.12895e-09	2.45642e-06	-0.0421115	-0.200467	-0.158356
cg09857383	0	1	1	chr13	28179902	-	II	OpenSea	LNX2	LNX2	5'UTR	0.928831	1.38635e-08	3.27082e-08	-0.00331832	0.22845	0.231768
cg00112790	0	1	1	chr13	28639071	+	II	OpenSea		FLT3;FLT3	Body;Body	0.115831	5.79537e-08	1.97086e-10	-0.0628562	0.231251	0.294107
cg16463452	0	0	1	chr13	29195249	+	II	OpenSea				0.00605293	0.000587414	2.4562e-08	-0.106758	0.133092	0.23985
cg03964681	0	1	0	chr13	32699995	+	II	OpenSea	FRY;FRY	FRY	Body	0.364634	3.64657e-08	4.58485e-06	0.0516939	0.337458	0.285764
cg17914584	0	1	0	chr13	32936865	+	II	OpenSea		BRCA2	Body	0.600636	4.39478e-08	1.19202e-06	0.025718	0.289147	0.263429
cg05876699	0	0	1	chr13	41773927	-	II	OpenSea		LOC101929140	Body	0.0202512	4.08403e-06	5.40196e-10	-0.132451	0.270948	0.403399
cg22984446	0	1	0	chr13	43354782	-	II	OpenSea	FAM216B;FAM216B	FAM216B	TSS1500	0.771585	8.26174e-08	8.30498e-07	0.0148926	0.294749	0.279856
cg00388518	0	0	1	chr13	43558950	+	II	OpenSea	EPSTI1	EPSTI1;EPSTI1	Body;Body	0.0509056	7.51818e-06	5.64226e-09	-0.0712963	0.168788	0.240085
cg03905214	0	1	0	chr13	45911062	-	II	N_Shelf	SNORA31;TPT1	TPT1;TPT1;TPT1	3'UTR;3'UTR;3'UTR	0.455409	5.10525e-09	4.23877e-07	0.0204481	0.174229	0.153781
cg10378083	0	1	1	chr13	46343184	+	II	OpenSea				0.659387	1.19976e-09	6.92066e-10	-0.0205675	0.311873	0.332441
cg18634760	0	0	1	chr13	46679242	-	II	OpenSea	CPB2;CPB2-AS1	CPB2;CPB2	TSS200;TSS200	0.0228424	0.0002593	7.341e-08	-0.135021	0.218245	0.353266
cg02766909	0	0	1	chr13	46949210	-	II	OpenSea	RNU2-6P;KIAA0226L;KIAA0226L;KIAA0226L;KIAA0226L;KIAA0226L	KIAA0226L;KIAA0226L;KIAA0226L;KIAA0226L;KIAA0226L;KIAA0226L;KIAA0226L	5'UTR;5'UTR;5'UTR;5'UTR;5'UTR;Body;Body	0.00443646	7.42531e-06	8.83319e-11	-0.106913	0.171584	0.278496
cg04118119	0	0	1	chr13	47371987	+	II	S_Shore	ESD;ESD	ESD	TSS1500	0.265953	9.41697e-08	2.52264e-09	-0.0519722	0.266128	0.318101
cg21645341	0	1	1	chr13	49230980	+	II	OpenSea		CYSLTR2;CYSLTR2;CYSLTR2;CYSLTR2;CYSLTR2;CYSLTR2;CYSLTR2;CYSLTR2	5'UTR;5'UTR;5'UTR;5'UTR;5'UTR;5'UTR;5'UTR;5'UTR	0.922501	1.12849e-08	5.929e-08	0.00452863	0.288369	0.283841
cg06858075	0	1	0	chr13	50101435	-	II	OpenSea		PHF11;PHF11	Body;Body	0.547723	7.18851e-08	2.52392e-06	0.0241434	0.231826	0.207683
cg09145126	0	1	0	chr13	50570018	-	II	N_Shore	TRIM13;TRIM13;TRIM13;TRIM13	TRIM13;TRIM13;TRIM13;TRIM13;DLEU2	TSS1500;TSS1500;TSS1500;TSS1500;Body	0.283428	9.28329e-10	3.54372e-07	0.0445405	0.279046	0.234506
cg01207974	0	-1	0	chr13	50703026	+	II	N_Shore	DLEU1			9.61177e-06	4.13597e-09	0.0966592	-0.252699	-0.345529	-0.0928301
cg13894420	0	1	0	chr13	50859451	-	II	OpenSea	DLEU1	DLEU1	Body	0.043295	4.99032e-08	0.00035737	0.0923033	0.264524	0.172221
cg02833739	0	1	1	chr13	51102958	-	II	OpenSea	RP11-175B12.2	DLEU1-AS1	TSS1500	0.897782	7.20252e-09	4.44493e-08	0.00710505	0.348114	0.341009
cg00255093	0	1	0	chr13	51504471	-	II	OpenSea	RNASEH2B	RNASEH2B;RNASEH2B	Body;Body	0.685903	1.52892e-08	2.81692e-07	0.017463	0.264451	0.246988
cg27557168	0	0	1	chr13	74277988	+	II	OpenSea		KLF12	Body	0.387436	2.68638e-07	2.10875e-08	-0.0568012	0.359065	0.415866
cg07264319	0	1	1	chr13	76133745	+	II	OpenSea	UCHL3;UCHL3;RP11-29G8.3	UCHL3;UCHL3	5'UTR;Body	0.764186	1.36475e-09	1.95707e-08	0.0143487	0.318431	0.304082
cg27514631	0	0	1	chr13	80378485	+	II	OpenSea	RP11-276G3.1	LINC01038	TSS200	0.0219725	4.97843e-05	1.0064e-08	-0.0718076	0.129249	0.201057
cg09906699	0	1	0	chr13	98019536	-	II	OpenSea		MBNL2;MBNL2;MBNL2	Body;Body;Body	0.957315	4.31791e-08	1.73181e-07	0.00176376	0.194233	0.19247
cg10898310	0	0	-1	chr13	100019647	-	II	OpenSea	UBAC2	UBAC2;UBAC2;UBAC2	Body;Body;Body	0.0289526	8.32084e-05	2.91894e-08	0.0726759	-0.132885	-0.205561
cg26532527	0	0	-1	chr13	100033381	-	II	OpenSea	UBAC2	UBAC2;UBAC2;UBAC2;MIR548AN	Body;Body;Body;Body	0.243504	1.40058e-07	2.95848e-09	0.0477146	-0.229255	-0.27697
cg06068379	1	0	0	chr13	110810103	-	II	OpenSea		COL4A1	Body	5.79993e-10	9.93358e-07	0.0836521	0.360136	0.26724	-0.0928953
cg03931397	0	1	0	chr13	111180951	+	II	OpenSea		RAB20	Body	0.145794	1.00574e-08	1.26895e-05	0.0687059	0.292003	0.223297
cg03407776	0	0	1	chr13	111191115	+	II	OpenSea		RAB20	Body	0.309111	1.96317e-06	8.06336e-08	-0.0404384	0.198357	0.238795
cg19502671	0	0	1	chr13	114129004	-	I	OpenSea	DCUN1D2-AS2;DCUN1D2-AS2;DCUN1D2	DCUN1D2	Body	0.000670355	0.000489197	8.82294e-10	-0.0838733	0.0846497	0.168523
cg20628942	0	0	1	chr13	114171501	+	II	OpenSea	TMCO3	TMCO3	Body	0.0144416	0.000502423	7.72002e-08	-0.0887852	0.126421	0.215206
cg22535089	0	0	1	chr13	114184462	-	II	N_Shore	TMCO3	TMCO3	Body	0.122872	1.63615e-05	7.83872e-08	-0.0715649	0.206238	0.277803
cg24126698	0	0	1	chr13	114839662	-	II	N_Shore	RASA3	RASA3	Body	0.393324	1.04873e-06	8.55474e-08	-0.0294586	0.177516	0.206975
cg24635112	0	-1	-1	chr13	114908901	+	II	N_Shelf				0.740654	4.06301e-08	3.26163e-08	0.0117323	-0.20935	-0.221083
cg25563187	0	0	-1	chr13	115046058	+	II	N_Shore	UPF3A;UPF3A;UPF3A	UPF3A;UPF3A	TSS1500;TSS1500	0.377448	2.47728e-07	1.79846e-08	0.0368521	-0.228882	-0.265735
cg07218880	0	0	-1	chr13	115046279	-	II	N_Shore	UPF3A;UPF3A;UPF3A	UPF3A;UPF3A	TSS1500;TSS1500	0.289771	4.34733e-07	1.47549e-08	0.044763	-0.226027	-0.27079
cg12615906	0	-1	-1	chr13	115046337	+	II	N_Shore	UPF3A;UPF3A;UPF3A	UPF3A;UPF3A	TSS1500;TSS1500	0.560917	3.44675e-08	9.52225e-09	0.0245225	-0.250472	-0.274994
cg05245515	0	1	0	chr14	21467273	-	II	OpenSea	RP11-84C10.4;RP11-84C10.4;SLC39A2;SLC39A2	SLC39A2	TSS200	0.00637412	7.55984e-08	0.0047105	0.0705154	0.145836	0.0753208
cg07589927	0	0	-1	chr14	21491808	+	II	N_Shore	AL161668.5;AL161668.5;NDRG2;NDRG2;NDRG2;NDRG2;NDRG2;NDRG2;NDRG2;NDRG2;NDRG2;NDRG2;NDRG2;NDRG2;NDRG2;NDRG2	NDRG2;NDRG2;NDRG2;NDRG2;NDRG2;NDRG2;NDRG2;NDRG2;NDRG2;NDRG2;NDRG2;NDRG2;NDRG2;MIR6717;NDRG2	5'UTR;5'UTR;5'UTR;5'UTR;5'UTR;5'UTR;5'UTR;5'UTR;5'UTR;5'UTR;5'UTR;5'UTR;5'UTR;TSS1500;Body	6.78398e-05	0.010496	3.77398e-09	0.157014	-0.0964	-0.253414
cg05305497	0	0	1	chr14	22889896	+	II	OpenSea	TRDV2;AE000661.37;AE000661.37			0.492624	2.2155e-07	3.73232e-08	-0.0289791	0.232823	0.261802
cg19144236	0	0	-1	chr14	22995073	-	II	OpenSea	TRAJ17			0.0493958	1.76329e-05	1.35006e-08	0.067783	-0.152036	-0.219819
cg24092237	0	0	-1	chr14	22995133	-	II	OpenSea	TRAJ17			0.212736	4.63575e-06	7.36459e-08	0.0490178	-0.187734	-0.236752
cg15494196	0	0	-1	chr14	22998350	+	II	OpenSea	TRAJ14			0.00636933	0.000921875	4.69033e-08	0.110811	-0.133681	-0.244492
cg05285051	0	0	-1	chr14	23015364	-	II	OpenSea	TRAC			0.0623328	1.47359e-06	1.47361e-09	0.0710104	-0.191313	-0.262323
cg12744976	0	0	1	chr14	23266959	-	II	OpenSea	SLC7A7	SLC7A7;SLC7A7;SLC7A7	Body;Body;Body	0.26924	2.38009e-06	6.76377e-08	-0.0448329	0.200452	0.245285
cg00527659	0	1	1	chr14	23446061	-	II	N_Shelf	AJUBA;RP11-298I3.5;AJUBA	AJUBA;AJUBA;AJUBA	1stExon;Body;5'UTR	0.326814	3.73383e-08	1.80291e-09	-0.0306077	0.18449	0.215098
cg06339053	0	1	0	chr14	24457563	-	II	N_Shore	DHRS4L2;DHRS4L2;DHRS4L2;DHRS4L2;DHRS4L2;DHRS4L2	DHRS4L2;DHRS4L2;DHRS4L2;DHRS4L2	TSS1500;5'UTR;5'UTR;Body	0.161909	4.51821e-08	3.57289e-05	0.0524901	0.21955	0.16706
cg10264529	0	0	1	chr14	24562064	-	II	N_Shore	PCK2;PCK2;PCK2;PCK2;PCK2;PCK2;NRL;NRL	PCK2;PCK2	TSS1500;TSS1500	0.154256	3.02009e-06	2.19116e-08	-0.0428236	0.146396	0.189219
cg07042014	0	0	1	chr14	24783620	-	II	N_Shore	LTB4R;LTB4R;LTB4R;LTB4R	LTB4R;LTB4R;LTB4R	5'UTR;5'UTR;1stExon	0.0867618	1.6956e-05	3.91688e-08	-0.0534164	0.138158	0.191574
cg23383149	0	0	1	chr14	24909125	+	II	N_Shelf	KHNYN;SDR39U1;SDR39U1;SDR39U1;SDR39U1;SDR39U1;SDR39U1	SDR39U1;KHNYN	3'UTR;3'UTR	0.0601248	2.45599e-05	2.83115e-08	-0.0826778	0.19033	0.273008
cg07628474	0	0	1	chr14	25046090	-	II	OpenSea	CTSG	CTSG	TSS1500	0.0679509	3.51612e-05	5.33396e-08	-0.0963067	0.223582	0.319889
cg01697902	0	1	0	chr14	25046117	+	II	OpenSea	CTSG	CTSG	TSS1500	0.923247	7.51488e-08	1.56696e-07	-0.00372302	0.222908	0.226631
cg17184167	0	0	1	chr14	25065130	-	II	OpenSea	RP11-104E19.1;RP11-104E19.1;RP11-104E19.1			0.00184589	0.00490896	7.71249e-08	-0.218654	0.193102	0.411756
cg16212145	0	0	-1	chr14	25103730	-	II	OpenSea	GZMB;GZMB;GZMB;GZMB;RP11-104E19.1	GZMB	TSS1500	0.0920093	2.18768e-05	5.82472e-08	0.0548952	-0.142253	-0.197148
cg02648658	0	0	1	chr14	31591685	-	II	OpenSea		HECTD1	Body	0.0613292	3.6852e-05	4.60475e-08	-0.0838344	0.189223	0.273058
cg07917901	0	1	0	chr14	35870184	-	II	N_Shelf				0.686424	7.06639e-08	1.13496e-06	0.0182773	0.261668	0.243391
cg06102017	-1	0	0	chr14	45430428	-	II	N_Shore	FAM179B;FAM179B;FAM179B;KLHL28;KLHL28	FAM179B;FAM179B;FAM179B;KLHL28;KLHL28	TSS1500;TSS1500;TSS1500;TSS200;5'UTR	8.64963e-08	4.99372e-06	0.304303	-0.168969	-0.138263	0.0307064
cg07993088	0	0	-1	chr14	51258334	-	II	OpenSea		NIN;NIN;NIN;NIN	Body;Body;Body;Body	0.00221992	0.00318755	5.41355e-08	0.152501	-0.14421	-0.29671
cg21052932	0	0	-1	chr14	51342320	+	II	S_Shelf	ABHD12B;ABHD12B	ABHD12B;ABHD12B	5'UTR;Body	0.446354	6.91499e-07	8.33124e-08	0.0383833	-0.264361	-0.302745
cg16192333	0	0	1	chr14	51710612	-	II	S_Shelf	SNORA70	TMX1	Body	0.00738201	1.97566e-05	5.86776e-10	-0.143095	0.231597	0.374692
cg21814550	0	0	1	chr14	53170147	-	II	N_Shelf				0.396181	8.2268e-07	6.86216e-08	-0.0443137	0.271669	0.315982
cg22265173	0	0	1	chr14	53595204	+	I	OpenSea		DDHD1;DDHD1;DDHD1	Body;Body;Body	0.370279	6.31368e-07	4.30899e-08	-0.0262871	0.154411	0.180698
cg18830993	0	1	0	chr14	56672508	-	II	OpenSea		PELI2	Body	0.845941	3.92366e-08	2.82992e-07	0.00903148	0.274952	0.265921
cg19800871	0	1	0	chr14	57715646	-	II	OpenSea	EXOC5	EXOC5	Body	0.0252141	1.94943e-12	2.1808e-07	0.09987	0.354222	0.254352
cg02750974	0	0	1	chr14	59214279	+	II	OpenSea				0.399538	5.87082e-07	5.03087e-08	-0.0398555	0.249859	0.289714
cg16959351	0	0	1	chr14	60740188	+	II	OpenSea	PPM1A;PPM1A;PPM1A	PPM1A;PPM1A;PPM1A	Body;5'UTR;5'UTR	0.304167	3.66615e-07	1.42261e-08	-0.0360058	0.188738	0.224744
cg23532679	0	0	-1	chr14	61790935	+	II	S_Shore	RP11-902B17.1;PRKCH	PRKCH	Body	0.00514302	0.000353179	1.02146e-08	0.141818	-0.180641	-0.32246
cg23174662	0	0	-1	chr14	62166083	+	II	S_Shelf	HIF1A;HIF1A;HIF1A;HIF1A	HIF1A;HIF1A	Body;Body	0.0345058	7.61657e-06	2.75973e-09	0.0766784	-0.167191	-0.24387
cg10969568	0	0	1	chr14	65321842	+	II	OpenSea	SPTB;SPTB			0.12363	5.29717e-06	2.39567e-08	-0.0651993	0.200213	0.265412
cg05027304	0	-1	0	chr14	65754072	+	II	OpenSea	CTD-2509G16.5			0.693084	5.52433e-08	8.74847e-07	-0.0136601	-0.201984	-0.188324
cg23526087	0	-1	-1	chr14	68973466	+	II	OpenSea		RAD51L1	Body	0.175166	3.35753e-08	3.03952e-10	0.0491722	-0.21467	-0.263842
cg01424562	0	0	-1	chr14	69256677	-	II	Island	ZFP36L1	ZFP36L1	Body	0.124867	1.23638e-05	6.01706e-08	0.0615917	-0.181299	-0.24289
cg10318744	0	-1	-1	chr14	69282256	+	II	N_Shore				0.920462	2.44546e-08	5.34805e-08	0.00476365	-0.287295	-0.292059
cg09044537	0	0	1	chr14	69516625	-	II	OpenSea				0.207772	2.06492e-06	3.01603e-08	-0.0534116	0.210672	0.264083
cg21088438	0	0	1	chr14	70264869	-	II	OpenSea	SLC10A1	SLC10A1	TSS1500	0.136654	1.25339e-05	7.44465e-08	-0.0691985	0.209952	0.279151
cg07811690	0	1	0	chr14	71806671	+	II	OpenSea				0.0264728	2.55117e-10	1.20738e-05	0.0937383	0.292318	0.19858
cg16713889	0	0	1	chr14	74409552	+	II	OpenSea		FAM161B	Body	0.0143959	5.37052e-05	5.4009e-09	-0.118482	0.198235	0.316717
cg23031748	0	1	0	chr14	75614844	+	II	OpenSea	TMED10	TMED10	Body	0.427887	6.98431e-08	5.2021e-06	0.0386986	0.281866	0.243167
cg02925118	0	1	0	chr14	75766014	+	II	OpenSea				0.530277	1.52148e-08	6.97001e-07	0.0291416	0.28424	0.255099
cg00980622	0	1	1	chr14	75884845	+	II	OpenSea				0.482044	1.17931e-08	1.97856e-09	-0.0292239	0.256737	0.285961
cg13485242	0	0	1	chr14	76169786	+	II	OpenSea	TTLL5;TTLL5;TTLL5	TTLL5	Body	0.194324	7.21842e-07	8.70797e-09	-0.0600548	0.241427	0.301481
cg03594284	0	1	0	chr14	77299585	+	II	OpenSea	C14orf166B	LRRC74A	Body	0.138171	7.38297e-08	7.25446e-05	0.0783935	0.303254	0.224861
cg17500342	0	0	1	chr14	77382482	-	II	OpenSea				0.269104	2.73761e-07	7.57695e-09	-0.0522222	0.257606	0.309828
cg06769150	0	0	1	chr14	77542763	-	II	OpenSea	RP11-7F17.3;RP11-7F17.3;RP11-7F17.3;RP11-7F17.4	LOC102724190	TSS1500	0.571788	3.15761e-07	8.78821e-08	-0.0274462	0.263712	0.291158
cg06411521	0	0	1	chr14	77974807	+	II	OpenSea	SPTLC2	SPTLC2	3'UTR	0.0806056	2.77359e-05	5.76482e-08	-0.115303	0.283938	0.399241
cg10428881	0	1	0	chr14	81770194	-	II	OpenSea	STON2	STON2;STON2	Body;Body	0.241935	5.90275e-09	2.65941e-06	0.0275503	0.148632	0.121081
cg11071202	0	0	1	chr14	88462554	+	II	S_Shelf				0.61631	1.44956e-07	5.40483e-08	-0.0191619	0.214684	0.233846
cg07102397	0	0	1	chr14	89864727	+	II	OpenSea		FOXN3;FOXN3	Body;Body	0.137566	8.19381e-06	4.81362e-08	-0.0732391	0.227987	0.301227
cg11471350	0	1	1	chr14	89925446	+	II	OpenSea	FOXN3;FOXN3;RP11-33N16.3	FOXN3	5'UTR	0.707183	7.99019e-10	1.64601e-08	0.0188771	0.340344	0.321466
cg14547936	0	1	0	chr14	90440997	-	II	OpenSea	TDP1	TDP1;TDP1	Body;Body	0.541295	6.97246e-08	2.55148e-06	0.0309657	0.292964	0.261998
cg23397030	0	1	0	chr14	91111400	+	II	OpenSea	RP11-1078H9.5;TTC7B	LOC101928909;TTC7B	Body;Body	0.127333	5.48065e-08	6.64226e-05	0.0781512	0.297313	0.219162
cg08796342	0	0	-1	chr14	92334029	+	II	OpenSea	TC2N;TC2N	TC2N	TSS200	0.0757437	9.27114e-06	1.54796e-08	0.0634594	-0.163613	-0.227072
cg27387279	0	1	1	chr14	94492008	+	II	N_Shore	OTUB2;OTUB2	OTUB2	TSS1500	0.713386	5.627e-08	3.82062e-08	-0.0195114	0.309792	0.329303
cg10096040	0	1	0	chr14	100504533	+	II	OpenSea				0.135309	3.28385e-08	3.90677e-05	0.0528431	0.209359	0.156516
cg00885825	0	1	0	chr14	101084757	-	II	OpenSea				0.214286	2.01863e-08	1.00846e-05	0.0530098	0.257726	0.204717
cg22791839	0	0	-1	chr14	102290160	-	II	OpenSea	PPP2R5C	PPP2R5C;PPP2R5C;PPP2R5C;PPP2R5C;PPP2R5C	Body;Body;Body;Body;Body	0.460177	4.01835e-07	5.36752e-08	0.028598	-0.208047	-0.236645
cg26645498	0	1	0	chr14	102322505	-	II	OpenSea	PPP2R5C	PPP2R5C;PPP2R5C;PPP2R5C;PPP2R5C;PPP2R5C	Body;Body;Body;Body;Body	0.124985	8.39174e-08	9.68298e-05	0.0905573	0.336672	0.246115
cg04533831	0	0	1	chr14	102499390	-	II	OpenSea	DYNC1H1;DYNC1H1	DYNC1H1;DYNC1H1	ExonBnd;Body	0.12486	1.61862e-05	8.02342e-08	-0.0726613	0.210653	0.283315
cg16364675	0	0	1	chr14	103096221	-	II	OpenSea		RCOR1	Body	0.44386	1.89903e-07	2.28435e-08	-0.0397758	0.288117	0.327893
cg05988805	0	1	0	chr14	103220569	-	II	OpenSea				0.823507	4.01182e-08	3.24991e-07	0.00834052	0.221006	0.212665
cg20246452	0	1	1	chr14	103871434	+	II	OpenSea	MARK3;MARK3	MARK3;MARK3;MARK3;MARK3;MARK3	Body;Body;Body;Body;Body	0.443328	8.53264e-10	1.16722e-10	-0.0389288	0.342756	0.381685
cg09086879	0	1	0	chr15	38940435	+	II	OpenSea				0.16194	1.09502e-08	1.09918e-05	0.0550697	0.24279	0.18772
cg02560069	0	0	1	chr15	39425615	-	II	OpenSea				0.00588624	0.00058456	2.34163e-08	-0.113298	0.140813	0.254112
cg08103138	0	0	1	chr15	42605774	+	II	OpenSea		GANC;GANC	Body;Body	0.0573292	3.87112e-05	4.27324e-08	-0.0879529	0.194763	0.282716
cg12189405	0	1	0	chr15	42637186	-	II	OpenSea		GANC	Body	0.365151	1.01645e-08	1.48985e-06	0.0419404	0.287284	0.245344
cg27610334	0	1	0	chr15	43396451	-	II	OpenSea		UBR1	Body	0.574767	6.23247e-09	2.36889e-07	0.0269516	0.303628	0.276676
cg25875049	0	0	1	chr15	43531947	+	II	OpenSea		TGM5;TGM5	Body;Body	0.0011789	0.00748356	7.82097e-08	-0.117879	0.094566	0.212445
cg08809635	0	0	1	chr15	45093757	-	II	OpenSea				0.312032	1.6515e-07	6.89205e-09	-0.0474524	0.261506	0.308958
cg19317869	0	1	0	chr15	45350972	+	II	OpenSea	RP11-109D20.1	SORD;SORD	Body;Body	0.525432	5.53757e-08	2.28463e-06	0.018227	0.167375	0.149148
cg16395552	0	0	1	chr15	50634126	-	II	OpenSea	GABPB1;GABPB1;GABPB1;GABPB1;GABPB1	GABPB1;GABPB1;GABPB1;GABPB1;GABPB1	5'UTR;5'UTR;5'UTR;5'UTR;5'UTR	0.000277012	0.0078531	1.32897e-08	-0.121384	0.0856349	0.207019
cg10737511	0	0	-1	chr15	52796163	+	II	OpenSea	EEF1B2P1;MYO5A	MYO5A;MYO5A	Body;Body	0.068926	3.7577e-07	4.3379e-10	0.0947825	-0.27852	-0.373302
cg04858164	0	1	1	chr15	57324333	+	II	OpenSea		TCF12;TCF12;TCF12;TCF12	Body;Body;Body;Body	0.73104	3.39538e-09	2.87054e-09	-0.0194164	0.364771	0.384188
cg25729350	0	0	1	chr15	58624534	-	II	OpenSea				0.0204659	0.000191702	4.27047e-08	-0.0926461	0.150325	0.242971
cg16397001	0	0	1	chr15	58692141	-	II	OpenSea				0.0235923	0.000149546	4.04951e-08	-0.15023	0.254273	0.404503
cg19667460	0	0	-1	chr15	60863379	+	II	OpenSea	RP11-219B17.1;RP11-219B17.1;RORA	RORA;RORA;RORA;RORA	Body;Body;Body;Body	0.0753762	8.44559e-06	1.38643e-08	0.0653646	-0.169162	-0.234527
cg03543936	0	0	1	chr15	62171653	+	II	OpenSea	VPS13C	VPS13C;VPS13C;VPS13C;VPS13C	Body;Body;Body;Body	0.13597	4.70525e-06	2.61322e-08	-0.0548632	0.175129	0.229992
cg20269398	0	0	1	chr15	63127729	+	II	OpenSea	RP11-1069G10.1;RP11-1069G10.1	TLN2	Body	0.0246596	2.02511e-07	3.15019e-11	-0.0880191	0.213872	0.301891
cg11759703	0	0	-1	chr15	63503131	-	II	OpenSea		RAB8B	Body	0.328227	5.93451e-07	2.85689e-08	0.0422741	-0.228085	-0.270359
cg10207553	0	1	0	chr15	65277977	+	I	N_Shelf	SPG21;SPG21;SPG21;SPG21	SPG21;SPG21;SPG21	5'UTR;5'UTR;5'UTR	0.0563199	1.01336e-08	7.01782e-05	0.0670895	0.21627	0.149181
cg05652126	0	1	0	chr15	66195071	+	II	OpenSea	MEGF11;MEGF11	MEGF11	Body	0.0768544	7.09479e-09	3.14578e-05	0.0649017	0.228904	0.164003
cg16506036	0	0	1	chr15	67342703	+	II	OpenSea	RP11-798K3.2			0.0272489	5.33499e-05	1.57965e-08	-0.0913624	0.170061	0.261423
cg22706883	0	0	1	chr15	67814880	+	II	S_Shore	RP11-502I4.1;C15orf61;RP11-502I4.1;RP11-502I4.1	C15orf61	Body	0.00163047	0.000551904	3.44654e-09	-0.114414	0.124042	0.238456
cg00979096	-1	0	0	chr15	69557759	-	II	OpenSea	GLCE	GLCE	Body	1.76171e-09	0.213183	7.27155e-07	-0.394476	-0.0721656	0.322311
cg02395280	0	1	0	chr15	69606596	+	II	OpenSea	PAQR5;PAQR5	PAQR5;PAQR5	5'UTR;TSS200	0.163298	5.29002e-08	3.99911e-05	0.0480188	0.200298	0.152279
cg01229658	0	1	1	chr15	70924395	-	II	OpenSea				0.814312	4.17726e-09	5.61607e-09	-0.00992146	0.270925	0.280847
cg12157761	0	0	1	chr15	71005778	+	II	OpenSea		UACA	Body	0.18107	5.18143e-06	5.59928e-08	-0.0630727	0.22361	0.286682
cg09485853	0	0	1	chr15	72495878	-	II	OpenSea		PKM2;PKM2;PKM2	Body;Body;Body	0.2191	4.36312e-06	7.44007e-08	-0.0447331	0.174279	0.219012
cg15216167	0	1	0	chr15	72658206	-	II	OpenSea	HEXA;HEXA;RP11-106M3.2	HEXA	Body	0.92884	8.90004e-08	3.94033e-07	0.00504931	0.323966	0.318917
cg16176984	0	0	1	chr15	74212404	-	II	OpenSea	RP11-941F15.1;RP11-941F15.1;RP11-941F15.1;RP11-941F15.1;RP11-941F15.1;RP11-941F15.1;RP11-941F15.1;RP11-941F15.1;RP11-941F15.1;RP11-941F15.1;RP11-941F15.1;RP11-941F15.1;RP11-941F15.1	LOXL1-AS1;LOXL1-AS1;LOXL1-AS1;LOXL1-AS1;LOXL1-AS1	Body;Body;Body;Body;Body	7.38941e-06	0.000101872	4.59209e-13	-0.210314	0.176527	0.386841
cg10327881	0	0	1	chr15	74212782	+	II	OpenSea	RP11-941F15.1;RP11-941F15.1;RP11-941F15.1;RP11-941F15.1;RP11-941F15.1;RP11-941F15.1;RP11-941F15.1;RP11-941F15.1;RP11-941F15.1;RP11-941F15.1;RP11-941F15.1;RP11-941F15.1;RP11-941F15.1	LOXL1-AS1;LOXL1-AS1;LOXL1-AS1;LOXL1-AS1;LOXL1-AS1	Body;Body;Body;Body;Body	5.87259e-06	0.0887064	1.04477e-08	-0.220265	0.0771416	0.297407
cg09642075	0	1	0	chr15	74303043	+	II	OpenSea	PML	PML;PML;PML;PML;PML;PML;PML;PML;PML	Body;Body;Body;Body;Body;Body;Body;Body;Body	0.669701	6.02187e-09	1.31462e-07	0.0161344	0.239452	0.223318
cg03964152	0	0	1	chr15	74303655	-	II	OpenSea	PML	PML;PML;PML;PML;PML;PML;PML;PML;PML	Body;Body;Body;Body;Body;Body;Body;Body;Body	0.301191	1.57143e-06	5.99432e-08	-0.0433792	0.211551	0.25493
cg15903956	0	-1	-1	chr15	74676231	+	II	OpenSea				0.93783	3.55994e-08	8.3566e-08	0.0027917	-0.212523	-0.215315
cg10430444	0	-1	0	chr15	76137847	+	II	S_Shore	UBE2Q2	UBE2Q2;UBE2Q2	Body;Body	0.0168041	4.27428e-09	0.000207643	-0.0646421	-0.170387	-0.105745
cg12172984	0	1	1	chr15	77285570	-	II	OpenSea				0.767009	2.72829e-08	2.58254e-08	-0.0146016	0.2955	0.310102
cg04179951	0	1	0	chr15	78317696	+	II	OpenSea		TBC1D2B;TBC1D2B	Body;Body	0.568394	2.52068e-08	8.71795e-07	0.0311372	0.32805	0.296913
cg00986185	0	0	1	chr15	79229902	+	II	OpenSea	CTSH	CTSH	Body	0.173147	5.05843e-06	4.91279e-08	-0.0648379	0.225938	0.290776
cg03085538	0	0	1	chr15	81317493	-	II	OpenSea				0.23828	2.3398e-06	4.84064e-08	-0.049881	0.209007	0.258888
cg08181324	0	1	0	chr15	82554584	+	II	N_Shore	FAM154B;FAM154B;FAM154B;FAM154B;FAM154B;FAM154B;EFTUD1;EFTUD1	EFTUD1;FAM154B;EFTUD1	5'UTR;TSS1500;5'UTR	0.00780241	5.24577e-09	0.000620193	0.1103	0.258395	0.148095
cg12761046	0	0	-1	chr15	86234715	-	II	OpenSea	AKAP13;AKAP13;AKAP13	AKAP13;AKAP13;AKAP13	Body;Body;Body	0.00247628	0.00094626	1.23903e-08	0.11044	-0.119215	-0.229655
cg09884419	0	1	0	chr15	89595811	+	II	OpenSea	RP11-326A19.4			5.35914e-05	8.04875e-08	0.144331	0.233187	0.316332	0.0831451
cg17352215	0	0	1	chr15	90698455	+	II	OpenSea				0.0430051	8.78105e-05	6.28253e-08	-0.0960108	0.189169	0.28518
cg25237755	0	1	0	chr15	90955818	-	II	OpenSea		IQGAP1	Body	0.263146	5.16893e-08	1.40128e-05	0.0433059	0.225706	0.1824
cg14931933	0	1	0	chr15	92404602	-	II	OpenSea	SLCO3A1	SLCO3A1;SLCO3A1	Body;Body	0.0226192	1.53603e-09	6.33432e-05	0.0908513	0.260324	0.169473
cg16959863	0	1	1	chr15	92481449	+	II	OpenSea	SLCO3A1	SLCO3A1;SLCO3A1	Body;Body	0.706489	2.22784e-09	4.26752e-08	0.0150689	0.262087	0.247019
cg18646851	0	0	1	chr15	92934809	+	II	N_Shore				0.0406918	1.96991e-05	1.06158e-08	-0.0855258	0.182842	0.268368
cg02700491	0	1	0	chr15	94841112	-	II	OpenSea	MCTP2;MCTP2;MCTP2	MCTP2;MCTP2	TSS1500;TSS1500	0.235251	7.56886e-08	2.49718e-05	0.0527193	0.255086	0.202366
cg02826739	0	1	0	chr15	99282516	+	II	OpenSea		IGF1R;IGF1R	Body;Body	0.283046	3.77313e-08	9.00519e-06	0.0412528	0.226906	0.185654
cg06725120	0	0	1	chr15	99288606	-	II	OpenSea		IGF1R;IGF1R	Body;Body	0.00133582	2.04243e-05	4.78989e-11	-0.16422	0.219476	0.383696
cg26689055	0	0	1	chr15	101330623	+	II	OpenSea	RP11-66B24.5			0.00447987	0.00164166	5.92674e-08	-0.129615	0.141893	0.271508
cg17609354	0	0	1	chr15	101674408	-	II	OpenSea				0.00737241	1.62941e-06	3.69059e-11	-0.0830626	0.153231	0.236293
cg12384802	0	1	0	chr16	1814481	+	II	Island		MAPK8IP3;MAPK8IP3	Body;Body	0.00085732	4.96569e-08	0.0207946	0.102599	0.174583	0.071984
cg08494738	0	0	-1	chr16	4369512	-	II	S_Shelf	GLIS2			0.0661399	3.14145e-05	4.46836e-08	0.0775185	-0.179982	-0.257501
cg20599852	0	0	1	chr16	4987911	+	II	S_Shore	PPL	PPL	TSS1500	0.0944907	5.76151e-07	1.31239e-09	-0.054989	0.172758	0.227747
cg12511580	0	0	1	chr16	4998148	+	II	OpenSea				0.48725	2.85475e-07	4.6164e-08	-0.0318247	0.249837	0.281661
cg20965748	0	0	1	chr16	8994154	+	II	OpenSea		USP7;USP7;USP7	Body;Body;Body	0.0407229	9.01176e-05	5.86162e-08	-0.145666	0.283252	0.428918
cg00395230	0	0	1	chr16	11073686	+	II	OpenSea		CLEC16A;CLEC16A	Body;Body	0.241483	1.70566e-06	3.62538e-08	-0.0521448	0.223391	0.275535
cg16348076	0	1	1	chr16	11104904	-	II	OpenSea		CLEC16A;CLEC16A	Body;Body	0.0501985	2.92653e-08	1.6694e-11	-0.0923908	0.279056	0.371447
cg23386939	0	1	0	chr16	11328957	+	II	S_Shore				0.998256	6.03807e-08	1.88303e-07	-0.000103288	0.274927	0.275031
cg21547037	0	-1	0	chr16	13929362	-	II	OpenSea				0.0050563	8.40753e-09	0.00139351	-0.0714123	-0.155803	-0.0843907
cg02197978	0	0	1	chr16	15796887	-	II	OpenSea		NDE1;NDE1	Body;Body	0.0628655	4.0372e-05	5.34384e-08	-0.076512	0.172759	0.249271
cg03308839	0	0	1	chr16	15797297	-	II	OpenSea	MYH11;MYH11;MYH11;MYH11	NDE1;NDE1;MYH11;MYH11;MYH11;MYH11	Body;Body;3'UTR;3'UTR;3'UTR;3'UTR	0.0627675	3.6172e-06	3.87159e-09	-0.0897643	0.231836	0.321601
cg01281601	0	1	0	chr16	15931190	+	II	OpenSea		MYH11;MYH11;MYH11;MYH11	Body;Body;Body;Body	0.0376593	2.27824e-08	0.000241763	0.0699167	0.200537	0.13062
cg19787883	-1	0	0	chr16	15943239	+	II	OpenSea	MYH11;MYH11;MYH11	MYH11;MYH11;MYH11;MYH11	5'UTR;5'UTR;5'UTR;5'UTR	7.04791e-08	8.96833e-06	0.225075	-0.214085	-0.168454	0.0456308
cg17767949	0	0	1	chr16	17265537	+	II	OpenSea		XYLT1	Body	0.00461359	0.00187583	7.3747e-08	-0.166107	0.18007	0.346178
cg05742928	0	1	0	chr16	17442446	+	II	OpenSea		XYLT1	Body	0.0178558	2.91787e-08	0.000784152	0.136965	0.340265	0.2033
cg07248440	0	0	1	chr16	17472479	-	II	OpenSea	XYLT1	XYLT1	Body	0.297868	2.38936e-06	8.89583e-08	-0.0492025	0.233521	0.282723
cg19557860	0	0	1	chr16	17474804	+	II	OpenSea	XYLT1	XYLT1	Body	0.115949	1.78141e-05	7.57964e-08	-0.0639523	0.179951	0.243904
cg16671160	0	0	1	chr16	21386922	+	II	N_Shore				0.0723477	9.44635e-06	1.44002e-08	-0.0766908	0.195174	0.271865
cg06257110	0	-1	-1	chr16	21658497	+	II	OpenSea		METTL9;IGSF6;METTL9	Body;Body;Body	0.965376	2.97042e-10	1.05542e-09	0.00157309	-0.253279	-0.254852
cg21282015	0	1	0	chr16	23914670	+	II	OpenSea		PRKCB;PRKCB	Body;Body	0.278099	3.32034e-08	8.42216e-06	0.0375774	0.205556	0.167979
cg09886786	0	1	0	chr16	25044018	+	II	S_Shore		LOC554206	Body	0.0974017	2.55964e-08	5.8439e-05	0.0559575	0.201322	0.145365
cg26417800	0	-1	0	chr16	25084671	-	II	OpenSea				0.000495554	1.14107e-09	0.00345261	-0.100075	-0.185633	-0.0855584
cg23771052	0	1	0	chr16	27299412	-	II	OpenSea	CTD-3203P2.2	FLJ21408	Body	0.307113	4.00025e-08	7.74733e-06	0.0459393	0.265094	0.219155
cg12306599	0	0	1	chr16	27311347	+	II	OpenSea				0.046832	0.000103257	8.82954e-08	-0.0900897	0.178807	0.268897
cg02787852	0	-1	0	chr16	27414536	-	I	OpenSea	IL21R;IL21R;IL21R;IL21R;IL21R	IL21R;IL21R;IL21R	1stExon;5'UTR;5'UTR	0.073291	8.0131e-08	0.000231407	-0.0592623	-0.1886	-0.129337
cg07993518	0	0	1	chr16	27873489	+	II	OpenSea	U6	GSG1L;GSG1L	Body;Body	0.287759	2.73562e-07	9.09484e-09	-0.0532744	0.273281	0.326555
cg08961793	0	0	1	chr16	28628118	+	II	S_Shelf	SULT1A1	SULT1A1	Body	0.249287	3.62901e-06	8.5246e-08	-0.0409053	0.17169	0.212596
cg16704586	0	0	-1	chr16	28997894	-	II	OpenSea	LAT;RP11-264B17.3;LAT;RP11-264B17.3;RP11-264B17.3	LAT;LAT;LAT;LAT;LAT;LAT;LAT	ExonBnd;ExonBnd;ExonBnd;Body;Body;Body;Body	0.168583	5.64919e-07	4.79436e-09	0.0506748	-0.194047	-0.244722
cg01399658	0	1	0	chr16	29688911	-	II	OpenSea	QPRT;QPRT			0.211264	7.17631e-08	3.02122e-05	0.0523841	0.241055	0.188671
cg15665949	0	0	-1	chr16	30196549	-	II	S_Shore	RP11-455F5.5;RP11-455F5.5;RP11-455F5.5;CORO1A	CORO1A;CORO1A	Body;Body	0.131568	1.46035e-06	7.15102e-09	0.0501924	-0.167813	-0.218006
cg01059100	0	1	0	chr16	31214607	-	II	S_Shore	PYCARD;PYCARD;AC106782.18;PYCARD	PYCARD;PYCARD	TSS1500;TSS1500	0.149765	3.93946e-08	3.72508e-05	0.0386107	0.157594	0.118983
cg16315782	0	-1	-1	chr16	50156171	+	II	OpenSea	RP11-429P3.5			0.364014	7.8784e-08	5.18872e-09	0.0375922	-0.23787	-0.275462
cg05261686	0	0	1	chr16	50743296	+	II	OpenSea	NOD2	NOD2	Body	0.0264529	2.59621e-05	6.64729e-09	-0.126841	0.24549	0.372331
cg08697117	0	1	0	chr16	54209779	+	II	OpenSea				0.41112	1.80152e-09	2.27029e-07	0.0369523	0.296079	0.259127
cg14974216	0	0	-1	chr16	56155276	-	II	OpenSea	RP11-355E10.1;RP11-461O7.1;RP11-355E10.1	LOC283856	Body	2.63948e-05	0.0690797	3.32816e-08	0.12314	-0.0501507	-0.173291
cg04415958	0	1	1	chr16	56412905	+	II	OpenSea	AMFR	AMFR	Body	0.255363	6.24448e-10	1.60957e-11	-0.0629597	0.37656	0.43952
cg01471929	0	0	1	chr16	56443155	+	II	OpenSea	RP11-413H22.2	AMFR	Body	0.203791	3.44424e-06	4.87315e-08	-0.0562614	0.214462	0.270724
cg00139956	0	0	1	chr16	56512336	-	II	OpenSea	OGFOD1			0.0772709	4.1063e-06	6.74319e-09	-0.0968156	0.261937	0.358753
cg11754880	0	1	0	chr16	57671153	-	II	OpenSea	GPR56;GPR56;GPR56;GPR56;GPR56;GPR56;GPR56;GPR56;GPR56	ADGRG1;ADGRG1;ADGRG1;ADGRG1;ADGRG1;ADGRG1;ADGRG1;ADGRG1;ADGRG1	5'UTR;5'UTR;5'UTR;5'UTR;5'UTR;5'UTR;5'UTR;5'UTR;5'UTR	0.45943	7.53524e-08	4.52652e-06	0.0398021	0.309829	0.270027
cg17952596	0	-1	0	chr16	58452706	+	II	OpenSea				0.0588431	1.62482e-08	9.48601e-05	-0.0471006	-0.150817	-0.103716
cg10772452	0	0	1	chr16	66242153	+	II	OpenSea				0.0172293	0.000429465	8.46224e-08	-0.14224	0.210883	0.353123
cg11834064	0	0	1	chr16	66993970	-	II	OpenSea	CES3;CES3	CES3;CES3	TSS1500;TSS1500	0.0191411	3.58281e-06	4.24787e-10	-0.0542286	0.110634	0.164862
cg16794070	0	1	0	chr16	67695265	-	II	Island	ACD;ACD	PARD6A;ACD;ACD;PARD6A;ACD	Body;TSS1500;TSS1500;Body;TSS1500	0.177636	6.44272e-08	3.96985e-05	0.0555651	0.237938	0.182373
cg15720713	0	1	0	chr16	69332969	-	II	OpenSea	RP11-343C2.3	SNTB2	Body	0.548022	1.3753e-08	5.70682e-07	0.0296394	0.303159	0.27352
cg12578084	0	0	1	chr16	69402355	+	II	OpenSea		TERF2	Body	0.353012	1.39732e-07	8.34797e-09	-0.0418813	0.253081	0.294963
cg03776923	0	0	1	chr16	69762343	+	II	S_Shore	NQO1;CTD-2033A16.3			0.10824	2.79437e-06	9.13453e-09	-0.0714397	0.217111	0.288551
cg25135159	0	0	1	chr16	74673358	-	II	OpenSea		RFWD3	Body	0.0118362	0.000666849	8.00609e-08	-0.0890685	0.120222	0.20929
cg20888074	0	0	1	chr16	74867643	-	II	OpenSea				0.103989	1.21852e-06	3.51462e-09	-0.0823853	0.257383	0.339768
cg22459179	0	1	0	chr16	75540808	-	II	OpenSea	RP11-77K12.5			0.969654	7.87991e-08	2.8517e-07	0.00196358	0.297187	0.295224
cg10610290	0	0	-1	chr16	80500080	+	II	OpenSea	RP11-525K10.3;RP11-525K10.3;RP11-525K10.3	LOC102724084	Body	0.000214833	0.0143396	2.47048e-08	0.144502	-0.0918292	-0.236332
cg06627532	0	0	1	chr16	81491312	+	II	OpenSea		CMIP	Body	0.14425	4.02586e-06	2.53625e-08	-0.0525717	0.172778	0.225349
cg26126272	0	0	1	chr16	84676858	-	II	OpenSea				0.182735	7.50385e-06	8.42474e-08	-0.0549532	0.191795	0.246748
cg02853355	0	1	1	chr16	85132373	+	II	OpenSea	FAM92B	FAM92B	3'UTR	0.168994	3.32279e-10	2.91999e-12	-0.0488775	0.246131	0.295008
cg27614309	0	0	-1	chr16	85478580	+	II	OpenSea				0.315185	2.81224e-07	1.20607e-08	0.0311329	-0.168889	-0.200022
cg16622958	1	0	0	chr16	87397796	+	II	OpenSea		FBXO31;FBXO31	Body;5'UTR	3.2858e-08	0.0163404	0.000597702	0.826388	0.32738	-0.499008
cg21533743	-1	0	0	chr16	87402123	+	II	OpenSea	FBXO31	FBXO31;FBXO31	Body;5'UTR	5.82153e-09	0.159549	3.9603e-06	-1.30462	-0.281177	1.02344
cg16727006	0	0	-1	chr16	87470545	-	II	OpenSea		ZCCHC14	Body	0.0284922	0.000106637	3.77754e-08	0.0819779	-0.146962	-0.22894
cg08585458	0	1	1	chr16	89519917	+	II	OpenSea	ANKRD11;ANKRD11	LOC101927817;LOC101927817;ANKRD11;ANKRD11;ANKRD11;ANKRD11	Body;Body;Body;5'UTR;5'UTR;5'UTR	0.893803	5.01774e-09	3.23953e-08	0.00589371	0.281405	0.275512
cg13396713	0	0	1	chr17	505019	-	II	OpenSea	VPS53;VPS53	VPS53;VPS53	Body;Body	0.235058	2.44012e-06	4.88098e-08	-0.0521892	0.216723	0.268912
cg23445957	0	0	1	chr17	591717	+	II	OpenSea	VPS53	VPS53;VPS53	Body;Body	0.0434887	1.54048e-06	7.6322e-10	-0.104028	0.257739	0.361768
cg07740214	0	1	0	chr17	696958	-	II	OpenSea				0.247403	5.42582e-08	1.68392e-05	0.0340066	0.171098	0.137091
cg06468347	0	1	0	chr17	3705875	-	II	OpenSea	ITGAE;CTD-3195I5.5	ITGAE	TSS1500	0.686914	4.92217e-09	9.90328e-08	0.0164506	0.260216	0.243765
cg09597638	0	1	0	chr17	3907349	-	II	N_Shore				0.40549	3.48721e-08	3.29205e-06	0.0276703	0.197265	0.169595
cg02909875	0	1	0	chr17	4017998	-	II	OpenSea	snoU13;ZZEF1	ZZEF1	Body	0.925376	5.68195e-08	1.21691e-07	-0.0032492	0.202309	0.205558
cg20801753	0	1	0	chr17	4823275	+	II	OpenSea				0.00805671	3.17419e-08	0.00208403	0.133962	0.295317	0.161355
cg13221924	0	0	1	chr17	6495080	-	II	OpenSea	KIAA0753	KIAA0753	Body	0.0849248	4.32458e-07	7.76216e-10	-0.0707083	0.21825	0.288958
cg05331340	0	0	1	chr17	7083064	+	II	OpenSea	ASGR1;ASGR1	ASGR1	TSS200	0.127866	1.38421e-06	6.34199e-09	-0.0443846	0.147323	0.191708
cg21368706	0	0	1	chr17	7294836	-	II	N_Shore	PLSCR3;C17orf61-PLSCR3	PLSCR3;PLSCR3;TMEM256-PLSCR3	Body;Body;Body	0.00686143	6.70188e-05	2.14211e-09	-0.0905951	0.134732	0.225327
cg13829089	0	0	1	chr17	7460690	+	I	N_Shelf	TNFSF13;TNFSF13;TNFSF13;TNFSF13;TNFSF13;TNFSF13;TNFSF12;TNFSF12	TNFSF13;TNFSF13;TNFSF12;TNFSF12-TNFSF13;TNFSF13	TSS1500;TSS1500;3'UTR;Body;TSS1500	3.84036e-06	0.0259524	6.39931e-10	-0.118516	0.0534475	0.171963
cg02067584	0	1	0	chr17	8094552	+	II	S_Shore	C17orf59	C17orf59	TSS1500	0.409689	4.69246e-08	4.1502e-06	0.0455435	0.323923	0.278379
cg21125629	0	0	-1	chr17	8849927	+	II	OpenSea	PIK3R5	PIK3R5;PIK3R5;PIK3R5;PIK3R5;PIK3R5	5'UTR;5'UTR;5'UTR;5'UTR;5'UTR	0.00103596	0.00849821	7.97468e-08	0.152048	-0.118514	-0.270561
cg14181409	0	1	0	chr17	9802860	-	I	OpenSea		RCVRN	Body	0.538378	8.95743e-08	3.24598e-06	0.0193991	0.180416	0.161017
cg16682454	0	-1	0	chr17	9828775	+	II	OpenSea	GAS7	GAS7;GAS7;GAS7;GAS7	Body;Body;Body;Body	0.00772716	5.27402e-08	0.00305918	-0.0887917	-0.190919	-0.102127
cg04592811	0	1	0	chr17	16200581	-	II	OpenSea	PIGL	PIGL	Body	0.932393	4.84611e-08	2.19518e-07	0.00383176	0.265044	0.261213
cg21992556	0	0	-1	chr17	17079244	-	II	OpenSea		MPRIP;MPRIP	Body;Body	6.46002e-06	0.0981482	1.42843e-08	0.197928	-0.0676556	-0.265583
cg01881664	0	1	0	chr17	17179395	+	II	OpenSea	COPS3	COPS3;COPS3	Body;Body	0.400566	3.08895e-08	3.06274e-06	0.0520814	0.3691	0.317019
cg16172955	0	1	0	chr17	17179426	-	II	OpenSea	COPS3	COPS3;COPS3	Body;Body	0.65891	2.95359e-08	5.97512e-07	0.0206685	0.279835	0.259166
cg25708364	0	1	0	chr17	18905779	+	II	N_Shore		SLC5A10;FAM83G;SLC5A10	Body;Body;Body	0.330771	4.19867e-08	6.69401e-06	0.0305149	0.184622	0.154107
cg18853017	0	0	1	chr17	28687290	+	II	OpenSea	U6			0.467583	1.95474e-07	2.78006e-08	-0.0328707	0.250714	0.283585
cg02033582	0	1	0	chr17	29394814	-	II	OpenSea				0.749327	5.84477e-08	6.80357e-07	0.0173616	0.316445	0.299083
cg16152137	0	0	1	chr17	29700948	-	II	OpenSea		NF1;NF1	Body;Body	0.0504027	2.33217e-06	1.57571e-09	-0.101587	0.254769	0.356355
cg22186223	0	0	1	chr17	32690367	-	II	OpenSea	CCL1	CCL1	TSS200	0.00566275	0.000410592	1.42134e-08	-0.0794167	0.101132	0.180549
cg03126708	0	0	1	chr17	34435939	-	II	OpenSea				0.00788183	2.99887e-05	1.04762e-09	-0.0862212	0.137319	0.22354
cg15192009	0	0	1	chr17	35467087	+	II	OpenSea		ACACA;ACACA;ACACA;ACACA;ACACA	Body;Body;Body;Body;Body	0.0673003	1.61889e-05	2.23569e-08	-0.0633848	0.153682	0.217067
cg20207470	0	1	0	chr17	37366501	+	II	Island				0.0175502	2.04922e-08	0.000621473	0.0677376	0.170038	0.102301
cg20817580	0	0	-1	chr17	37999368	+	II	OpenSea	IKZF3	IKZF3;IKZF3;IKZF3;IKZF3;IKZF3;IKZF3;IKZF3;IKZF3;IKZF3;IKZF3;IKZF3;IKZF3;IKZF3;IKZF3;IKZF3	Body;Body;Body;Body;Body;Body;Body;Body;Body;Body;Body;Body;Body;5'UTR;5'UTR	0.000844992	4.20517e-05	5.88569e-11	0.187317	-0.22981	-0.417127
cg05809362	0	-1	0	chr17	38699371	+	II	OpenSea				0.77107	4.79542e-08	5.05403e-07	-0.00730451	-0.147334	-0.14003
cg21187226	0	0	-1	chr17	38718229	-	II	OpenSea		CCR7;CCR7;CCR7;CCR7	TSS1500;TSS1500;Body;5'UTR	0.279885	1.05987e-06	3.29693e-08	0.0457213	-0.217255	-0.262977
cg13187131	0	0	1	chr17	40109546	-	II	OpenSea	AC091172.1	TTC25;TTC25	Body;Body	0.186743	8.25561e-07	9.05669e-09	-0.0472663	0.185628	0.232895
cg02190078	0	1	0	chr17	41172412	-	II	N_Shore	VAT1	VAT1	Body	0.634294	1.91589e-08	4.63275e-07	0.0167155	0.213397	0.196681
cg26187735	0	1	0	chr17	41376588	-	II	OpenSea	TMEM106A-AS1;TMEM106A-AS1	LINC00854;LINC00854	Body;ExonBnd	0.114678	7.54011e-09	1.59891e-05	0.0750034	0.29661	0.221607
cg06484100	0	0	1	chr17	41799087	-	II	S_Shore				0.0968719	5.17564e-06	1.38058e-08	-0.0476461	0.135701	0.183347
cg14039779	0	0	1	chr17	41857714	+	II	S_Shore	DUSP3;DUSP3;C17orf105	DUSP3;C17orf105	TSS1500;TSS200	0.0151425	0.000195433	2.66179e-08	-0.0890476	0.137458	0.226505
cg17000908	0	0	1	chr17	42872309	-	II	OpenSea				0.0937006	2.71468e-05	7.64657e-08	-0.07814	0.200974	0.279114
cg02995065	0	0	1	chr17	43253814	+	II	OpenSea				0.13323	2.2339e-07	1.06792e-09	-0.059532	0.217346	0.276878
cg19124061	0	1	0	chr17	43409864	-	II	OpenSea				0.107784	2.18425e-08	4.28712e-05	0.0525924	0.196268	0.143676
cg25618372	0	1	0	chr17	46647787	+	II	OpenSea	HOXB3;HOXB3;HOXB3;HOXB-AS3;HOXB3;HOXB3;HOXB3;HOXB3	HOXB3	5'UTR	0.0174298	6.12247e-08	0.00136463	0.0787747	0.189487	0.110712
cg10821511	0	0	-1	chr17	47286445	-	II	OpenSea	GNGT2;GNGT2;GNGT2;GNGT2;ABI3;GNGT2;ABI3;GNGT2	GNGT2;GNGT2;GNGT2;GNGT2;ABI3;ABI3	5'UTR;5'UTR;5'UTR;5'UTR;TSS1500;TSS1500	0.00490567	0.00117446	4.36265e-08	0.0773563	-0.0883908	-0.165747
cg00777445	0	1	0	chr17	48970357	-	II	OpenSea	AC091062.2;AC091062.2			0.642726	8.54988e-08	1.71443e-06	0.0209553	0.25909	0.238134
cg20386243	0	-1	0	chr17	53239706	+	II	OpenSea	STXBP4	STXBP4	3'UTR	0.00145919	5.37187e-08	0.0143516	-0.164319	-0.292836	-0.128517
cg10834561	0	1	0	chr17	55504960	+	II	OpenSea		MSI2;MSI2	Body;Body	0.368726	8.9671e-08	9.72702e-06	0.0452365	0.287599	0.242362
cg05562608	0	0	1	chr17	56343534	+	II	OpenSea		LPO;LPO;LPO	Body;Body;Body	0.0337058	3.51414e-05	1.43579e-08	-0.0774153	0.153952	0.231367
cg14619064	0	0	1	chr17	56355331	-	II	Island		MPO	Body	0.0174015	0.000194748	3.32661e-08	-0.0810284	0.127879	0.208907
cg07181702	0	-1	0	chr17	57918682	-	II	OpenSea	MIR21	MIR21	Body	0.0210054	6.87865e-08	0.00118131	-0.130735	-0.322797	-0.192063
cg23283609	0	1	0	chr17	58460868	-	II	OpenSea		USP32	Body	0.643215	1.28717e-08	3.06446e-07	0.0228537	0.304008	0.281155
cg07695566	0	0	1	chr17	61525112	+	I	S_Shore	CYB561;CYB561	CYB561	TSS1500	0.000855178	0.00380843	1.93736e-08	-0.102243	0.0864966	0.188739
cg03872905	0	0	-1	chr17	61539517	+	II	OpenSea				2.64974e-07	0.610538	6.51698e-08	0.234883	-0.0211094	-0.255992
cg25803263	0	1	1	chr17	61649698	-	II	OpenSea		DCAF7;DCAF7	Body;Body	0.0452404	2.04975e-08	9.47238e-12	-0.10011	0.2995	0.39961
cg03524996	0	-1	0	chr17	61998228	-	II	OpenSea				0.485907	2.08742e-08	1.22314e-06	-0.017797	-0.154493	-0.136696
cg16930467	0	1	0	chr17	64804374	+	II	OpenSea		PRKCA	3'UTR	0.00430853	4.63046e-08	0.00504688	0.0989722	0.198954	0.0999821
cg10207708	0	1	1	chr17	71007477	+	II	OpenSea		SLC39A11;SLC39A11	Body;Body	0.978861	2.20541e-08	8.24897e-08	0.00123615	0.282038	0.280802
cg18545449	0	0	1	chr17	71007646	+	II	OpenSea		SLC39A11;SLC39A11	Body;Body	0.220711	2.12881e-07	3.48334e-09	-0.0595621	0.267749	0.327311
cg26017356	0	1	0	chr17	71059994	-	II	OpenSea		SLC39A11;SLC39A11	Body;Body	0.270395	7.72085e-08	1.84851e-05	0.0503566	0.262341	0.211985
cg16076775	0	-1	0	chr17	73246523	+	II	OpenSea	GGA3;GGA3	GGA3;GGA3;GGA3;GGA3;GGA3;GGA3	Body;Body;5'UTR;5'UTR;5'UTR;5'UTR	0.629499	5.01696e-08	1.13994e-06	-0.0198064	-0.240432	-0.220626
cg19803593	0	0	1	chr17	73304723	-	II	OpenSea				0.0176504	8.41571e-05	1.27229e-08	-0.121532	0.203866	0.325398
cg09978734	0	0	1	chr17	74330308	+	II	OpenSea	PRPSAP1	PRPSAP1	Body	0.0207415	0.000141973	3.0665e-08	-0.0906303	0.150605	0.241235
cg19557713	0	0	1	chr17	74575586	-	II	OpenSea		ST6GALNAC2	Body	0.0364169	3.43067e-05	1.60683e-08	-0.105109	0.212551	0.31766
cg03846936	0	1	0	chr17	75111740	+	II	OpenSea	SEC14L1	SEC14L1;SEC14L1	5'UTR;5'UTR	0.122441	4.0453e-09	8.39189e-06	0.0683199	0.282049	0.213729
cg00412815	0	0	-1	chr17	75438188	+	II	OpenSea	Y_RNA;SEPT9	SEPT9;SEPT9;SEPT9;SEPT9;SEPT9;SEPT9;SEPT9	Body;Body;Body;Body;Body;Body;Body	0.20043	1.19078e-07	1.5168e-09	0.0354189	-0.155917	-0.191336
cg19654743	0	-1	0	chr17	75446592	+	II	N_Shore	SEPT9;SEPT9	SEPT9;SEPT9;SEPT9;SEPT9;SEPT9;SEPT9	TSS200;Body;Body;Body;Body;Body	0.324429	9.40229e-09	1.91319e-06	-0.0365258	-0.23047	-0.193944
cg07873183	0	0	-1	chr17	75451669	+	II	S_Shelf	SEPT9;SEPT9	SEPT9;SEPT9;SEPT9;SEPT9;SEPT9;SEPT9;SEPT9;SEPT9;SEPT9;SEPT9	Body;Body;Body;Body;5'UTR;5'UTR;5'UTR;Body;Body;Body	0.174702	4.78546e-06	4.73524e-08	0.0407582	-0.142958	-0.183716
cg09420510	0	-1	0	chr17	75484303	-	II	OpenSea	SEPT9	SEPT9;SEPT9;SEPT9;SEPT9;SEPT9;SEPT9;SEPT9	Body;Body;Body;Body;Body;Body;Body	3.06924e-06	4.64199e-09	0.17293	-0.183438	-0.235384	-0.0519462
cg20857275	0	1	0	chr17	76026592	-	II	OpenSea	TNRC6C	TNRC6C;TNRC6C	5'UTR;5'UTR	0.806499	7.69114e-08	6.47626e-07	0.0100744	0.236997	0.226922
cg26003388	0	-1	0	chr17	76129533	+	I	S_Shore	TMC6	TMC8;TMC6	Body;TSS1500	0.0375612	2.03093e-08	0.000222433	-0.0537734	-0.15481	-0.101036
cg24534095	0	0	1	chr17	77967813	-	II	S_Shore	CTD-2529O21.1	TBC1D16	Body	0.00985906	4.05159e-06	1.59279e-10	-0.0749294	0.137429	0.212358
cg11153071	0	0	1	chr17	78748077	-	I	OpenSea	RPTOR	RPTOR;RPTOR	Body;Body	0.162424	3.72524e-07	2.86659e-09	-0.0433517	0.166594	0.209946
cg03838931	0	0	1	chr17	78748233	-	II	OpenSea	RPTOR	RPTOR;RPTOR	Body;Body	0.193296	1.68196e-06	2.04461e-08	-0.0583629	0.225058	0.283421
cg01905773	0	0	1	chr17	79297618	+	II	OpenSea	TMEM105	TMEM105	5'UTR	0.14875	3.2223e-06	2.15589e-08	-0.0475157	0.15972	0.207236
cg04250920	0	0	1	chr17	79798629	+	II	N_Shore				0.213734	2.74162e-06	4.33125e-08	-0.0382587	0.150798	0.189057
cg23664708	0	0	1	chr17	80196903	+	II	S_Shore	SLC16A3	SLC16A3;SLC16A3;SLC16A3	3'UTR;3'UTR;3'UTR	3.48203e-06	0.0755552	4.27506e-09	-0.249395	0.0888326	0.338227
cg09186101	-1	0	1	chr17	80197062	-	II	S_Shore	SLC16A3	SLC16A3;SLC16A3;SLC16A3	3'UTR;3'UTR;3'UTR	2.81327e-08	0.923722	4.02678e-08	-0.210556	0.00325091	0.213807
cg24328095	0	0	1	chr17	80205093	+	II	N_Shore	CSNK1D	CSNK1D;CSNK1D	Body;Body	0.217048	1.42399e-06	2.29758e-08	-0.0400411	0.164096	0.204137
cg02473123	0	0	-1	chr17	80274776	-	II	N_Shelf		CD7	Body	0.0753574	5.4418e-06	8.65031e-09	0.0727493	-0.192705	-0.265454
cg03085818	0	0	1	chr18	668513	+	II	OpenSea		TYMS	Body	0.180776	3.4336e-06	3.63545e-08	-0.045943	0.166231	0.212174
cg01168584	0	1	1	chr18	2903245	-	II	N_Shelf		EMILIN2	Body	0.311046	3.59198e-08	1.50321e-09	-0.0419543	0.245089	0.287043
cg06308882	0	0	1	chr18	2986172	-	II	OpenSea	LPIN2	LPIN2	5'UTR	0.10769	1.68626e-05	6.10478e-08	-0.0777015	0.214258	0.291959
cg14806614	0	0	1	chr18	3008771	-	II	N_Shelf	LPIN2	LPIN2	5'UTR	0.236598	1.68736e-06	3.40219e-08	-0.0470028	0.199365	0.246368
cg07120858	0	0	1	chr18	5463618	+	II	OpenSea		EPB41L3;EPB41L3;EPB41L3;EPB41L3	Body;Body;Body;Body	0.144355	6.92834e-06	4.49317e-08	-0.0696975	0.22274	0.292438
cg15444997	0	1	0	chr18	6211045	-	II	OpenSea		L3MBTL4	Body	0.5822	4.98088e-08	1.48431e-06	0.026712	0.284356	0.257644
cg18654238	0	1	0	chr18	6406651	+	II	OpenSea	L3MBTL4	L3MBTL4	5'UTR	0.0258454	3.25338e-12	3.25914e-07	0.0890784	0.313097	0.224018
cg26865263	0	0	-1	chr18	9066930	-	II	OpenSea				0.127745	1.46826e-05	7.59772e-08	0.0410908	-0.120717	-0.161807
cg25028848	0	0	1	chr18	9744340	-	II	OpenSea		RAB31	Body	0.0299645	5.30443e-05	1.85403e-08	-0.140834	0.266888	0.407723
cg16133636	0	0	1	chr18	9851623	-	II	OpenSea		RAB31	Body	0.159807	2.67939e-07	1.97134e-09	-0.0692637	0.268257	0.337521
cg05653176	0	0	1	chr18	11857270	-	II	OpenSea	GNAL	GNAL;GNAL;GNAL;GNAL	TSS200;Body;Body;Body	0.459822	1.83084e-07	2.46881e-08	-0.0369351	0.277605	0.31454
cg00263856	0	0	1	chr18	14131092	+	II	N_Shore		ZNF519	Body	0.0982632	1.73358e-05	5.18832e-08	-0.0651033	0.174317	0.23942
cg27628372	0	1	0	chr18	20686693	+	II	OpenSea				0.372703	2.37196e-08	2.96647e-06	0.0273685	0.184674	0.157306
cg24765030	0	0	1	chr18	20772509	+	II	OpenSea	CABLES1	CABLES1;CABLES1;CABLES1;CABLES1	5'UTR;Body;Body;Body	0.0148038	0.000265805	3.70738e-08	-0.0842728	0.126688	0.210961
cg02380180	0	0	1	chr18	21417764	+	II	OpenSea		LAMA3;LAMA3	Body;Body	0.059724	1.86913e-05	2.07077e-08	-0.112097	0.261793	0.37389
cg24369285	0	1	1	chr18	25727746	-	II	OpenSea	CDH2	CDH2;CDH2	ExonBnd;Body	0.204161	6.9885e-08	9.31202e-10	-0.0519748	0.235674	0.287649
cg16616857	0	0	1	chr18	33186229	-	II	OpenSea	GALNT1			0.0187669	0.000196273	3.80273e-08	-0.0858961	0.13715	0.223046
cg03669364	0	0	1	chr18	43209220	+	II	OpenSea		SLC14A2;SLC14A2	Body;Body	0.0988656	1.52354e-05	4.57167e-08	-0.0459157	0.124076	0.169992
cg17258605	0	1	0	chr18	48188506	+	II	N_Shore	MAPK4;MAPK4	MAPK4;MAPK4;MAPK4	5'UTR;5'UTR;5'UTR	0.00433886	7.02754e-08	0.00652407	0.100048	0.198042	0.0979933
cg09604853	0	1	1	chr18	48564740	-	II	OpenSea	SMAD4;SMAD4;SMAD4	SMAD4	5'UTR	0.84546	6.28811e-08	8.77954e-08	-0.0115035	0.342804	0.354308
cg23430415	0	0	1	chr18	51882163	+	II	N_Shore	STARD6	STARD6	TSS1500	0.320006	1.27634e-06	5.74363e-08	-0.0415374	0.212732	0.254269
cg17267559	0	0	1	chr18	54322597	-	II	S_Shelf	WDR7	WDR7;WDR7	5'UTR;5'UTR	0.00125785	0.000890114	4.48213e-09	-0.16248	0.164849	0.327329
cg06925722	0	0	1	chr18	55487495	-	II	OpenSea				0.0475899	1.14924e-05	7.87119e-09	-0.101808	0.232024	0.333832
cg23109299	0	0	1	chr18	57152208	+	II	OpenSea		CCBE1	Body	0.00014285	0.0225597	3.15515e-08	-0.17703	0.101496	0.278526
cg23399282	0	-1	0	chr18	60173291	+	II	OpenSea				0.0867711	2.28957e-08	6.53943e-05	-0.052879	-0.184791	-0.131912
cg04122042	0	1	0	chr18	60767801	-	II	OpenSea				0.254781	5.54649e-08	1.60363e-05	0.0548168	0.279923	0.225106
cg26966630	-1	0	0	chr18	70211916	-	II	S_Shore	CBLN2	CBLN2	TSS200	4.24149e-09	1.89834e-06	0.144709	-0.395889	-0.304205	0.0916845
cg24165874	0	1	0	chr18	74821541	+	II	N_Shelf	MBP;MBP;MBP;MBP	MBP;MBP	5'UTR;5'UTR	0.566371	5.61873e-09	2.26884e-07	0.0267683	0.296118	0.26935
cg18437323	0	0	1	chr18	74873642	+	II	OpenSea				0.0261116	5.9588e-05	1.66371e-08	-0.11448	0.209961	0.324441
cg06100973	0	1	0	chr19	852114	+	II	N_Shore	ELANE	ELANE	TSS200	0.894164	3.92962e-08	2.20266e-07	0.00513478	0.228308	0.223173
cg27585074	0	0	1	chr19	1947960	-	II	Island	CSNK1G2	CSNK1G2	5'UTR	0.00665211	3.95304e-05	1.10418e-09	-0.103765	0.158953	0.262718
cg17931529	0	-1	0	chr19	2080023	-	I	S_Shore	MOB3A	MOBKL2A	5'UTR	0.00236576	1.40645e-09	0.00090777	-0.0763792	-0.162633	-0.0862535
cg05343404	0	1	0	chr19	3608327	+	II	S_Shore	TBXA2R	TBXA2R;TBXA2R	TSS1500;TSS1500	0.36958	1.38364e-08	1.89092e-06	0.0240577	0.164495	0.140437
cg24185013	0	0	1	chr19	4147451	-	II	OpenSea				2.25155e-06	0.00741276	4.42351e-11	-0.34335	0.182496	0.525846
cg02849956	0	0	1	chr19	4634827	-	II	N_Shore				0.0036425	5.67176e-05	6.73832e-10	-0.107277	0.149444	0.256721
cg14863672	0	0	1	chr19	4991633	-	II	OpenSea	KDM4B	KDM4B	5'UTR	0.0794166	1.69213e-05	3.26491e-08	-0.084473	0.213269	0.297742
cg24122124	-1	0	0	chr19	5339092	+	I	Island	PTPRS;PTPRS	PTPRS;PTPRS;PTPRS;PTPRS	5'UTR;5'UTR;5'UTR;5'UTR	5.47805e-08	0.323619	5.65457e-06	-0.342664	-0.0561045	0.28656
cg12110801	0	1	1	chr19	5992284	+	II	N_Shelf				0.72997	7.67091e-08	5.64816e-08	-0.0132946	0.221927	0.235222
cg01593509	0	1	0	chr19	6264460	+	II	OpenSea		MLLT1	Body	0.0643595	7.19226e-08	0.000261111	0.102187	0.316037	0.213851
cg10470830	1	0	0	chr19	6779550	-	II	OpenSea		VAV1;VAV1;VAV1	Body;Body;Body	3.68722e-08	0.13723	2.61018e-05	0.236036	0.0575195	-0.178517
cg02319986	0	1	1	chr19	8568712	-	II	N_Shore	PRAM1;PRAM1	PRAM1	TSS1500	0.276199	6.88631e-08	2.04922e-09	-0.0425765	0.225543	0.26812
cg15533023	0	1	0	chr19	11455260	+	II	N_Shore		TMEM205;TMEM205;TMEM205	Body;Body;Body	0.194027	2.78237e-09	2.31809e-06	0.041918	0.208872	0.166954
cg09741930	0	-1	0	chr19	13115241	+	II	S_Shore		NFIX	Body	0.000456494	7.243e-08	0.0398935	-0.162495	-0.25822	-0.0957254
cg08848776	0	0	1	chr19	15980907	+	II	OpenSea				0.153105	2.38618e-06	1.68537e-08	-0.0666285	0.229792	0.29642
cg06835941	0	-1	0	chr19	16449199	-	II	OpenSea				0.00472675	2.8934e-08	0.00340559	-0.0704733	-0.145803	-0.0753293
cg12779989	0	0	-1	chr19	16481566	-	II	OpenSea		EPS15L1;EPS15L1;EPS15L1;EPS15L1;EPS15L1	Body;Body;Body;Body;Body	0.0311555	0.000158472	6.98645e-08	0.077338	-0.137124	-0.214462
cg08006956	0	-1	0	chr19	18418056	-	II	N_Shelf	LSM4	LSM4	3'UTR	0.0474423	2.41796e-10	4.51101e-06	-0.0859459	-0.301423	-0.215477
cg10769093	0	1	0	chr19	32854504	-	II	OpenSea		ZNF507;ZNF507	Body;Body	0.0289541	4.88559e-08	0.000613018	0.166397	0.440683	0.274286
cg25636218	0	1	0	chr19	39182811	-	II	OpenSea		ACTN4	Body	0.271633	5.81529e-08	1.43761e-05	0.0371275	0.196095	0.158967
cg16745596	0	1	0	chr19	39695801	+	II	S_Shore	SYCN	SYCN	TSS1500	0.169976	6.26466e-08	4.24114e-05	0.0552514	0.232631	0.177379
cg23990942	0	0	1	chr19	40946878	-	II	N_Shelf	SERTAD3;SERTAD3	SERTAD3;SERTAD3	3'UTR;3'UTR	0.0338659	7.14521e-06	2.48727e-09	-0.0651332	0.141983	0.207116
cg16347507	0	1	0	chr19	42034719	+	II	OpenSea				0.860769	4.56658e-08	3.01408e-07	0.00759567	0.254685	0.247089
cg20665709	0	0	1	chr19	42947151	+	II	OpenSea	CXCL17;AC011497.1	CXCL17;LIPE-AS1;LIPE-AS1	TSS200;Body;Body	0.523772	2.34541e-07	4.85025e-08	-0.0225934	0.194925	0.217518
cg12949569	0	1	0	chr19	43025476	+	II	OpenSea	CEACAM1;CEACAM1;AC011497.1	CEACAM1;CEACAM1;CEACAM1;CEACAM1;CEACAM1;CEACAM1;LIPE-AS1;LIPE-AS1	Body;Body;Body;Body;Body;Body;Body;Body	0.0296983	1.59363e-08	0.000258206	0.0512716	0.142285	0.0910133
cg01250398	0	0	1	chr19	45443100	-	II	OpenSea				0.0484815	5.17889e-06	3.43508e-09	-0.0999589	0.238733	0.338692
cg11491464	0	-1	0	chr19	46066358	-	II	OpenSea	OPA3	OPA3;OPA3	Body;Body	0.448706	1.19728e-08	9.50746e-07	-0.0259035	-0.211015	-0.185111
cg23362824	0	0	1	chr19	47818586	+	II	OpenSea		C5AR1	Body	0.0894219	2.58173e-05	6.57835e-08	-0.0417006	0.106141	0.147841
cg22116061	0	0	1	chr19	48016076	-	II	N_Shore		NAPA;NAPA;NAPA	Body;Body;Body	0.19274	5.47943e-06	6.89014e-08	-0.0422434	0.153377	0.195621
cg18655633	0	-1	0	chr19	48107418	+	II	N_Shelf				0.269861	3.7618e-08	1.0072e-05	-0.0431455	-0.230873	-0.187727
cg27285056	0	-1	0	chr19	50868879	-	II	OpenSea	NAPSA;NAPSA;NR1H2	NAPSA;NAPSA	5'UTR;1stExon	0.593206	6.2868e-09	2.13703e-07	-0.0161948	-0.191574	-0.175379
cg19901005	0	-1	-1	chr19	50869007	+	II	OpenSea	NAPSA;NR1H2	NAPSA	TSS200	0.953881	6.21009e-09	1.75217e-08	0.0020553	-0.224853	-0.226908
cg10507445	0	0	1	chr19	52264303	+	II	OpenSea	FPR2;FPR2	FPR2	TSS200	0.0129241	0.000133497	1.31072e-08	-0.136057	0.210734	0.346791
cg00160753	0	0	1	chr19	52483893	-	II	OpenSea	ZNF350	ZNF350-AS1;ZNF350	Body;5'UTR	0.182905	9.21155e-08	9.3105e-10	-0.0681775	0.291388	0.359565
cg25930786	0	0	1	chr19	54584636	-	II	OpenSea	TARM1	TARM1	TSS200	0.0597782	6.69068e-05	8.52483e-08	-0.0819327	0.176982	0.258915
cg12172631	0	0	1	chr19	54584915	-	II	OpenSea	TARM1	TARM1	TSS1500	0.05271	9.77413e-06	8.01966e-09	-0.0908981	0.21384	0.304738
cg02251027	-1	0	0	chr19	56028687	+	II	Island		SSC5D	Body	2.87084e-08	0.00102076	0.00867445	-0.299126	-0.163716	0.13541
cg11546251	0	1	0	chr19	58322078	+	II	N_Shelf		ZNF552	Body	0.452555	3.81844e-09	3.32963e-07	0.0285663	0.244287	0.215721
cg11330406	0	0	1	chr20	1550119	-	II	OpenSea		SIRPB1;SIRPB1	Body;Body	0.59442	9.51081e-08	3.14501e-08	-0.0297659	0.319217	0.348983
cg00934800	0	0	1	chr20	1806293	-	II	OpenSea				0.43933	1.25212e-07	1.4673e-08	-0.0354516	0.258642	0.294094
cg05963131	0	0	1	chr20	1809393	+	II	OpenSea				0.000542703	0.00692971	2.56567e-08	-0.158044	0.119587	0.277632
cg24327955	0	0	1	chr20	3490846	+	II	OpenSea		ATRN;ATRN;ATRN	Body;Body;Body	0.369358	9.62206e-07	6.51699e-08	-0.0422663	0.243099	0.285366
cg05432604	0	0	1	chr20	3633539	+	II	OpenSea				0.117523	5.50732e-06	2.23359e-08	-0.0653087	0.196831	0.262139
cg00494005	0	0	-1	chr20	3697274	+	II	OpenSea				0.00238569	0.00189054	2.93563e-08	0.11	-0.110728	-0.220728
cg26071745	0	0	1	chr20	3750929	+	II	S_Shore				0.334045	1.51604e-07	7.69885e-09	-0.0374866	0.217022	0.254509
cg08057101	0	0	1	chr20	4055814	+	II	OpenSea	RP11-352D3.2			0.591277	2.43471e-07	7.68732e-08	-0.0255134	0.261016	0.286529
cg26598162	0	1	1	chr20	4804909	+	II	S_Shore	RASSF2;RASSF2	RASSF2	TSS1500	0.982283	1.18815e-09	4.2904e-09	-0.000867619	0.261347	0.262215
cg18246521	0	1	0	chr20	8133048	+	II	OpenSea		PLCB1;PLCB1	Body;Body	0.760355	1.77358e-08	2.14379e-07	0.0112691	0.225093	0.213824
cg13724480	0	0	1	chr20	11562246	-	II	OpenSea				0.00267908	0.00329368	7.33546e-08	-0.160927	0.154654	0.31558
cg15969000	0	0	1	chr20	11910646	+	II	OpenSea				0.0305078	0.000185335	8.08693e-08	-0.120206	0.209897	0.330103
cg17968304	0	0	1	chr20	11916902	+	II	OpenSea				0.00253103	0.00123669	1.81349e-08	-0.0960225	0.10136	0.197383
cg01995281	0	1	1	chr20	17854235	-	II	OpenSea				0.773484	1.07293e-08	1.09821e-08	-0.00858804	0.185134	0.193722
cg10632566	0	1	1	chr20	17938801	-	II	OpenSea	SNX5	SNX5;SNX5;SNX5	Body;Body;5'UTR	0.430635	3.7444e-09	4.45053e-10	-0.0308941	0.251935	0.282829
cg16606773	0	0	1	chr20	19955806	-	I	Island	RIN2	RIN2	Body	0.324895	1.68178e-06	7.91524e-08	-0.0446114	0.227813	0.272425
cg14543795	0	0	1	chr20	20575322	-	II	OpenSea		RALGAPA2	Body	0.023065	1.83583e-05	3.54956e-09	-0.106359	0.205039	0.311398
cg14268695	0	0	1	chr20	23137044	-	II	OpenSea				0.0204601	8.96678e-06	1.30161e-09	-0.0721904	0.141935	0.214125
cg20661985	0	1	0	chr20	24969842	+	II	N_Shelf		C20orf3	Body	0.909129	3.07055e-08	1.61914e-07	0.0055009	0.287771	0.28227
cg04897370	0	1	1	chr20	30301179	+	II	OpenSea	RP11-243J16.7	BCL2L1;BCL2L1	Body;Body	0.0694774	5.25452e-10	5.92676e-13	-0.0829519	0.310723	0.393675
cg26080153	0	0	1	chr20	30701083	-	II	OpenSea	TM9SF4;TM9SF4	TM9SF4	Body	0.00437805	0.000936162	2.7582e-08	-0.142952	0.164545	0.307497
cg26021750	0	1	0	chr20	30925034	-	II	OpenSea				0.0919523	2.75753e-09	1.05284e-05	0.0874324	0.334723	0.247291
cg16678522	0	0	1	chr20	32149963	+	II	OpenSea	CBFA2T2;CBFA2T2;CBFA2T2;CBFA2T2	CBFA2T2;CBFA2T2;CBFA2T2	Body;TSS1500;TSS1500	0.642063	1.05938e-07	4.65089e-08	-0.0183149	0.224062	0.242377
cg24949238	0	0	1	chr20	32248938	+	II	N_Shelf	C20orf144;NECAB3	C20orf144;NECAB3;NECAB3	TSS1500;Body;Body	0.140041	4.51636e-06	2.67519e-08	-0.0641007	0.207205	0.271306
cg14030719	0	-1	-1	chr20	32266794	+	II	S_Shore		E2F1	Body	0.40432	5.75562e-10	8.53484e-08	-0.0343396	-0.281346	-0.247007
cg17113955	0	1	0	chr20	32610490	+	II	OpenSea	RALY;RALY	RALY;RALY	5'UTR;5'UTR	0.0141229	1.52092e-08	0.000655819	0.0998259	0.244893	0.145067
cg00995797	0	1	1	chr20	33463466	+	II	N_Shore	ACSS2;ACSS2;ACSS2;ACSS2;ACSS2	ACSS2;ACSS2;ACSS2	5'UTR;TSS1500;TSS1500	0.592451	1.47996e-09	5.72773e-08	0.0221029	0.27401	0.251907
cg18981616	0	1	1	chr20	35317271	-	II	OpenSea	NDRG3	NDRG3;NDRG3;NDRG3	Body;Body;Body	0.56722	1.41419e-08	4.18299e-09	-0.0216974	0.232799	0.254496
cg11698036	0	0	-1	chr20	35559247	-	II	OpenSea	SAMHD1	SAMHD1	Body	0.0836505	2.03376e-05	4.42924e-08	0.0710005	-0.179886	-0.250887
cg27467180	0	1	0	chr20	35751973	+	II	OpenSea		MROH8	Body	0.165509	7.77758e-08	5.34119e-05	0.0587889	0.242833	0.184044
cg10570276	0	1	0	chr20	36810754	-	II	OpenSea				0.0353529	6.62294e-08	0.000585747	0.0929491	0.252752	0.159803
cg05571070	0	1	0	chr20	37638953	+	II	OpenSea	DHX35	DHX35;DHX35;DHX35	Body;Body;Body	0.0206747	1.01314e-08	0.000300614	0.079918	0.211424	0.131506
cg01005905	0	0	1	chr20	43124818	-	II	OpenSea				0.0321128	9.27396e-05	3.96463e-08	-0.0927917	0.171758	0.26455
cg19931348	0	0	1	chr20	43803224	-	II	OpenSea	PI3	PI3	TSS1500	0.00709846	7.17063e-06	1.7651e-10	-0.173051	0.294818	0.467868
cg26849760	0	0	1	chr20	43874386	+	II	OpenSea				0.259246	5.68234e-07	1.42991e-08	-0.0624609	0.292343	0.354804
cg17038577	0	-1	0	chr20	44456448	-	II	S_Shelf	TNNC2;TNNC2	TNNC2	TSS1500	0.0180135	2.22954e-08	0.000639271	-0.0750613	-0.188626	-0.113565
cg09952222	0	1	0	chr20	44548418	+	II	OpenSea				0.077108	5.31607e-09	2.47545e-05	0.0783475	0.279367	0.201019
cg10102968	0	1	1	chr20	48381842	-	II	OpenSea				0.395197	8.32604e-09	7.35646e-10	-0.0423643	0.311372	0.353736
cg04311811	0	1	1	chr20	48383974	+	II	OpenSea				0.52187	6.9394e-10	4.46812e-08	0.0265938	0.282262	0.255668
cg08153812	0	-1	-1	chr20	50021369	+	II	OpenSea		NFATC2;NFATC2;NFATC2;NFATC2;NFATC2;NFATC2;NFATC2;NFATC2	Body;Body;Body;Body;Body;Body;Body;Body	0.862858	1.71589e-09	3.15711e-09	0.00734522	-0.281021	-0.288366
cg15175457	0	0	-1	chr20	50097296	+	II	OpenSea		NFATC2;NFATC2;NFATC2;NFATC2;NFATC2;NFATC2;NFATC2;NFATC2	Body;Body;Body;Body;Body;Body;Body;Body	0.627432	1.10166e-07	4.4285e-08	0.0193515	-0.226361	-0.245712
cg04516539	0	1	0	chr20	50112854	+	II	S_Shelf		NFATC2;NFATC2;NFATC2;NFATC2;NFATC2;NFATC2;NFATC2;NFATC2	Body;Body;Body;Body;Body;Body;Body;Body	0.695436	1.04591e-08	1.88593e-07	0.0159075	0.252292	0.236385
cg14642479	0	0	1	chr20	50211163	+	II	OpenSea				0.258925	1.06349e-07	2.64824e-09	-0.0551054	0.276664	0.33177
cg24755915	0	0	1	chr20	50715609	+	II	OpenSea	ZFP64	ZFP64	Body	0.584303	2.76949e-07	8.35148e-08	-0.0283891	0.2835	0.31189
cg26398797	0	0	-1	chr20	52302538	+	II	OpenSea				0.0791029	5.76774e-07	9.00459e-10	0.0517562	-0.154708	-0.206464
cg25212667	0	0	1	chr20	52543315	-	II	OpenSea				0.0498635	3.96955e-06	2.72417e-09	-0.0771596	0.187987	0.265147
cg03449448	0	-1	0	chr20	57721575	-	II	OpenSea				0.442324	2.97456e-08	2.22718e-06	-0.0296201	-0.230087	-0.200467
cg22874664	0	0	-1	chr20	57752991	+	II	OpenSea				0.180227	3.74104e-06	3.94535e-08	0.0548417	-0.197319	-0.252161
cg21062226	0	0	-1	chr20	61554004	+	II	N_Shelf	DIDO1;DIDO1;DIDO1;DIDO1;DIDO1	DIDO1;DIDO1;DIDO1;DIDO1;DIDO1;DIDO1	5'UTR;5'UTR;5'UTR;5'UTR;5'UTR;5'UTR	0.115145	4.61796e-07	1.61214e-09	0.0581716	-0.19606	-0.254232
cg18310895	0	0	1	chr20	62086195	+	I	S_Shore		KCNQ2;KCNQ2;KCNQ2;KCNQ2;KCNQ2	Body;Body;Body;Body;Body	0.00396478	0.00138457	3.97501e-08	-0.169157	0.185612	0.354769
cg26669602	0	1	0	chr20	62243857	+	II	OpenSea		GMEB2	Body	0.900831	7.55086e-08	3.90537e-07	0.00452141	0.209258	0.204736
cg22990198	-1	0	0	chr20	62283533	-	II	Island	STMN3	STMN3	Body	6.55149e-08	1.06084e-05	0.204123	-0.300201	-0.233386	0.0668147
cg23021040	0	0	1	chr20	62372423	+	II	N_Shore	SLC2A4RG	SLC2A4RG	Body	0.575798	1.34771e-07	3.93233e-08	-0.0240684	0.242164	0.266232
cg19258953	0	0	1	chr21	15892473	+	II	OpenSea		SAMSN1;SAMSN1;SAMSN1	5'UTR;Body;Body	0.0166464	3.91198e-05	4.77912e-09	-0.113956	0.198938	0.312895
cg16612503	0	0	1	chr21	16815350	+	II	OpenSea				0.343986	1.48025e-06	8.17524e-08	-0.0346926	0.185463	0.220156
cg19423170	0	0	1	chr21	27472122	+	II	OpenSea	APP	APP;APP;APP;APP;APP;APP;APP;APP;APP;APP	Body;Body;Body;Body;Body;Body;Body;Body;Body;Body	0.102935	2.13844e-05	7.17288e-08	-0.159277	0.427232	0.586508
cg25688864	0	0	1	chr21	30541482	+	II	OpenSea	C21orf7	MAP3K7CL;MAP3K7CL;MAP3K7CL;MAP3K7CL;MAP3K7CL;MAP3K7CL;MAP3K7CL;MAP3K7CL	Body;Body;Body;Body;Body;Body;Body;Body	0.603296	1.25607e-07	4.34849e-08	-0.0261499	0.28414	0.31029
cg19912160	0	0	1	chr21	30610229	-	II	OpenSea	LINC00189	LINC00189	Body	0.600611	2.1198e-07	7.11024e-08	-0.0173816	0.18347	0.200851
cg19143283	0	0	1	chr21	34152493	-	II	OpenSea	C21orf49;C21orf49;C21orf49;C21orf49;C21orf49	C21orf62-AS1;C21orf62-AS1	Body;Body	0.115117	1.44296e-05	5.95295e-08	-0.067604	0.19208	0.259684
cg17784127	0	1	0	chr21	34468832	-	II	OpenSea				0.228442	2.62276e-08	1.09059e-05	0.0444824	0.220901	0.176418
cg17915021	0	0	-1	chr21	34757377	-	II	OpenSea	IFNGR2			0.416249	1.50509e-07	1.48287e-08	0.0338533	-0.233142	-0.266995
cg01593812	0	0	1	chr21	35312645	+	II	OpenSea	AP000569.8	LINC00649	Body	0.0156858	0.00030199	4.74656e-08	-0.0966164	0.145123	0.241739
cg27232166	0	0	-1	chr21	35442067	+	II	N_Shelf				0.000671518	0.0110761	6.81213e-08	0.0879538	-0.0635914	-0.151545
cg22807026	0	0	1	chr21	35900624	+	II	OpenSea	RCAN1;RCAN1;RCAN1;RCAN1;RCAN1	RCAN1;RCAN1;RCAN1;RCAN1	TSS1500;Body;Body;5'UTR	0.155355	9.33678e-07	6.60916e-09	-0.0746389	0.270627	0.345266
cg22697477	0	1	1	chr21	36203255	+	II	OpenSea		RUNX1;RUNX1;RUNX1	Body;Body;Body	0.186349	7.95056e-09	8.47106e-11	-0.0633319	0.299078	0.36241
cg08514932	0	0	1	chr21	36217108	+	II	OpenSea	RUNX1	RUNX1;RUNX1;RUNX1	Body;Body;Body	0.0107996	0.000760408	8.18149e-08	-0.0887982	0.116951	0.205749
cg16188324	0	1	0	chr21	43885998	+	II	OpenSea				0.00815087	4.84411e-09	0.000556992	0.122561	0.289581	0.167021
cg25649376	0	-1	0	chr21	44300294	+	II	S_Shore	WDR4;WDR4;WDR4;NDUFV3	WDR4;WDR4;WDR4;WDR4;WDR4;WDR4;WDR4	TSS1500;TSS1500;TSS1500;TSS1500;TSS1500;TSS1500;TSS1500	0.0107089	3.04773e-10	5.04641e-05	-0.138324	-0.3713	-0.232976
cg12249789	0	0	1	chr21	45203404	+	II	N_Shelf				0.421268	1.24485e-07	1.27697e-08	-0.032182	0.225788	0.25797
cg27254570	0	-1	-1	chr22	18250540	+	II	OpenSea	BID;BID;BID;BID;BID;BID	BID;BID;BID;BID;BID;BID;BID	5'UTR;5'UTR;5'UTR;5'UTR;5'UTR;5'UTR;Body	0.433923	2.37727e-08	2.76515e-09	0.0301913	-0.232186	-0.262377
cg17133503	0	0	1	chr22	19669009	+	II	OpenSea				0.150212	3.5883e-07	2.29147e-09	-0.0730905	0.27306	0.34615
cg11677721	0	1	0	chr22	23521742	+	II	N_Shore	BCR;BCR;BCR	BCR;BCR	TSS1500;TSS1500	0.573494	8.55905e-08	2.53781e-06	0.0168492	0.171617	0.154768
cg22101304	0	0	1	chr22	23763821	+	II	OpenSea				0.169783	2.19755e-06	1.97172e-08	-0.0746746	0.269204	0.343879
cg24414067	0	1	0	chr22	24536572	-	II	OpenSea		CABIN1;CABIN1;CABIN1	Body;Body;Body	0.317142	3.19864e-08	5.89074e-06	0.0380269	0.225969	0.187943
cg01847122	0	1	0	chr22	25093284	+	II	OpenSea				1.26449e-05	3.55433e-08	0.203245	0.146373	0.188044	0.041671
cg17614731	0	0	-1	chr22	25464836	-	II	OpenSea	KIAA1671	KIAA1671	Body	0.00319837	2.92545e-05	2.56595e-10	0.126007	-0.180271	-0.306277
cg23265082	0	0	1	chr22	25978900	+	II	OpenSea		ADRBK2	Body	0.0906941	2.86979e-07	5.85365e-10	-0.0889101	0.284549	0.373459
cg19503687	0	0	1	chr22	29237423	+	II	OpenSea	CTA-292E10.6			0.35599	5.4241e-07	3.29901e-08	-0.0447532	0.256863	0.301616
cg26022126	0	1	0	chr22	30577695	-	II	OpenSea				0.0405382	6.56891e-10	1.33107e-05	0.0990046	0.325503	0.226498
cg26986147	0	0	1	chr22	30957711	-	II	OpenSea	GAL3ST1;GAL3ST1;GAL3ST1;GAL3ST1;GAL3ST1;GAL3ST1	GAL3ST1	5'UTR	0.00248735	0.00266564	4.95267e-08	-0.0993566	0.0969397	0.196296
cg04256521	0	0	1	chr22	31620013	-	II	OpenSea	U6;LIMK2	LIMK2	Body	0.223916	5.63346e-07	9.6684e-09	-0.0538121	0.233585	0.287397
cg26973029	0	0	1	chr22	32723240	+	II	OpenSea	RP1-149A16.12			0.0387327	2.10763e-05	1.04469e-08	-0.0754939	0.159138	0.234632
cg16703007	0	-1	0	chr22	35806977	-	II	OpenSea	MCM5	MCM5	Body	0.0880358	8.7382e-09	2.9346e-05	-0.065008	-0.236211	-0.171203
cg07005131	0	1	1	chr22	37429269	-	II	OpenSea				0.319399	4.85862e-08	2.18765e-09	-0.0407568	0.239479	0.280236
cg24360617	0	1	0	chr22	39353495	-	II	OpenSea	APOBEC3A;APOBEC3A	APOBEC3A	TSS200	0.00210565	5.03853e-08	0.0101805	0.118174	0.218965	0.10079
cg17936567	0	0	1	chr22	39832667	-	II	OpenSea	TAB1;TAB1	TAB1;LOC100506472	3'UTR;Body	0.00139759	0.000931327	5.49122e-09	-0.109519	0.111779	0.221298
cg15702879	0	0	-1	chr22	39998648	-	II	OpenSea		CACNA1I;CACNA1I	Body;Body	0.198787	3.82628e-06	5.11358e-08	0.0791226	-0.296662	-0.375785
cg26548840	0	1	0	chr22	40212106	-	II	OpenSea		ENTHD1	Body	0.182471	5.85893e-08	3.47394e-05	0.0440913	0.191646	0.147554
cg05608063	0	-1	-1	chr22	42269725	+	II	OpenSea		SREBF2;SREBF2	Body;Body	0.378777	5.82218e-08	4.34332e-09	0.0280706	-0.185404	-0.213474
cg27120833	0	0	1	chr22	43193524	+	II	OpenSea	ARFGAP3;ARFGAP3;ARFGAP3	ARFGAP3;ARFGAP3	3'UTR;3'UTR	0.282213	2.53523e-06	8.17222e-08	-0.0555668	0.254507	0.310073
cg02142005	0	1	0	chr22	43369590	-	II	OpenSea	PACSIN2	PACSIN2	5'UTR	0.065772	5.37989e-09	3.28336e-05	0.0460265	0.157487	0.11146
cg01898560	0	0	1	chr22	46100066	-	II	OpenSea	ATXN10	ATXN10;ATXN10	Body;Body	0.00789202	0.00111249	8.21664e-08	-0.167254	0.203912	0.371166
cg20589873	0	1	0	chr22	46629368	+	II	OpenSea	PPARA;PPARA	PPARA;PPARA	Body;Body	0.942393	5.38196e-08	1.26388e-07	-0.00282336	0.228342	0.231165
cg27172287	0	0	1	chr22	46974976	+	II	S_Shore				0.0884373	5.85136e-06	1.29931e-08	-0.0520816	0.143562	0.195644
cg13941783	0	0	1	chr22	47016175	-	II	N_Shore	GRAMD4			0.155751	5.18235e-06	3.93835e-08	-0.0601323	0.200729	0.260861
cg03258508	0	0	1	chr22	47022167	-	II	N_Shore	GRAMD4;GRAMD4;GRAMD4	GRAMD4	TSS1500	0.0160061	0.000333238	5.52311e-08	-0.094894	0.141895	0.236789
cg07980905	0	1	0	chr22	47467616	+	II	OpenSea		TBC1D22A;TBC1D22A;TBC1D22A;TBC1D22A;TBC1D22A	Body;Body;Body;Body;Body	0.632094	2.16456e-08	5.2418e-07	0.0160119	0.202181	0.186169
cg16522302	0	1	0	chrX	8723447	-	II	OpenSea				0.0502199	7.64162e-11	1.55552e-06	0.1104	0.405835	0.295436
cg12838649	0	0	1	chrX	44012261	+	II	OpenSea		EFHC2	Body	0.0661996	5.2198e-05	7.85627e-08	-0.102113	0.229779	0.331892
cg12995825	1	0	-1	chrX	50388158	+	II	OpenSea	SHROOM4	SHROOM4;SHROOM4	Body;Body	7.44355e-08	0.863287	7.53396e-08	0.380124	-0.0109581	-0.391082
cg26588779	0	1	0	chrX	64940589	-	II	OpenSea		MSN	Body	0.137976	2.95183e-08	3.44839e-05	0.0681635	0.273019	0.204855
cg09421361	-1	0	0	chrX	65041584	-	II	N_Shore				1.92718e-08	0.129054	1.69524e-05	-0.287039	-0.0697448	0.217295
cg16806953	0	1	0	chrX	70272769	-	II	N_Shore				0.310974	6.49544e-08	1.1392e-05	0.0273864	0.156349	0.128963
cg14937835	0	1	0	chrX	107272245	+	II	OpenSea				0.268045	7.09593e-08	1.75635e-05	0.0372121	0.19355	0.156338
cg05460414	0	1	0	chrX	119586189	-	II	OpenSea		LAMP2;LAMP2;LAMP2	Body;Body;Body	0.0873632	8.02538e-08	0.000174174	0.0421337	0.140594	0.0984607
cg10573235	0	0	-1	chrX	123480277	+	II	OpenSea	SH2D1A;SH2D1A;SH2D1A;SH2D1A;SH2D1A;STAG2	SH2D1A;SH2D1A;SH2D1A;SH2D1A	5'UTR;1stExon;5'UTR;1stExon	0.00347184	2.08234e-06	1.49259e-11	0.0918767	-0.152953	-0.244829
cg00467547	0	0	-1	chrX	123480594	-	II	OpenSea	SH2D1A;SH2D1A;SH2D1A;SH2D1A;SH2D1A;STAG2	SH2D1A;SH2D1A	1stExon;1stExon	0.332531	7.10694e-07	3.55213e-08	0.0448126	-0.241991	-0.286803

## Sheet: DMP_men
	venndiagram											Pvalue			logFC
cpg	short night sw vs non-sw	int. night sw vs non-sw	int. night sw vs short night sw	chr	pos	strand	Type	Relation_to_Island	GencodeBasicV12_NAME	UCSC_RefGene_Name	UCSC_RefGene_Group	short night sw vs non-sw	int. night sw vs non-sw	int. night sw vs short night sw	short night sw vs non-sw	int. night sw vs non-sw	int. night sw vs short night sw
cg22599150	-1	0	0	chr1	917118	-	II	N_Shelf	C1orf170	C1orf170	Body	0.000265931	0.432622	0.00347735	-0.170059	-0.0338403	0.136219
cg01757980	1	0	0	chr1	990319	+	II	Island	AGRN;AGRN;RP11-54O7.14	AGRN;AGRN	Body;Body	0.000213433	0.0529962	0.0531779	0.126751	0.0618647	-0.064886
cg25605174	-1	0	0	chr1	1106175	+	II	N_Shelf				5.58856e-05	0.0228532	0.0489125	-0.135452	-0.0711443	0.064308
cg27631599	0	1	0	chr1	1108820	-	II	N_Shore	TTLL10;TTLL10;TTLL10-AS1	TTLL10	TSS1500	0.270516	0.000318911	0.0140517	0.14416	0.477038	0.332879
cg23668539	0	0	-1	chr1	2343726	+	I	Island	PEX10	PEX10;PEX10	Body;Body	0.0886342	0.00894213	6.36739e-05	0.141232	-0.213336	-0.354567
cg06711333	0	1	0	chr1	2750406	-	II	OpenSea				0.637969	0.000287764	0.00223224	0.0409452	0.321036	0.280091
cg18235051	0	0	-1	chr1	2801984	-	II	OpenSea				0.0161751	0.174819	0.000391718	0.578861	-0.312048	-0.89091
cg13547132	-1	0	0	chr1	2835258	+	I	OpenSea				7.99844e-06	0.0682952	0.00396252	-0.186597	-0.0693692	0.117228
cg19846168	-1	0	0	chr1	2845268	+	II	N_Shore				0.000316634	0.128475	0.0268847	-0.178113	-0.0700426	0.108071
cg08528984	0	-1	0	chr1	2985218	+	II	Island	PRDM16;PRDM16;PRDM16;PRDM16;RP1-163G9.1	FLJ42875;PRDM16;PRDM16;FLJ42875	TSS1500;TSS1500;TSS1500;TSS1500	0.367896	0.000176732	0.00517727	-0.0348024	-0.147669	-0.112866
cg18509466	0	-1	0	chr1	2987961	+	II	Island		PRDM16;PRDM16	Body;Body	0.00463727	0.000446066	0.52512	-0.153094	-0.18709	-0.0339958
cg06814194	0	0	1	chr1	3070337	-	II	N_Shore		PRDM16;PRDM16	Body;Body	0.00923061	0.146647	0.00014169	-0.145104	0.0770861	0.22219
cg04972748	-1	0	0	chr1	3104999	+	II	Island		PRDM16;PRDM16	Body;Body	1.45525e-05	0.166128	0.00176355	-0.502903	-0.146147	0.356756
cg00254258	-1	0	0	chr1	3105189	+	I	Island		PRDM16;PRDM16	Body;Body	3.42132e-06	0.0609679	0.00240149	-0.835727	-0.305341	0.530387
cg25382214	-1	0	1	chr1	3105252	+	II	Island		PRDM16;PRDM16	Body;Body	5.50681e-06	0.491359	8.31338e-05	-0.655204	-0.0891494	0.566055
cg18147147	-1	0	1	chr1	3105326	+	II	S_Shore		PRDM16;PRDM16	Body;Body	3.79678e-06	0.296206	0.00019503	-0.284607	-0.0577677	0.226839
cg03692239	-1	0	0	chr1	3240386	+	II	S_Shore	PRDM16	PRDM16;PRDM16	Body;Body	2.57067e-05	0.00717488	0.0770373	-0.170834	-0.101696	0.0691379
cg14216672	-1	-1	0	chr1	3265923	+	I	OpenSea	PRDM16	PRDM16;PRDM16	Body;Body	0.000392977	0.000126649	0.835728	-0.160729	-0.169861	-0.00913187
cg14311085	0	-1	0	chr1	3488259	-	II	OpenSea		MEGF6	Body	0.0206166	0.000290067	0.194411	-0.089325	-0.139592	-0.050267
cg14084907	0	1	0	chr1	3634811	+	I	Island		TP73;TP73;TP73;TP73	Body;Body;Body;Body	0.0372613	8.68721e-05	0.0632867	0.288186	0.548822	0.260635
cg06376715	0	1	0	chr1	3634918	+	II	Island		TP73;TP73;TP73;TP73	Body;Body;Body;Body	0.0128254	3.0824e-05	0.0860711	0.128953	0.218385	0.0894318
cg16307399	0	0	1	chr1	3795389	-	II	S_Shelf	DFFB;DFFB;DFFB	DFFB	Body	0.0291865	0.0310645	5.81772e-05	-0.167908	0.160882	0.32879
cg13351430	1	0	0	chr1	6615170	-	II	S_Shore	NOL9;TAS1R1;TAS1R1;TAS1R1	NOL9;TAS1R1;TAS1R1	TSS1500;TSS200;TSS200	0.000451356	0.353127	0.00801075	0.151029	0.0371366	-0.113892
cg03762572	-1	0	0	chr1	7692325	-	II	OpenSea		CAMTA1	Body	0.000321903	0.00878986	0.252873	-0.176918	-0.122121	0.0547976
cg15810222	0	0	-1	chr1	8004206	-	II	S_Shore		TNFRSF9	TSS1500	0.101393	0.0284787	0.000349681	0.0779179	-0.101816	-0.179734
cg20311522	0	0	-1	chr1	8709247	+	II	OpenSea	RERE	RERE;RERE	Body;Body	0.0222239	0.101563	0.000237065	0.173816	-0.119537	-0.293353
cg17312282	-1	0	0	chr1	9133353	+	II	S_Shore	SLC2A5;SLC2A5			4.84936e-05	0.0238545	0.0431168	-0.222559	-0.114954	0.107606
cg21643298	-1	0	0	chr1	9683340	-	II	N_Shelf				0.000249633	0.789814	0.00071801	-0.197497	-0.0132579	0.184239
cg22423930	-1	0	0	chr1	9953177	+	II	OpenSea	CTNNBIP1;CTNNBIP1;CTNNBIP1;CTNNBIP1	CTNNBIP1;CTNNBIP1	5'UTR;5'UTR	0.000414478	0.0304594	0.127581	-0.243263	-0.140401	0.102862
cg26856604	1	0	0	chr1	10370540	+	II	OpenSea		KIF1B	Body	0.0002609	0.157716	0.0179993	0.156092	0.0561239	-0.0999677
cg26188934	0	0	1	chr1	10517936	+	II	OpenSea	RP5-1113E3.3;DFFA			0.774317	0.000525192	0.000365434	-0.0181069	0.221961	0.240068
cg06080068	1	0	0	chr1	10567799	-	II	OpenSea	PEX14;PEX14	PEX14	Body	0.000184301	0.288727	0.00549728	0.40021	0.104909	-0.295301
cg09942564	-1	0	0	chr1	10973000	+	II	OpenSea				3.07315e-05	0.0485575	0.0158424	-0.163373	-0.0712461	0.0921273
cg05369428	-1	0	0	chr1	11433296	-	II	OpenSea				0.000428874	0.00238513	0.529587	-0.175591	-0.14509	0.0305008
cg18818484	-1	0	1	chr1	11590043	+	II	Island		PTCHD2	Body	0.000172894	0.80099	0.000486449	-0.276611	-0.0170794	0.259532
cg24597705	1	0	0	chr1	11724700	+	I	Island	FBXO6;FBXO6;FBXO6	FBXO6	5'UTR	0.000465644	0.023857	0.162686	0.299068	0.182243	-0.116826
cg21864959	-1	0	0	chr1	11847863	+	II	OpenSea	MTHFR;MTHFR;MTHFR	MTHFR	3'UTR	4.43671e-05	0.00688763	0.107214	-0.21029	-0.130221	0.0800686
cg24697075	0	1	0	chr1	11918807	+	II	N_Shore	NPPB;NPPB	NPPB	1stExon	0.0027121	0.000277538	0.554412	0.156825	0.187295	0.0304696
cg18246392	0	0	1	chr1	13950049	+	II	OpenSea	RN5S41			0.0121711	0.232638	0.000463457	-0.119561	0.0541996	0.173761
cg19138011	0	-1	0	chr1	15143923	-	II	OpenSea		KAZN;KAZN	Body;Body	0.645617	0.00019907	0.00157547	-0.0186627	-0.154021	-0.135358
cg27582527	1	0	0	chr1	15734285	+	II	N_Shore	RP3-467K16.4			0.000371842	0.317339	0.00825581	0.214052	0.0558168	-0.158235
cg17843487	-1	0	0	chr1	15756557	-	II	OpenSea	EFHD2;EFHD2	EFHD2	3'UTR	0.000437072	0.00366861	0.446626	-0.257921	-0.203561	0.0543606
cg17246606	0	-1	0	chr1	16266161	-	II	N_Shelf	SPEN	SPEN	3'UTR	0.0916447	0.000171202	0.0387836	-0.10356	-0.233355	-0.129796
cg16110455	-1	0	0	chr1	16344977	-	II	OpenSea	CLCNKA;HSPB7;HSPB7;HSPB7;HSPB7;HSPB7;HSPB7;HSPB7;HSPB7	HSPB7;HSPB7	1stExon;5'UTR	0.000159858	0.177436	0.0105738	-0.167762	-0.0554627	0.1123
cg15074789	0	1	1	chr1	16451437	-	I	OpenSea	EPHA2	EPHA2	3'UTR	0.845606	0.000469374	0.000442181	-0.0242419	0.441787	0.466029
cg07207833	-1	0	0	chr1	16464416	-	I	Island		EPHA2	Body	0.00016212	0.107324	0.0206969	-0.2546	-0.100892	0.153708
cg27511957	0	0	1	chr1	16754499	-	II	OpenSea	SPATA21;SPATA21;SPATA21	SPATA21	Body	0.622016	0.00108045	0.000379681	-0.0193128	0.129065	0.148378
cg25349789	0	1	0	chr1	17379036	+	II	N_Shore	SDHB	SDHB	Body	0.108594	0.000322369	0.0482114	0.0834696	0.188568	0.105098
cg22193702	0	-1	0	chr1	17531433	-	II	OpenSea	PADI1	PADI1	TSS200	0.0781162	0.000222666	0.0544466	-0.064349	-0.135997	-0.0716484
cg16171860	1	0	0	chr1	17750766	+	II	OpenSea		RCC2;RCC2	Body;Body	0.000184608	0.124223	0.0189914	0.37354	0.142551	-0.230989
cg13166025	-1	0	0	chr1	18506652	+	II	OpenSea	RP11-174G17	IGSF21	Body	0.000381313	0.0057783	0.341476	-0.10652	-0.0787366	0.0277829
cg08414311	-1	0	0	chr1	18619397	+	II	OpenSea		IGSF21	Body	0.000326954	0.0184086	0.160861	-0.130266	-0.0806044	0.0496614
cg02840936	0	1	0	chr1	20492386	-	II	OpenSea	PLA2G2C	PLA2G2C	Body	0.368095	0.000136908	0.00422334	0.0860219	0.372015	0.285993
cg14445547	0	0	1	chr1	20495150	-	II	OpenSea	PLA2G2C	PLA2G2C	Body	0.0362257	0.054445	0.000178755	-0.0919516	0.0816573	0.173609
cg08862735	0	1	0	chr1	20513066	-	II	S_Shore	RP3-340N1.5;UBXN10	UBXN10-AS1;UBXN10	TSS200;5'UTR	0.0341992	0.000128392	0.0855421	0.172976	0.315091	0.142115
cg13164309	0	1	0	chr1	20898017	+	II	OpenSea				0.0367476	0.000347773	0.139772	0.120772	0.206969	0.0861972
cg16558994	1	0	0	chr1	21023132	-	II	Island	KIF17	KIF17;KIF17	Body;Body	5.13323e-05	0.0276211	0.0391823	1.60679	0.811266	-0.79552
cg22224734	0	1	0	chr1	21226956	-	II	OpenSea	EIF4G3	EIF4G3;EIF4G3;EIF4G3	Body;Body;Body	0.224476	0.000400293	0.022088	0.165485	0.487266	0.321781
cg23029526	0	1	0	chr1	21616984	-	I	Island	ECE1;ECE1;ECE1	ECE1;ECE1;ECE1	TSS1500;TSS200;Body	0.0044791	0.000235927	0.421021	0.196825	0.251988	0.0551628
cg14353539	-1	0	0	chr1	21895562	-	II	OpenSea	ALPL	ALPL;ALPL;ALPL	Body;Body;Body	0.000488048	0.711768	0.00181698	-0.163666	-0.0160754	0.147591
cg20784813	0	1	0	chr1	21999106	+	II	S_Shelf				0.86271	0.000356384	0.00109423	0.00547339	0.114888	0.109415
cg10046675	1	0	0	chr1	22676796	+	II	OpenSea				0.000144107	0.220712	0.00702759	0.333547	0.0992587	-0.234288
cg17758319	0	0	1	chr1	22928129	+	II	S_Shore		EPHA8	Body	0.0068018	0.294443	0.000367001	-0.130673	0.0479576	0.17863
cg20928842	1	0	0	chr1	24215581	-	II	OpenSea	CNR2;CNR2	CNR2	5'UTR	0.000283978	0.110272	0.0298397	0.173339	0.0710619	-0.102277
cg17258765	-1	0	0	chr1	25202617	+	II	OpenSea				0.00029318	0.001878	0.505636	-0.144539	-0.11875	0.0257889
cg24072013	0	-1	0	chr1	25559262	+	II	S_Shore	SYF2;SYF2;SYF2	SYF2;SYF2	TSS1500;TSS1500	0.0297406	0.000439379	0.185233	-0.143771	-0.231976	-0.0882049
cg23205692	0	-1	0	chr1	25664452	+	I	Island	TMEM50A;TMEM50A;TMEM50A	TMEM50A	TSS1500	0.0520036	0.000175795	0.0704816	-0.200027	-0.389164	-0.189137
cg03538708	-1	0	0	chr1	25844672	+	II	OpenSea				0.000324594	0.328313	0.00696439	-0.223712	-0.0564003	0.167312
cg08450732	-1	0	0	chr1	25887596	-	II	OpenSea	LDLRAP1	LDLRAP1	Body	0.000260483	0.307771	0.00651985	-0.223811	-0.0578826	0.165928
cg16174809	-1	0	0	chr1	26324082	-	II	N_Shore	PAFAH2;PAFAH2;PAFAH2	PAFAH2	5'UTR	0.000405921	0.158524	0.024753	-0.427815	-0.159016	0.268799
cg13424284	1	0	0	chr1	26624129	+	II	OpenSea	UBXN11;UBXN11	UBXN11;UBXN11;UBXN11	Body;Body;Body	0.000231168	0.210304	0.0109543	0.181159	0.0571325	-0.124027
cg22586102	0	0	1	chr1	26668540	+	II	N_Shelf	AIM1L	AIM1L	Body	0.188776	0.0104096	0.000295618	-0.0478606	0.0920931	0.139954
cg16872198	0	0	-1	chr1	27213552	+	II	N_Shelf	GPN2;GPN2	GPN2	Body	0.00335363	0.430723	0.000375787	0.182193	-0.0460632	-0.228256
cg20239330	1	0	0	chr1	28016071	-	II	OpenSea				0.000125243	0.137766	0.0124787	0.173997	0.0622843	-0.111712
cg09154794	0	0	-1	chr1	28239160	+	II	N_Shore		RPA2	Body	0.560943	0.00161598	0.000427921	0.041191	-0.224433	-0.265624
cg26820929	0	1	0	chr1	28995935	-	I	OpenSea	GMEB1;GMEB1;GMEB1	GMEB1;GMEB1	5'UTR;5'UTR	0.131812	0.000230906	0.0307943	0.0535188	0.132268	0.0787494
cg15267892	-1	0	0	chr1	30350158	-	II	OpenSea				0.000246256	0.051956	0.0593751	-0.210758	-0.104468	0.10629
cg17519449	0	0	1	chr1	32205031	-	I	N_Shelf		BAI2	Body	0.00700205	0.0770599	3.33256e-05	-0.153688	0.0961928	0.249881
cg03523740	-1	-1	0	chr1	32645027	+	II	N_Shore	TXLNA;TXLNA;TXLNA	TXLNA	TSS1500	8.39215e-05	0.000442852	0.555426	-0.124206	-0.106298	0.017908
cg00293644	1	0	0	chr1	32674341	-	II	S_Shelf	DCDC2B	DCDC2B	TSS1500	4.05552e-05	0.200532	0.00297652	0.197143	0.0563016	-0.140841
cg14258143	-1	0	0	chr1	32714146	+	I	Island		FAM167B	Body	0.000242165	0.0360989	0.0812038	-0.510193	-0.272981	0.237212
cg20634495	1	0	-1	chr1	33282576	-	II	N_Shore	S100PBP;S100PBP;S100PBP;S100PBP	S100PBP;S100PBP;YARS	TSS1500;TSS1500;Body	0.000228689	0.590591	4.84093e-05	0.186547	-0.0251256	-0.211672
cg22354583	0	1	0	chr1	33358590	-	II	Island	HPCA	HPCA	Body	0.0076777	0.000407618	0.402702	0.137671	0.180616	0.0429446
cg21578869	0	0	1	chr1	33841931	+	II	OpenSea	PHC2;PHC2	PHC2	TSS1500	0.00729621	0.304712	0.000427439	-0.142271	0.0515774	0.193848
cg16348470	0	-1	0	chr1	34642609	-	I	Island	AC115286.1;C1orf94;C1orf94	C1orf94;C1orf94;C1orf94	5'UTR;1stExon;5'UTR	0.0444222	0.000485292	0.14387	-0.214855	-0.37272	-0.157864
cg21472953	-1	0	0	chr1	35224051	+	II	N_Shelf	GJB5;GJB4	GJB5;GJB4	3'UTR;TSS1500	1.55184e-05	0.00283408	0.109617	-0.214998	-0.138761	0.0762374
cg13283369	1	0	-1	chr1	36607085	+	II	OpenSea	TRAPPC3;TRAPPC3;TRAPPC3	TRAPPC3;TRAPPC3;TRAPPC3;TRAPPC3;TRAPPC3;TRAPPC3;TRAPPC3	Body;Body;Body;Body;Body;5'UTR;5'UTR	8.73557e-05	0.647647	0.000489607	0.380862	0.0406393	-0.340222
cg18190832	0	0	1	chr1	36949615	-	II	OpenSea	CSF3R	CSF3R;CSF3R;CSF3R;CSF3R	TSS1500;TSS1500;TSS1500;TSS1500	0.00274039	0.146042	3.18313e-05	-0.10821	0.0496289	0.157839
cg01883043	1	0	-1	chr1	37034340	+	II	OpenSea				0.000308736	0.191311	4.34427e-06	0.432265	-0.145504	-0.577769
cg18681184	0	1	0	chr1	37109332	+	II	OpenSea				0.597437	0.000460363	0.00393304	0.0148407	0.099802	0.0849613
cg04012535	0	1	0	chr1	37176647	-	II	OpenSea				0.00994658	0.000106164	0.192942	0.209249	0.314845	0.105597
cg17740908	1	0	0	chr1	38064123	-	II	S_Shelf				0.000331944	0.135306	0.0261042	0.401324	0.155591	-0.245733
cg07492830	1	0	0	chr1	39870878	-	II	N_Shelf	MACF1	MACF1	Body	0.000181612	0.106666	0.0226129	0.298656	0.119574	-0.179082
cg09408898	1	0	0	chr1	39925666	+	II	OpenSea	MACF1;MACF1	MACF1	Body	0.000231442	0.0549086	0.0541614	0.240212	0.117005	-0.123207
cg01087248	0	1	0	chr1	40150987	+	II	S_Shore	HPCAL4;HPCAL4	HPCAL4;HPCAL4;HPCAL4	5'UTR;5'UTR;5'UTR	0.368929	3.49454e-05	0.00139757	0.06902	0.327698	0.258678
cg01337772	1	0	0	chr1	40283127	-	II	OpenSea				0.000255446	0.00442617	0.327303	0.304333	0.225128	-0.0792044
cg01703976	0	1	0	chr1	40284404	-	II	OpenSea				0.0856487	0.00049797	0.0812778	0.0726483	0.147658	0.0750094
cg02965157	-1	0	0	chr1	40350001	-	II	S_Shore	TRIT1;TRIT1;TRIT1;TRIT1	TRIT1	TSS1500	1.036e-05	0.00139906	0.136761	-0.177956	-0.120688	0.0572681
cg05565282	0	0	-1	chr1	40723563	+	II	Island	RP1-39G22.7;ZMPSTE24;ZMPSTE24	ZMPSTE24	TSS200	0.211987	0.00651411	0.000213027	0.045644	-0.0985803	-0.144224
cg16829135	-1	0	0	chr1	41091995	-	II	OpenSea	RIMS3;RIMS3	RIMS3	3'UTR	0.000346173	0.0200769	0.156265	-0.118351	-0.072515	0.0458358
cg09674251	-1	0	0	chr1	41249501	-	I	Island	KCNQ4;KCNQ4	KCNQ4;KCNQ4	TSS200;TSS200	0.000206404	0.0645272	0.0428886	-0.296799	-0.137875	0.158924
cg12375158	-1	0	0	chr1	42801728	-	II	S_Shore	FOXJ3;RP11-223A3.1;FOXJ3;FOXJ3	FOXJ3;FOXJ3;FOXJ3;FOXJ3	TSS1500;TSS1500;TSS1500;TSS200	0.000131913	0.130604	0.0139177	-0.285131	-0.10438	0.180751
cg18975156	1	0	0	chr1	43643537	+	II	OpenSea		WDR65;WDR65;WDR65;WDR65	Body;Body;Body;Body	0.000158112	0.0277578	0.0782271	0.319513	0.174163	-0.14535
cg10965178	-1	-1	0	chr1	43766752	-	I	N_Shelf	TIE1;TIE1;TIE1;TIE1	TIE1	1stExon	6.72277e-06	7.12526e-05	0.447942	-0.197498	-0.166044	0.0314545
cg13235366	-1	0	0	chr1	44032202	-	I	S_Shore		PTPRF;PTPRF	Body;Body	0.000107584	0.00572495	0.19057	-0.159189	-0.107096	0.0520923
cg14563792	-1	-1	0	chr1	44479707	+	II	OpenSea	SLC6A9;SLC6A9;SLC6A9;SLC6A9	SLC6A9;SLC6A9;SLC6A9;SLC6A9;SLC6A9;SLC6A9	Body;Body;Body;Body;Body;Body	0.000373479	0.000141924	0.872198	-0.129775	-0.135471	-0.00569611
cg07615058	1	0	0	chr1	44533061	+	II	OpenSea	RP5-1198O20.4			0.000455151	0.00156646	0.631559	0.127896	0.110876	-0.0170198
cg24591770	0	0	1	chr1	45082704	+	I	N_Shore	RNF220	RNF220	Body	0.0534644	0.0369255	0.000181893	-0.167593	0.17597	0.343563
cg15502465	0	0	1	chr1	45250440	+	II	N_Shore	BEST4	BEST4	Body	0.0116005	0.219384	0.000391405	-0.0827023	0.0383178	0.12102
cg19250799	1	1	0	chr1	47910456	-	II	Island				0.000144548	0.000338409	0.719435	0.246992	0.22447	-0.0225213
cg08538032	0	1	0	chr1	50574507	-	II	OpenSea	ELAVL4;ELAVL4;ELAVL4;ELAVL4	ELAVL4;ELAVL4;ELAVL4;ELAVL4;ELAVL4	Body;Body;TSS200;Body;TSS200	0.000940356	0.000360268	0.858277	0.224015	0.235832	0.0118172
cg02435656	-1	0	0	chr1	51777308	+	II	OpenSea		TTC39A;TTC39A;TTC39A;TTC39A;TTC39A;TTC39A	Body;Body;Body;Body;Body;Body	0.000117505	0.0745102	0.0251421	-0.190064	-0.0816819	0.108382
cg11973877	0	-1	0	chr1	52195423	-	II	Island	OSBPL9;OSBPL9;OSBPL9;OSBPL9;OSBPL9;OSBPL9	OSBPL9;OSBPL9;OSBPL9;OSBPL9;OSBPL9;OSBPL9;OSBPL9	TSS200;Body;5'UTR;Body;Body;TSS200;TSS200	0.0189149	0.000240013	0.187752	-0.132243	-0.206721	-0.0744776
cg26475539	0	1	0	chr1	53134648	+	II	OpenSea	FAM159A			0.0466353	0.000191378	0.0818839	0.0718203	0.135515	0.0636947
cg03579872	0	0	1	chr1	53393473	+	II	Island	ECHDC2;SCP2	SCP2;SCP2	Body;Body	0.0677948	0.0372663	0.000264781	-0.160292	0.177889	0.338181
cg16999602	0	0	1	chr1	53608163	-	II	OpenSea	SLC1A7;SLC1A7;SLC1A7;SLC1A7	SLC1A7;SLC1A7	1stExon;5'UTR	0.00346115	0.3296	0.000213179	-0.0907609	0.0285275	0.119288
cg21536281	1	0	0	chr1	54822922	-	II	S_Shore	SSBP3;SSBP3	SSBP3;SSBP3;SSBP3	Body;Body;Body	0.000442962	0.479328	0.0043432	0.231252	0.0431944	-0.188057
cg06954759	0	0	1	chr1	55271295	-	II	N_Shore	C1orf177;C1orf177	C1orf177;C1orf177	TSS1500;TSS1500	0.0347657	0.0760291	0.000277868	-0.0735808	0.0596642	0.133245
cg16939169	0	1	0	chr1	55433165	-	I	OpenSea				0.0132512	0.000117711	0.168109	0.138788	0.216156	0.0773686
cg07268227	0	1	0	chr1	58089100	+	II	OpenSea	DAB1;DAB1;DAB1	DAB1	5'UTR	0.045598	0.000384519	0.123984	0.161394	0.287018	0.125624
cg10430625	-1	0	0	chr1	59320924	-	I	OpenSea	RP4-794H19.2			0.000271022	0.398799	0.00416618	-0.270081	-0.0578941	0.212187
cg13932364	0	-1	0	chr1	59762531	+	II	Island	FGGY;FGGY;FGGY;FGGY	FGGY;FGGY	TSS200;TSS200	0.111221	0.000115476	0.0238076	-0.0925554	-0.2275	-0.134945
cg17502594	0	0	-1	chr1	62107542	+	II	OpenSea				0.00765253	0.192817	0.00018493	0.42401	-0.196734	-0.620744
cg15462232	-1	0	0	chr1	63788184	+	II	Island	RP4-792G4.2;RP4-792G4.2;FOXD3;RP4-792G4.2;RP4-792G4.2;RP4-792G4.2	FOXD3	TSS1500	0.000322042	0.216102	0.0135914	-0.179407	-0.0573204	0.122087
cg27374477	-1	0	0	chr1	63836093	+	II	S_Shelf	ALG6;ALG6	ALG6	5'UTR	0.000149338	0.0017405	0.403113	-0.21813	-0.17163	0.0465003
cg16153649	-1	0	0	chr1	64376394	-	II	OpenSea	ROR1	ROR1;ROR1	Body;Body	6.0389e-06	0.000834123	0.14083	-0.254986	-0.17617	0.078816
cg01340542	0	1	0	chr1	65468273	-	II	Island				0.00413101	1.71224e-05	0.140711	0.12708	0.19203	0.0649492
cg10299161	0	1	0	chr1	65661874	-	II	OpenSea	AK4	AK4;AK4;AK4	Body;Body;Body	0.602614	0.000494982	0.00409266	0.0405998	0.275269	0.234669
cg05487388	-1	0	0	chr1	65894746	+	II	OpenSea	LEPROT;LEPR;LEPR;LEPR	LEPROT;LEPROT;LEPR;LEPR;LEPR	Body;Body;5'UTR;5'UTR;5'UTR	1.92612e-05	0.113648	0.00390869	-0.195075	-0.0659834	0.129091
cg07702093	-1	0	0	chr1	67239740	+	II	OpenSea	RP11-266I14.3	TCTEX1D1	Body	3.59232e-05	0.00702536	0.0942483	-0.278863	-0.169947	0.108916
cg03430439	0	-1	0	chr1	67896823	+	II	Island	SERBP1;SERBP1;SERBP1;SERBP1	SERBP1;SERBP1;SERBP1;SERBP1	TSS1500;TSS1500;TSS1500;TSS1500	0.308949	0.000356918	0.0122681	-0.0556938	-0.197936	-0.142242
cg26064634	0	1	0	chr1	68962284	-	II	Island	DEPDC1;RP4-694A7.4	DEPDC1;DEPDC1	Body;Body	0.431167	1.79799e-05	0.000567739	0.0374545	0.211493	0.174039
cg15893384	0	0	-1	chr1	70385269	+	II	Island	PIN1P1;LRRC7	LRRC7;PIN1L	Body;Body	0.00494869	0.278313	0.000225392	0.100372	-0.0366136	-0.136985
cg21297282	1	0	0	chr1	77525228	-	II	OpenSea		ST6GALNAC5	Body	0.000472819	0.659941	0.00216513	0.757981	0.0884416	-0.66954
cg17618411	0	-1	0	chr1	77533555	+	II	OpenSea	RP4-706A16.2			0.0662232	0.000259576	0.0706171	-0.0804686	-0.161035	-0.0805668
cg24020684	1	0	0	chr1	78049592	-	II	OpenSea	ZZZ3	ZZZ3;ZZZ3	Body;Body	0.000342189	0.0153456	0.185971	0.359102	0.229605	-0.129497
cg19451011	0	-1	0	chr1	78121426	+	II	OpenSea	ZZZ3;ZZZ3	ZZZ3;ZZZ3	5'UTR;5'UTR	0.00424474	0.000171302	0.381357	-0.322886	-0.420754	-0.0978682
cg26059844	1	0	0	chr1	80041257	+	II	OpenSea				0.000241101	0.000635319	0.693046	0.313328	0.28071	-0.0326172
cg21600419	-1	0	0	chr1	84809895	+	II	OpenSea	RP11-376N17.4;SAMD13	SAMD13;SAMD13;SAMD13	Body;Body;Body	0.000369316	0.171434	0.0208458	-0.354588	-0.126798	0.22779
cg14167103	1	0	0	chr1	85138003	+	II	OpenSea	SSX2IP;SSX2IP;SSX2IP;SSX2IP;SSX2IP	SSX2IP;SSX2IP;SSX2IP;SSX2IP;SSX2IP	5'UTR;5'UTR;5'UTR;5'UTR;5'UTR	0.000266412	0.216861	0.0116788	0.43423	0.136457	-0.297773
cg07561554	0	0	1	chr1	86046764	-	II	Island	CYR61	CYR61	Body	0.00795914	0.209774	0.000227308	-0.0887242	0.0398361	0.12856
cg01516372	-1	0	0	chr1	87617972	-	II	Island		LOC339524	Body	0.000398364	0.105543	0.0396918	-0.1675	-0.0715218	0.0959784
cg12400114	0	1	0	chr1	88196409	+	II	OpenSea				0.177338	0.000164562	0.0164319	0.0672484	0.190751	0.123502
cg10687153	-1	0	0	chr1	89651231	-	II	OpenSea	GBP4	GBP4	Body	1.18149e-06	0.0422941	0.00169805	-0.64545	-0.242885	0.402565
cg11342821	0	1	0	chr1	91557617	-	II	OpenSea				0.0395508	7.76561e-05	0.0560502	0.163157	0.316943	0.153786
cg04395462	0	1	0	chr1	94006866	+	II	OpenSea		FNBP1L;FNBP1L;FNBP1L	Body;Body;Body	0.00247185	0.00013078	0.441282	0.200936	0.251328	0.0503922
cg11208235	0	0	-1	chr1	94147468	+	II	Island	BCAR3;BCAR3;BCAR3	BCAR3	TSS200	0.348145	0.00281479	0.000236511	0.0416895	-0.132602	-0.174291
cg11423481	0	0	1	chr1	94566569	+	II	OpenSea		ABCA4	Body	0.396483	0.00353219	0.00040761	-0.0588014	0.201892	0.260693
cg26513192	0	0	-1	chr1	94703378	+	II	S_Shore	ARHGAP29;ARHGAP29	ARHGAP29	TSS200	0.0252341	0.0501273	9.46877e-05	0.135398	-0.114411	-0.249809
cg10489614	0	1	0	chr1	98512194	-	II	S_Shore	MIR137;MIR137HG	MIR137	TSS1500	0.169712	0.000438207	0.0345395	0.0871785	0.225058	0.13788
cg09704056	1	0	0	chr1	98516154	+	II	N_Shelf	MIR137HG	MIR137HG	TSS1500	0.000348769	0.391928	0.00532826	0.433095	0.0961002	-0.336995
cg17652848	0	0	1	chr1	99935464	-	II	OpenSea				0.0020561	0.43329	0.000221957	-0.197271	0.0470457	0.244317
cg26177675	0	0	1	chr1	100085554	+	II	OpenSea				0.0110582	0.18814	0.000277743	-0.24569	0.12124	0.36693
cg22477766	0	0	-1	chr1	103298938	+	II	OpenSea	RP5-936J12.1			0.0240128	0.107498	0.000288175	0.123547	-0.084634	-0.208181
cg12726300	0	0	1	chr1	109584677	+	I	Island	WDR47;WDR47;WDR47;WDR47;WDR47;WDR47;WDR47	WDR47;WDR47;WDR47;WDR47;WDR47;WDR47	1stExon;5'UTR;1stExon;5'UTR;5'UTR;1stExon	0.0690004	0.0237585	0.000148127	-0.145251	0.176276	0.321527
cg23229604	0	-1	0	chr1	110081799	-	II	OpenSea	GPR61	GPR61	TSS1500	0.00373586	0.000202678	0.432	-0.233111	-0.295565	-0.0624538
cg15822387	1	0	0	chr1	110577200	-	II	Island	FAM40A;FAM40A;FAM40A;FAM40A	FAM40A	TSS200	0.000405921	0.0943969	0.045408	0.13584	0.060073	-0.0757667
cg20966270	0	0	-1	chr1	110752047	-	II	N_Shore	KCNC4-AS1			0.0213857	0.0970064	0.000209142	0.18797	-0.130198	-0.318168
cg16810724	0	0	-1	chr1	110752159	+	II	N_Shore	KCNC4-AS1	KCNC4-AS1;KCNC4;KCNC4;KCNC4	Body;TSS1500;TSS1500;TSS1500	0.00517811	0.29385	0.000265773	0.711689	-0.252694	-0.964383
cg23897871	0	1	0	chr1	111415724	-	I	OpenSea	CD53;CD53	CD53;CD53;CD53	1stExon;5'UTR;5'UTR	0.0253542	9.09643e-06	0.0231578	0.127012	0.258359	0.131347
cg01724336	0	0	-1	chr1	111992067	+	II	Island	ATP5F1;ATP5F1;WDR77;ATP5F1;ATP5F1;WDR77	WDR77;ATP5F1;ATP5F1	TSS1500;5'UTR;1stExon	0.252421	0.00197401	7.89777e-05	0.0891644	-0.241006	-0.330171
cg09110926	0	0	-1	chr1	111992069	+	II	Island	ATP5F1;ATP5F1;WDR77;ATP5F1;ATP5F1;WDR77	ATP5F1;ATP5F1;WDR77	5'UTR;1stExon;TSS1500	0.0414151	0.0607419	0.000254544	0.134978	-0.120055	-0.255033
cg19291823	-1	0	0	chr1	112162084	+	II	N_Shore	RAP1A;RAP1A;RAP1A	RAP1A;RAP1A;RAP1A	TSS1500;TSS1500;TSS1500	0.000428002	0.0122811	0.239051	-0.168306	-0.113361	0.0549454
cg25096264	0	0	1	chr1	112860317	-	II	OpenSea	RP5-965F6.2			0.135373	0.0150455	0.000252866	-0.0572738	0.0916529	0.148927
cg05807768	-1	0	0	chr1	113162570	+	II	Island	ST7L;ST7L;ST7L;ST7L;ST7L;ST7L;CAPZA1;ST7L	CAPZA1;ST7L;ST7L;ST7L;ST7L	Body;TSS1500;TSS1500;TSS1500;TSS1500	8.05308e-05	0.030469	0.047697	-0.231652	-0.118326	0.113327
cg14256234	0	-1	0	chr1	113217181	-	II	N_Shore	MOV10;MOV10;MOV10;MOV10;MOV10;MOV10;MOV10;MOV10;MOV10;MOV10	MOV10;MOV10;MOV10;MOV10	1stExon;1stExon;5'UTR;5'UTR	0.0894106	0.000114435	0.0306893	-0.114058	-0.262723	-0.148664
cg13794739	1	0	0	chr1	114448134	-	II	S_Shore	AP4B1;AP4B1;DCLRE1B;DCLRE1B;AP4B1;AP4B1;DCLRE1B;DCLRE1B	DCLRE1B;DCLRE1B;AP4B1	5'UTR;1stExon;TSS1500	5.86584e-05	0.0483911	0.0247977	0.236802	0.107704	-0.129098
cg07790079	0	1	1	chr1	116021925	+	I	OpenSea				0.922192	0.000280702	0.000372115	-0.00393596	0.149075	0.153011
cg25599129	0	1	0	chr1	116022006	+	II	OpenSea				0.303402	0.00015315	0.00663117	0.0647221	0.242584	0.177862
cg15064681	0	0	1	chr1	116312839	-	II	OpenSea	CASQ2;CASQ2	CASQ2	TSS1500	0.524888	0.00192037	0.000428121	-0.0459949	0.22516	0.271155
cg11513049	0	1	0	chr1	116915658	+	I	Island	ATP1A1;ATP1A1	ATP1A1;ATP1A1	TSS200;TSS1500	0.00944437	0.000309344	0.322576	0.2568	0.354294	0.097494
cg13658568	0	0	1	chr1	118217241	-	II	OpenSea				0.0588768	0.0638118	0.000456613	-0.0931613	0.088575	0.181736
cg26100099	0	-1	0	chr1	118727994	+	II	Island	SPAG17	SPAG17	TSS200	0.0107718	0.00037781	0.327031	-0.149513	-0.206806	-0.0572926
cg03760839	0	0	-1	chr1	119531718	+	II	N_Shore	TBX15;TBX15;TBX15	TBX15	5'UTR	0.0070129	0.190803	0.000163055	0.13956	-0.0643094	-0.203869
cg13219505	1	0	0	chr1	143530344	-	II	OpenSea	BX004987.7;BX004987.7			8.48705e-05	0.106086	0.0131308	0.19654	0.0746659	-0.121874
cg06214853	0	0	1	chr1	145077772	-	II	S_Shore				0.0788543	0.0395024	0.000362605	-0.132036	0.150617	0.282653
cg01715025	0	-1	0	chr1	145683323	-	II	OpenSea		RNF115	Body	0.920022	0.000478158	0.00114204	-0.00509149	-0.179693	-0.174601
cg21003323	-1	0	0	chr1	145760802	+	II	OpenSea	PDZK1	PDZK1	Body	8.53354e-05	0.049103	0.0314319	-0.303818	-0.141247	0.162571
cg03145713	0	-1	0	chr1	148000861	+	II	S_Shore				0.00451269	0.000336075	0.479363	-0.212412	-0.264761	-0.0523492
cg19635571	1	0	0	chr1	149145020	+	II	N_Shore				0.00044738	0.747221	0.00146078	0.564932	0.048048	-0.516884
cg21937395	1	0	0	chr1	149162518	-	II	Island				0.00011281	0.201774	0.00666213	0.46151	0.140743	-0.320766
cg21294945	0	0	1	chr1	151996246	+	II	OpenSea	AL591893.1			0.00393194	0.196957	8.6372e-05	-0.13207	0.055895	0.187965
cg10447638	0	0	-1	chr1	153518288	+	II	OpenSea	S100A4;S100A4;S100A4;S100A4;S100A4;S100A4;S100A4	LOC101928034;S100A4;S100A4	Body;TSS200;TSS200	0.0353467	0.0939479	0.000393754	0.141792	-0.108761	-0.250553
cg09819206	0	-1	0	chr1	154171731	-	II	OpenSea				0.189658	0.000129391	0.012541	-0.1084	-0.321922	-0.213522
cg11002721	0	0	1	chr1	154678210	+	II	OpenSea	RP11-274N19.2	KCNN3;KCNN3;KCNN3	3'UTR;3'UTR;3'UTR	0.00167082	0.0813374	6.13411e-06	-0.255778	0.134044	0.389822
cg14038425	0	0	-1	chr1	154833722	+	II	OpenSea	KCNN3;KCNN3	KCNN3;KCNN3	Body;TSS1500	0.0393377	0.0970292	0.000480156	0.133626	-0.103754	-0.237381
cg04706183	0	0	-1	chr1	155579900	+	I	Island	MSTO1;RP11-29H23.4;MSTO1;MSTO1;MSTO1	MSTO1	TSS200	0.0274618	0.0863264	0.00024385	0.233958	-0.175189	-0.409147
cg23649784	0	-1	0	chr1	156105746	-	I	Island	LMNA	LMNA;LMNA;LMNA	Body;Body;Body	0.100809	0.000468683	0.0662776	-0.0646091	-0.138382	-0.0737733
cg06609427	0	1	0	chr1	156391173	-	II	Island	C1orf61;MIR9-1;C1orf61	C1orf61;MIR9-1	5'UTR;TSS1500	0.0444023	0.000412161	0.131667	0.0996099	0.175134	0.075524
cg14376170	1	0	0	chr1	156647971	-	II	S_Shore	NES	NES	TSS1500	1.51145e-05	0.0524395	0.00877702	0.32395	0.133052	-0.190898
cg01441387	0	-1	0	chr1	156843613	-	I	OpenSea		NTRK1;NTRK1;NTRK1	Body;Body;Body	0.0190101	0.000465594	0.257358	-0.269181	-0.399427	-0.130245
cg01045635	1	0	0	chr1	157670481	+	II	OpenSea	FCRL3;FCRL3;FCRL3;FCRL3;FCRL3	FCRL3;FCRL3	5'UTR;1stExon	0.000366218	0.0644248	0.062444	0.188689	0.0916964	-0.0969922
cg24856276	0	0	-1	chr1	157801113	+	II	OpenSea	CD5L	CD5L	3'UTR	0.0302915	0.0519043	0.000129057	0.133892	-0.116094	-0.249986
cg20985269	1	0	0	chr1	158576809	-	II	OpenSea	OR10Z1	OR10Z1	1stExon	0.000304056	0.0115659	0.209216	0.136638	0.0903224	-0.0463157
cg17335053	0	0	1	chr1	160388510	-	II	N_Shore	VANGL2	VANGL2	Body	0.000510263	0.18109	6.83574e-06	-0.174125	0.062517	0.236642
cg21703413	1	0	0	chr1	160417350	+	II	OpenSea				0.000247078	0.203947	0.0120682	0.164417	0.0528608	-0.111556
cg03089651	0	0	-1	chr1	161039695	+	II	OpenSea	ARHGAP30;ARHGAP30;ARHGAP30;ARHGAP30;ARHGAP30;ARHGAP30;ARHGAP30	ARHGAP30;ARHGAP30;ARHGAP30;ARHGAP30	1stExon;5'UTR;5'UTR;1stExon	0.00578885	0.127067	6.14855e-05	0.193594	-0.101759	-0.295353
cg13492288	0	-1	0	chr1	161087989	-	II	Island	NIT1;PFDN2;PFDN2;NIT1;NIT1;NIT1;NIT1	PFDN2;NIT1	TSS200;Body	0.137531	8.88393e-05	0.015106	-0.0645027	-0.17339	-0.108887
cg13496421	0	-1	0	chr1	162835038	+	II	OpenSea	C1orf110;C1orf110;C1orf110	C1orf110	5'UTR	0.00151179	0.000270348	0.682156	-0.391214	-0.440751	-0.0495367
cg18874544	0	0	1	chr1	164949900	+	II	OpenSea	U6			0.000730052	0.436318	7.30292e-05	-0.146568	0.031453	0.178021
cg12404281	1	0	0	chr1	165414806	+	I	OpenSea	RXRG	RXRG;RXRG	TSS1500;TSS1500	1.10051e-05	0.000594482	0.222325	0.191051	0.140588	-0.0504629
cg10099103	0	-1	-1	chr1	165721418	-	II	OpenSea	TMCO1;TMCO1	TMCO1;TMCO1;TMCO1;TMCO1;TMCO1;TMCO1;TMCO1;TMCO1	ExonBnd;ExonBnd;ExonBnd;ExonBnd;Body;Body;Body;Body	0.952593	0.000154969	0.000357281	-0.00277154	-0.180373	-0.177601
cg26382475	0	0	1	chr1	165877990	-	II	OpenSea	UCK2	UCK2	3'UTR	0.336535	0.00569802	0.000475105	-0.0726422	0.207721	0.280363
cg16118529	-1	0	0	chr1	166136507	-	II	S_Shore	FAM78B;FAM78B	FAM78B	TSS1500	0.000251962	0.0735563	0.0428364	-0.132061	-0.0602461	0.0718153
cg01607187	0	-1	0	chr1	167060565	-	II	OpenSea	GPA33	GPA33	TSS1500	0.0166428	1.73681e-05	0.0505085	-0.198797	-0.362858	-0.164061
cg07584721	1	0	0	chr1	167246402	-	II	OpenSea	POU2F1;POU2F1;POU2F1	POU2F1;POU2F1;POU2F1	Body;Body;Body	0.000268078	0.241298	0.00996792	0.184044	0.0548734	-0.129171
cg09473725	1	0	0	chr1	167485873	+	II	OpenSea	CD247	CD247;CD247	Body;Body	0.000417964	0.192381	0.019557	0.205323	0.0706477	-0.134675
cg24693760	0	0	1	chr1	167509918	+	II	OpenSea	CREG1			0.00254066	0.379356	0.000205625	-0.812575	0.222436	1.03501
cg04375083	1	0	0	chr1	167684280	-	II	Island				0.000138298	0.431971	0.00198925	0.183659	0.0348532	-0.148806
cg05212543	0	0	1	chr1	168344671	-	II	OpenSea	MIR557	MIR557	TSS200	0.00224842	0.259778	7.83456e-05	-0.384735	0.133514	0.518249
cg11131672	0	1	0	chr1	170588581	+	II	OpenSea	RP1-79C4.1			0.230041	0.000444076	0.0229574	0.078472	0.231886	0.153414
cg21195480	-1	0	1	chr1	170699473	-	II	OpenSea	PRRX1;PRRX1;PRRX1;PRRX1	PRRX1;PRRX1;PRRX1	ExonBnd;3'UTR;Body	1.26391e-05	0.47192	0.000195741	-0.267426	-0.0398391	0.227587
cg14979742	0	0	1	chr1	171303625	+	II	OpenSea		FMO4	Body	0.130733	0.0116011	0.000172485	-0.135236	0.222335	0.357572
cg18509691	1	0	0	chr1	172947150	-	II	OpenSea	RP1-15D23.2			0.00016035	0.0166367	0.117061	0.429818	0.256046	-0.173772
cg18600907	0	1	0	chr1	177897439	+	II	OpenSea	RP4-798P15.2;SEC16B;RP4-798P15.2			0.583016	0.000234981	0.00237013	0.0225505	0.153896	0.131346
cg18262679	0	0	-1	chr1	179847162	-	II	S_Shore	TOR1AIP2;TOR1AIP2;TOR1AIP2;TOR1AIP2	TOR1AIP2;TOR1AIP2	TSS1500;TSS1500	0.584418	0.00101269	0.000298012	0.0264349	-0.160166	-0.186601
cg20965527	0	0	-1	chr1	180150424	+	II	OpenSea		QSOX1;QSOX1	Body;Body	0.405176	0.00201013	0.000234823	0.030707	-0.114162	-0.144869
cg07603239	0	1	0	chr1	180167117	-	II	OpenSea	QSOX1;QSOX1	FLJ23867;QSOX1;QSOX1	TSS200;3'UTR;3'UTR	0.0105995	0.000247497	0.274215	0.146334	0.2088	0.0624661
cg22802759	1	0	0	chr1	185015193	+	II	Island	RNF2;RNF2	RNF2	5'UTR	0.000221034	0.0321523	0.0846739	0.200084	0.108761	-0.091323
cg09005612	0	0	-1	chr1	186047680	-	II	OpenSea		HMCN1;MIR548F1	Body;Body	0.00284518	0.394796	0.000255689	0.155151	-0.041612	-0.196763
cg04883135	1	0	0	chr1	190071605	+	II	OpenSea	FAM5C	BRINP3	Body	0.000350216	0.00117972	0.638028	0.207028	0.180572	-0.0264563
cg24186208	-1	0	0	chr1	191843335	-	II	OpenSea	RP11-541F9.2;RP11-541F9.1			1.34514e-05	0.132476	0.00235699	-0.572795	-0.18025	0.392545
cg19076160	-1	0	0	chr1	192095514	-	II	OpenSea				0.000416136	0.00105199	0.700505	-0.356052	-0.318338	0.0377144
cg09822423	1	0	0	chr1	192509700	-	II	OpenSea	RP5-1011O1.2			0.000358133	0.0504494	0.0771789	0.201298	0.103449	-0.0978486
cg22892201	-1	0	0	chr1	196163516	-	II	OpenSea				0.000486316	0.465035	0.00501415	-0.162853	-0.031665	0.131188
cg21299721	0	1	0	chr1	197588885	-	II	OpenSea		DENND1B;DENND1B;DENND1B;DENND1B	Body;Body;Body;Body	0.42128	0.000131554	0.00310127	0.0950828	0.461804	0.366722
cg25880916	1	0	0	chr1	199515019	+	II	OpenSea				0.000203689	0.188501	0.0116687	0.224008	0.0734945	-0.150513
cg15719043	0	-1	0	chr1	201120964	+	II	N_Shelf	TMEM9	TMEM9	Body	0.0666235	0.000240618	0.0670623	-0.0781636	-0.157577	-0.0794134
cg18557054	-1	0	0	chr1	201347529	+	II	OpenSea	TNNT2;TNNT2;TNNT2;TNNT2;TNNT2	TNNT2;TNNT2;TNNT2;TNNT2;TNNT2;TNNT2;TNNT2	TSS1500;TSS1500;TSS1500;TSS1500;TSS1500;TSS1500;TSS1500	9.68959e-05	0.63498	0.000568798	-0.180631	-0.0201651	0.160466
cg24155190	-1	0	0	chr1	201476619	-	II	S_Shore	CSRP1;CSRP1;CSRP1;CSRP1;RP11-134G8.7	CSRP1;CSRP1	TSS1500;TSS1500	0.000278974	0.026207	0.114149	-0.308576	-0.177426	0.13115
cg15718690	0	1	0	chr1	201947076	-	II	OpenSea	SNORA70			0.350072	0.000414504	0.0110532	0.0508123	0.194365	0.143552
cg10718078	1	0	0	chr1	201951076	+	II	N_Shore	RNPEP;RNPEP;RNPEP	RNPEP	TSS1500	9.12052e-05	0.00213106	0.299681	0.335013	0.249341	-0.0856726
cg23314360	0	1	0	chr1	204146181	+	II	OpenSea				0.0033336	0.000216063	0.465479	0.126562	0.157641	0.0310796
cg19692604	0	-1	0	chr1	204373163	+	II	OpenSea	RP11-739N20.2;PPP1R15B	PPP1R15B	3'UTR	0.156426	0.000159725	0.0191486	-0.0696331	-0.18829	-0.118657
cg11925850	-1	0	0	chr1	204771046	+	II	OpenSea				0.000185039	0.00229456	0.389105	-0.123657	-0.0960672	0.0275899
cg26843350	0	0	1	chr1	204824061	+	II	OpenSea	NFASC;NFASC	NFASC;NFASC;NFASC;NFASC;NFASC	5'UTR;5'UTR;5'UTR;5'UTR;5'UTR	0.0679594	0.0415879	0.000309179	-0.0714036	0.0775161	0.14892
cg01243924	-1	0	0	chr1	205038785	-	II	Island		CNTN2	Body	0.00031289	0.0140941	0.187565	-0.114744	-0.0738101	0.0409342
cg05270743	0	0	1	chr1	205710687	-	II	OpenSea		NUCKS1	Body	0.0195389	0.0425611	5.19123e-05	-0.175599	0.147123	0.322722
cg25703479	-1	0	0	chr1	206770624	-	II	OpenSea	EIF2D;EIF2D	EIF2D;EIF2D	Body;Body	0.000102724	0.0101163	0.129915	-0.198449	-0.123393	0.0750557
cg22035815	0	0	1	chr1	206972002	+	II	OpenSea	IL19	IL19	TSS1500	0.000830929	0.713269	0.000322877	-0.135058	0.0138169	0.148875
cg26577752	-1	0	0	chr1	207081391	-	II	N_Shore	FAIM3	FAIM3;FAIM3;FAIM3	Body;Body;Body	0.000246611	0.0223117	0.120141	-0.0991654	-0.0581086	0.0410568
cg19204946	0	0	1	chr1	207143870	+	II	OpenSea	FCAMR;FCAMR;FCAMR;FCAMR;FCAMR;FCAMR	FCAMR;FCAMR;FCAMR;FCAMR;FCAMR;FCAMR;FCAMR;FCAMR	5'UTR;5'UTR;1stExon;1stExon;5'UTR;1stExon;5'UTR;1stExon	0.0101669	0.267474	0.000487557	-0.268063	0.109921	0.377984
cg07899551	0	-1	0	chr1	208035224	-	II	OpenSea				0.0343316	5.16481e-05	0.0501539	-0.123448	-0.23945	-0.116002
cg12842856	0	1	0	chr1	208801985	+	II	OpenSea	RP11-565N2.2			0.0186175	8.61906e-05	0.112295	0.142371	0.239058	0.0966871
cg11887373	0	0	-1	chr1	210442256	+	II	OpenSea				0.273556	0.0081108	0.000456716	0.0430222	-0.103051	-0.146073
cg17890782	0	0	-1	chr1	212004327	+	II	S_Shore	RP11-552D8.1;RP11-552D8.1;LPGAT1;LPGAT1;RP11-552D8.1;LPGAT1;RP11-552D8.1;RP11-552D8.1	LPGAT1	TSS1500	0.0153995	0.156716	0.000303766	0.135463	-0.0756751	-0.211138
cg21089062	0	0	-1	chr1	212606113	-	II	Island	NENF;NENF	NENF;NENF	TSS200;TSS200	0.191446	0.00669785	0.000180476	0.0669417	-0.137569	-0.204511
cg00346205	0	0	1	chr1	214169844	+	II	OpenSea	PROX1;PROX1;PROX1;PROX1;PROX1	PROX1;PROX1	5'UTR;5'UTR	0.115037	0.00386585	3.6422e-05	-0.0887186	0.161152	0.249871
cg16549063	-1	0	0	chr1	214337951	-	II	OpenSea				0.000465702	0.0321911	0.130711	-0.23836	-0.137439	0.100921
cg18160841	-1	0	0	chr1	215447751	+	II	OpenSea				8.57958e-05	0.00490579	0.186714	-0.291334	-0.196649	0.0946852
cg21411834	-1	0	0	chr1	215740071	+	II	N_Shore	KCTD3	KCTD3	TSS1500	1.79545e-05	0.0323887	0.0167748	-0.237467	-0.109015	0.128452
cg11862389	0	0	1	chr1	216597094	-	II	OpenSea	USH2A	USH2A;USH2A	TSS1500;TSS1500	0.0971143	0.00813393	6.62372e-05	-0.141294	0.222003	0.363297
cg12547415	1	1	0	chr1	217381027	-	II	OpenSea				0.000375264	0.00040467	0.893872	0.225214	0.217013	-0.00820056
cg06645242	0	1	0	chr1	218515560	-	II	N_Shelf				0.197056	0.000107692	0.0103574	0.165228	0.505535	0.340308
cg15644668	1	1	0	chr1	218642257	-	II	OpenSea		MIR548F3	Body	0.000187694	4.59387e-06	0.391862	0.286672	0.350327	0.0636556
cg01157320	0	0	1	chr1	219971492	+	II	OpenSea				0.0873291	0.0326585	0.000329416	-0.137011	0.166992	0.304003
cg12127048	0	0	1	chr1	221555045	-	II	OpenSea				0.595428	0.00153257	0.000477437	-0.0244559	0.14671	0.171166
cg17202755	-1	0	1	chr1	222000210	+	II	OpenSea				7.38038e-05	0.84035	0.000185135	-0.110694	-0.00514362	0.105551
cg16066661	-1	0	0	chr1	222663054	-	II	OpenSea				0.000240075	0.00555589	0.283458	-0.0896503	-0.0642065	0.0254438
cg04222499	1	0	0	chr1	223478522	+	II	OpenSea	SUSD4;SUSD4	SUSD4;SUSD4	Body;Body	0.000472916	0.630426	0.00243689	0.239868	0.0306091	-0.209259
cg15140322	-1	0	0	chr1	224808956	+	II	S_Shelf		CNIH3	Body	0.000400518	0.000544279	0.841354	-0.167043	-0.157868	0.00917524
cg13004634	0	0	-1	chr1	227063892	-	II	OpenSea	PSEN2;PSEN2;PSEN2;PSEN2	PSEN2;PSEN2	5'UTR;5'UTR	0.00277333	0.5136	0.000466781	0.174921	-0.0358746	-0.210795
cg23777318	0	-1	0	chr1	228332970	-	II	OpenSea	GUK1;GUK1;GUK1;GUK1;GUK1;GUK1;GUK1;GUK1;GUK1;GUK1	GUK1;GUK1;GUK1;GUK1;GUK1	5'UTR;5'UTR;Body;Body;5'UTR	0.267173	9.60831e-05	0.00579652	-0.050218	-0.18034	-0.130122
cg21959334	-1	0	0	chr1	228579038	+	I	N_Shelf				0.000439947	0.082991	0.0548099	-0.287245	-0.132634	0.154611
cg25349990	-1	0	0	chr1	229294380	+	II	OpenSea				0.000366588	0.0571946	0.0698842	-0.165202	-0.082633	0.0825689
cg01080986	1	0	-1	chr1	230244570	-	II	OpenSea	GALNT2	GALNT2	Body	6.43353e-06	0.987207	8.35032e-06	0.272311	-0.000869111	-0.27318
cg01555036	0	1	0	chr1	233086337	-	I	Island	NTPCR;NTPCR	C1orf57	TSS200	0.455144	0.00025549	0.00450719	0.0504488	0.25121	0.200761
cg06815357	0	0	1	chr1	233221543	+	II	OpenSea		PCNXL2	Body	0.00753523	0.194088	0.000183727	-0.233441	0.10778	0.34122
cg19395388	0	-1	0	chr1	236116668	-	II	OpenSea				0.209659	3.54655e-05	0.00408751	-0.0911024	-0.30863	-0.217527
cg10819259	0	0	-1	chr1	236850361	+	II	S_Shore	ACTN2	ACTN2	Body	0.135358	0.0169873	0.000294056	0.146268	-0.22961	-0.375878
cg06262651	1	0	0	chr1	237208732	-	II	S_Shelf		RYR2	Body	0.000123242	0.138804	0.0122061	0.191871	0.0684209	-0.12345
cg09469682	-1	0	0	chr1	237272840	-	II	OpenSea		RYR2	Body	0.000389719	0.0356964	0.108791	-0.243803	-0.135749	0.108054
cg16112254	0	1	0	chr1	238636515	-	II	OpenSea				0.232595	0.000326593	0.018095	0.0656884	0.200113	0.134425
cg27212848	-1	0	0	chr1	240031421	+	II	OpenSea	CHRM3;CHRM3	CHRM3	5'UTR	0.000197961	0.279466	0.00616065	-0.215152	-0.0578111	0.157341
cg00209105	0	0	1	chr1	240754637	+	II	OpenSea	RP11-467I20.6;GREM2	GREM2;MIR1273E	5'UTR;Body	0.0297925	0.0706372	0.00020022	-0.0998323	0.0800961	0.179928
cg19947171	0	0	1	chr1	241372236	+	II	OpenSea	RGS7	RGS7;RGS7;RGS7;RGS7	Body;Body;Body;Body	0.00093409	0.776474	0.00047361	-0.183665	0.0146695	0.198334
cg02759502	1	0	0	chr1	242059561	+	II	OpenSea				0.000325103	0.0232087	0.136215	0.207997	0.123693	-0.0843041
cg00349573	0	0	1	chr1	242611826	-	II	OpenSea	PLD5	PLD5	5'UTR	0.629685	0.0012699	0.00046248	-0.0349353	0.235096	0.270031
cg20308540	0	-1	0	chr1	242612849	-	II	OpenSea	PLD5;PLD5	PLD5	5'UTR	0.215394	0.000156109	0.0118687	-0.0520639	-0.161599	-0.109535
cg24338483	0	1	0	chr1	243419386	+	II	S_Shore	CEP170;CEP170;CEP170;SDCCAG8;SDCCAG8;SDCCAG8;SDCCAG8;SDCCAG8;SDCCAG8	CEP170;SDCCAG8;CEP170;CEP170;SDCCAG8	TSS1500;5'UTR;TSS1500;TSS1500;1stExon	0.00637356	0.000159757	0.301169	0.161131	0.221829	0.0606982
cg21585942	0	0	-1	chr1	243584924	-	II	OpenSea		SDCCAG8	Body	0.00193741	0.150102	2.21736e-05	0.143535	-0.0628232	-0.206358
cg23131760	0	0	1	chr1	243732252	+	II	OpenSea		AKT3;AKT3;AKT3	Body;Body;Body	0.000763515	0.220485	1.62021e-05	-0.306114	0.104152	0.410267
cg10246492	1	0	0	chr1	244255607	+	II	OpenSea	RP11-278H7.4			0.000386859	0.0496894	0.0820461	0.266959	0.138524	-0.128436
cg02230180	0	1	0	chr1	245025960	-	II	N_Shore		HNRNPU;HNRNPU	Body;Body	0.0154353	0.000109394	0.145846	0.144843	0.232132	0.087289
cg16700716	1	0	0	chr1	246684329	+	II	OpenSea	RP11-690C23.2			0.000177173	0.00560431	0.245178	0.602476	0.421268	-0.181208
cg27515966	0	0	-1	chr1	246862720	+	II	OpenSea				0.0107262	0.110199	0.000104552	0.202035	-0.120835	-0.32287
cg03916396	0	0	1	chr1	247278963	-	II	N_Shore				0.0841762	0.0324318	0.00030779	-0.131796	0.159207	0.291003
cg19157329	0	1	0	chr1	247524592	+	II	OpenSea				0.088399	0.000276905	0.0547933	0.122264	0.262913	0.140649
cg17360567	1	0	0	chr1	248343210	-	II	OpenSea	OR2M2	OR2M2	TSS200	0.00037092	0.680392	0.00160081	0.196357	0.0210245	-0.175333
cg21899975	1	0	0	chr2	257078	-	II	OpenSea	SH3YL1;SH3YL1;SH3YL1	SH3YL1;SH3YL1;SH3YL1;SH3YL1;SH3YL1;SH3YL1;SH3YL1;SH3YL1;SH3YL1	TSS1500;Body;Body;Body;Body;Body;Body;Body;5'UTR	0.000459443	0.0362364	0.118327	0.525594	0.295746	-0.229848
cg25497572	0	0	-1	chr2	911695	-	II	OpenSea	AC113607.3			0.00967952	0.235247	0.000358373	0.729494	-0.318194	-1.04769
cg04147827	-1	0	0	chr2	1227739	-	II	OpenSea		SNTG2	Body	4.03125e-05	0.0603319	0.0150628	-0.149668	-0.0631383	0.0865296
cg08084788	-1	0	0	chr2	1587102	-	I	OpenSea	AC144450.1			3.20615e-06	0.00691864	0.022692	-0.156639	-0.0833773	0.0732614
cg16894526	0	1	0	chr2	1721123	+	II	OpenSea		PXDN	Body	0.246224	0.000110802	0.00742278	0.0945369	0.321515	0.226978
cg18760534	1	0	0	chr2	2964910	-	I	OpenSea	AC019118.2			0.000413728	0.146279	0.0277778	0.342163	0.131299	-0.210864
cg19867917	0	-1	0	chr2	3642629	-	I	Island	COLEC11;COLEC11;COLEC11;COLEC11;COLEC11	COLEC11;COLEC11	TSS200;TSS200	0.00768692	0.00021631	0.309664	-0.522908	-0.72121	-0.198303
cg00623518	0	-1	0	chr2	8755490	-	II	OpenSea	AC011747.6			0.13467	0.000162613	0.0236224	-0.0667012	-0.1705	-0.103799
cg20384109	-1	0	0	chr2	9881421	+	II	OpenSea	U4			9.92065e-06	0.277665	0.000512005	-0.203904	-0.0453239	0.15858
cg16633653	-1	0	0	chr2	10482554	-	II	OpenSea	HPCAL1;HPCAL1	HPCAL1;HPCAL1;HPCAL1	5'UTR;5'UTR;5'UTR	1.67589e-05	0.00940674	0.048926	-0.305565	-0.170944	0.134621
cg07314298	-1	0	0	chr2	11723111	+	II	OpenSea		GREB1;GREB1;GREB1	Body;Body;Body	8.01848e-05	0.0163731	0.079853	-0.595579	-0.33873	0.256849
cg03625947	-1	0	0	chr2	11983898	-	II	OpenSea				5.45568e-05	0.184432	0.00431369	-0.26759	-0.0808051	0.186785
cg00562855	0	1	0	chr2	12256279	-	II	OpenSea	AC096559.1;AC096559.1;AC096559.1;AC096559.1	LOC100506457;LOC100506457	Body;Body	0.0037155	4.93797e-05	0.243872	0.133684	0.186913	0.0532292
cg11067966	1	0	0	chr2	15317374	+	II	OpenSea		NBAS;NBAS	Body;Body	7.17425e-05	0.103291	0.0120043	0.195406	0.0739988	-0.121407
cg09019778	-1	0	0	chr2	16405035	+	II	OpenSea	AC010745.2			0.000310517	0.00119193	0.610765	-0.151117	-0.130421	0.0206963
cg25527936	-1	0	0	chr2	16409585	+	II	OpenSea	AC010745.2;AC010745.3			0.00010912	0.0650745	0.0276868	-0.313209	-0.138619	0.17459
cg15708697	0	0	-1	chr2	16826142	+	II	OpenSea	FAM49A;FAM49A	FAM49A	5'UTR	0.0100174	0.267613	0.000479466	0.201123	-0.0822749	-0.283397
cg24103799	0	0	-1	chr2	16834516	-	II	OpenSea	FAM49A;FAM49A	FAM49A	5'UTR	0.0286987	0.0986911	0.000319674	0.0855995	-0.0621661	-0.147766
cg13734338	-1	0	0	chr2	20144847	+	II	OpenSea		WDR35;WDR35	Body;Body	0.000130516	0.143122	0.0122276	-0.438387	-0.155245	0.283142
cg08645889	0	0	-1	chr2	20425310	-	II	Island	SDC1;SDC1;SDC1	SDC1;SDC1	TSS1500;TSS200	0.0933679	0.0287013	0.000308931	0.0627769	-0.0799327	-0.14271
cg10936796	0	1	0	chr2	20650757	+	II	S_Shelf	AC023137.2			0.365807	0.000185818	0.00544643	0.0358874	0.151043	0.115156
cg23176316	0	0	1	chr2	20784406	-	II	OpenSea				0.002255	0.480613	0.000316028	-0.142067	0.0307786	0.172845
cg14589395	0	1	0	chr2	24049933	-	II	OpenSea	ATAD2B;ATAD2B	ATAD2B;ATAD2B;ATAD2B	Body;Body;Body	0.282553	0.000439381	0.0166202	0.0848033	0.280438	0.195634
cg18525577	0	1	0	chr2	24056061	-	II	OpenSea	ATAD2B	ATAD2B;ATAD2B;ATAD2B	Body;Body;Body	0.0680891	0.000109725	0.0403524	0.0837412	0.179816	0.0960745
cg24099938	0	0	1	chr2	25896302	+	I	Island	DTNB;DTNB;DTNB;DTNB;DTNB;DTNB;DTNB	DTNB;DTNB;DTNB;DTNB;DTNB;DTNB;DTNB;DTNB;DTNB;DTNB;DTNB;DTNB	1stExon;1stExon;1stExon;1stExon;1stExon;1stExon;5'UTR;5'UTR;5'UTR;5'UTR;5'UTR;5'UTR	0.28822	0.00687925	0.000421804	-0.196794	0.496787	0.693582
cg00511385	-1	0	0	chr2	25920102	-	II	OpenSea	Y_RNA			0.000425214	0.00767675	0.309928	-0.195495	-0.140556	0.0549391
cg02002258	0	0	1	chr2	26700976	+	II	OpenSea	OTOF	OTOF;OTOF;OTOF;OTOF	TSS200;TSS200;Body;TSS200	0.0269352	0.128033	0.000446509	-0.0872303	0.0576218	0.144852
cg14957331	0	0	1	chr2	27370956	-	II	N_Shelf	TCF23;TCF23	TCF23	TSS1500	0.0311355	0.0156828	2.48708e-05	-0.138379	0.151068	0.289447
cg24026218	1	0	0	chr2	27839898	+	II	OpenSea	RP11-158I13.2	ZNF512;ZNF512;ZNF512;ZNF512;ZNF512;ZNF512	Body;Body;Body;Body;Body;Body	0.000474316	0.00262479	0.529334	0.165484	0.13648	-0.0290041
cg01355879	1	0	0	chr2	28676159	-	II	OpenSea				0.000320641	0.00182979	0.527813	0.181094	0.150235	-0.0308585
cg08033284	1	0	0	chr2	30454363	+	II	Island	LBH;LBH;LBH;LBH;LBH	LBH	TSS200	0.00047681	0.414846	0.00620378	0.13368	0.0289762	-0.104704
cg23457506	0	0	1	chr2	30687453	+	II	OpenSea	LCLAT1;LCLAT1;LCLAT1	LCLAT1;LCLAT1	5'UTR;Body	0.260605	0.00609444	0.000298612	-0.0730503	0.176725	0.249775
cg11345976	0	0	-1	chr2	30864107	-	II	OpenSea	LCLAT1;LCLAT1;LCLAT1	LCLAT1;LCLAT1	3'UTR;3'UTR	0.00642866	0.349688	0.000492243	0.179437	-0.0582689	-0.237706
cg02665958	-1	0	0	chr2	31178874	+	II	OpenSea	GALNT14	GALNT14;GALNT14;GALNT14;GALNT14	Body;Body;Body;Body	0.00035267	0.106678	0.0360543	-0.156128	-0.0657935	0.0903344
cg14663177	1	0	0	chr2	38373737	-	II	OpenSea	U6;CYP1B1-AS1	C2orf58	Body	0.000454383	0.894773	0.000839483	0.188802	0.00659616	-0.182206
cg19258335	0	0	-1	chr2	39145562	+	II	OpenSea	ARHGEF33;ARHGEF33	ARHGEF33	TSS1500	0.0412659	0.0502221	0.00019177	0.11585	-0.107631	-0.223481
cg04751628	0	0	1	chr2	39349980	+	II	N_Shore	SOS1			0.614621	0.0012844	0.000436599	-0.0529309	0.340717	0.393648
cg09528620	0	-1	0	chr2	39698024	+	II	OpenSea	AC007246.3	LOC728730	Body	0.0331399	0.0001178	0.0836947	-0.16157	-0.294302	-0.132732
cg08910792	1	0	0	chr2	39798287	-	II	OpenSea	AC007246.3	LOC728730	Body	0.000363332	0.00802889	0.281507	0.633452	0.446956	-0.186496
cg04638416	-1	0	0	chr2	42936194	+	II	OpenSea	MTA3	MTA3;MTA3;MTA3	Body;Body;Body	0.00030617	0.060729	0.0588914	-0.194498	-0.0945341	0.099964
cg03860530	0	0	-1	chr2	43034082	-	II	N_Shelf				0.0656729	0.0244266	0.000142165	0.0533293	-0.0636067	-0.116936
cg23277684	1	0	0	chr2	47149459	+	II	OpenSea	MCFD2;MCFD2	MCFD2;MCFD2;TTC7A	Body;5'UTR;Body	9.15099e-05	0.00288828	0.257718	0.1977	0.142472	-0.0552278
cg15659527	0	0	1	chr2	47270648	-	II	OpenSea	TTC7A	TTC7A	Body	0.0221879	0.0991576	0.000227596	-0.0902591	0.0625055	0.152765
cg13246698	-1	0	0	chr2	48828744	-	II	OpenSea	STON1-GTF2A1L	STON1-GTF2A1L;STON1-GTF2A1L;STON1-GTF2A1L	Body;Body;Body	0.000378707	0.0588209	0.0695075	-0.341321	-0.170041	0.17128
cg19403014	-1	0	0	chr2	48982950	+	II	Island	LHCGR;LHCGR;LHCGR;LHCGR	LHCGR	TSS200	0.000125208	0.17586	0.00887777	-0.256141	-0.0835081	0.172633
cg12594341	0	0	1	chr2	50246340	-	II	OpenSea		NRXN1;NRXN1;NRXN1	Body;Body;Body	0.225111	0.00517164	0.000183974	-0.0665471	0.152267	0.218814
cg00140842	0	-1	0	chr2	54014180	-	I	Island	ERLEC1;ASB3;ASB3;ASB3;ASB3;ERLEC1;ERLEC1	ERLEC1;LOC100302652;ERLEC1;ERLEC1;ERLEC1;ASB3;ERLEC1;ASB3;ERLEC1	1stExon;Body;5'UTR;1stExon;5'UTR;TSS200;5'UTR;TSS200;1stExon	0.257025	0.000127704	0.0076921	-0.123845	-0.426677	-0.302832
cg00814607	-1	0	0	chr2	55536367	-	II	OpenSea	CCDC88A;AC012358.8	CCDC88A;CCDC88A;CCDC88A	Body;Body;Body	0.000437742	0.021159	0.170986	-0.548571	-0.339565	0.209006
cg23276602	1	0	0	chr2	55617438	+	II	OpenSea		CCDC88A;CCDC88A	Body;Body	0.000283964	0.411294	0.00407564	0.313857	0.0657417	-0.248116
cg08493160	1	0	0	chr2	56067503	+	II	OpenSea				0.000228507	0.00620355	0.261176	0.162457	0.114318	-0.0481389
cg19306307	-1	0	0	chr2	60809307	-	II	S_Shore				0.000208897	0.00134925	0.507998	-0.219146	-0.181264	0.0378819
cg16539959	1	0	0	chr2	61137796	-	II	OpenSea	U4	REL;REL	Body;Body	0.000115492	0.337516	0.00281141	0.377837	0.0864901	-0.291346
cg19770944	0	0	-1	chr2	61292607	-	II	N_Shore	KIAA1841;KIAA1841;KIAA1841	KIAA1841;KIAA1841	TSS1500;TSS1500	0.0138107	0.221999	0.000495743	0.223049	-0.105459	-0.328508
cg09177337	0	0	1	chr2	62441538	-	II	OpenSea	B3GNT2;B3GNT2	B3GNT2	5'UTR	0.141469	0.00950746	0.000155798	-0.0785805	0.136664	0.215245
cg09927842	0	1	0	chr2	62684417	+	II	Island				0.147705	0.000396564	0.0384665	0.0876438	0.216205	0.128561
cg17490337	0	1	0	chr2	62955010	-	II	OpenSea	Y_RNA	EHBP1;EHBP1;EHBP1;EHBP1	Body;Body;Body;Body	0.11912	0.000127998	0.0234407	0.162655	0.405776	0.243121
cg01940425	0	0	1	chr2	63276565	-	I	Island	OTX1;AC009501.4;AC009501.4;OTX1	OTX1	TSS1500	0.0274962	0.0156283	2.05556e-05	-0.18204	0.194262	0.376301
cg11094939	0	0	-1	chr2	65454430	+	II	N_Shore	ACTR2;ACTR2;ACTR2;ACTR2;ACTR2	ACTR2;ACTR2	TSS1500;TSS1500	0.368748	0.00160203	0.000147338	0.0508829	-0.17919	-0.230073
cg03622771	0	1	1	chr2	65683972	+	II	OpenSea	AC012370.3;AC074391.1			0.740776	0.00017229	0.00010703	-0.0143261	0.166185	0.180511
cg01692020	-1	0	0	chr2	66688142	-	II	OpenSea	MEIS1;MEIS1	MEIS1	Body	8.15515e-05	0.25204	0.00357716	-0.356791	-0.0953516	0.26144
cg13854135	1	1	0	chr2	68997641	+	II	OpenSea	ARHGAP25;ARHGAP25	ARHGAP25;ARHGAP25	Body;Body	0.000100037	6.97198e-05	0.979718	0.623884	0.619963	-0.00392047
cg15375042	0	0	1	chr2	69695160	+	II	OpenSea	AC114772.1	AAK1	3'UTR	0.00448151	0.345986	0.000318074	-0.275374	0.086195	0.361569
cg23396786	-1	0	0	chr2	73299151	-	II	Island	SFXN5;SFXN5	SFXN5	TSS200	0.000357251	0.0861251	0.0459173	-0.306623	-0.137771	0.168852
cg27421117	-1	0	0	chr2	74215659	-	II	S_Shelf	RP11-711M9.1			0.000119438	0.00280107	0.294648	-0.214886	-0.158297	0.0565892
cg12337575	-1	0	0	chr2	74695021	-	II	S_Shelf				0.00022655	0.012847	0.168439	-0.41926	-0.266727	0.152532
cg08886280	0	0	1	chr2	76674458	+	II	OpenSea				0.0162443	0.0185263	1.20828e-05	-0.173849	0.165011	0.33886
cg03270881	0	0	-1	chr2	85131951	+	II	Island	TMSB10	TMSB10	TSS1500	0.0623184	0.0192386	9.52773e-05	0.100337	-0.123078	-0.223415
cg25250853	-1	0	0	chr2	85822726	-	I	Island	RNF181;RNF181	RNF181	TSS200	0.000376759	0.0395114	0.0981841	-0.301024	-0.163739	0.137285
cg11726701	1	0	0	chr2	85998588	-	II	OpenSea	ATOH8	ATOH8	Body	0.000351212	0.0220559	0.147441	0.207635	0.125347	-0.0822884
cg18825430	0	0	-1	chr2	86422958	+	II	S_Shore	IMMT;IMMT;IMMT;IMMT;IMMT;IMMT;IMMT;IMMT	IMMT;IMMT;IMMT	TSS200;TSS200;TSS200	0.0125156	0.192431	0.00033742	0.0937023	-0.0466251	-0.140327
cg00219921	0	0	1	chr2	87012810	+	II	N_Shelf	CD8A;CD8A;CD8A	CD8A;CD8A;CD8A;CD8A	3'UTR;3'UTR;3'UTR;Body	0.0396824	0.0427525	0.000143611	-0.11649	0.11119	0.227679
cg13293721	0	0	-1	chr2	88990738	-	II	N_Shore	RPIA	RPIA	TSS1500	0.029655	0.0565122	0.0001421	0.111008	-0.0939994	-0.205008
cg01142066	0	1	0	chr2	96010652	+	II	N_Shore	KCNIP3	KCNIP3	Body	0.918335	0.000392361	0.000959961	0.0047683	0.167509	0.162741
cg04799204	-1	0	0	chr2	96715027	-	II	OpenSea				0.000441718	0.279908	0.011683	-0.163502	-0.0467532	0.116749
cg16986485	1	0	0	chr2	99074891	-	II	OpenSea	INPP4A;INPP4A;INPP4A	INPP4A;INPP4A;INPP4A;INPP4A	5'UTR;5'UTR;5'UTR;5'UTR	3.89939e-05	0.407991	0.000749851	0.218244	0.0400485	-0.178196
cg23049871	0	1	0	chr2	99500498	-	II	OpenSea	C2orf55;C2orf55	KIAA1211L	5'UTR	0.095252	0.000132626	0.0314263	0.0711785	0.16524	0.094062
cg09618309	0	1	0	chr2	99908962	-	II	OpenSea		LYG1	Body	0.52854	0.00014503	0.0020105	0.0356153	0.219384	0.183768
cg02471749	0	0	-1	chr2	100027440	+	II	OpenSea	REV1	REV1;REV1	Body;Body	0.01829	0.0594094	7.83945e-05	0.291956	-0.224448	-0.516403
cg14511866	0	0	-1	chr2	102448055	-	II	OpenSea		MAP4K4;MAP4K4;MAP4K4	Body;Body;Body	0.00726051	0.153193	0.000113659	0.154793	-0.0783284	-0.233122
cg07426221	0	-1	0	chr2	103377347	+	II	OpenSea	TMEM182;TMEM182	TMEM182	TSS1500	0.00374516	0.000167425	0.401155	-0.345645	-0.444647	-0.0990021
cg12771935	0	1	0	chr2	103752643	-	II	OpenSea	AC073987.1			0.0110116	0.000269557	0.278624	0.177619	0.253153	0.075534
cg14655837	0	0	-1	chr2	106357707	-	II	N_Shelf				0.0822619	0.0398604	0.000392207	0.0972	-0.111953	-0.209153
cg10735632	-1	0	0	chr2	106681831	-	I	N_Shore	C2orf40;C2orf40;C2orf40	C2orf40	TSS1500	0.000161148	0.445044	0.00212915	-0.649674	-0.121142	0.528533
cg00454443	1	0	0	chr2	108335877	-	II	OpenSea				5.03302e-05	0.00692349	0.114354	0.2397	0.149545	-0.0901549
ch.2.2291699F	1	0	0	chr2	109483013	+	II	OpenSea		CCDC138	Body	0.000128059	0.396651	0.00222754	0.159411	0.032463	-0.126948
cg16958775	-1	0	1	chr2	110083912	-	II	OpenSea		SH3RF3	Body	1.43036e-05	0.64843	3.77741e-06	-0.18818	0.0178752	0.206056
cg10155628	1	0	0	chr2	110902558	+	II	OpenSea		NPHP1;NPHP1;NPHP1;NPHP1	Body;Body;Body;Body	0.000296199	0.473057	0.00315797	0.365171	0.0669801	-0.298191
cg17947599	-1	0	0	chr2	111556607	-	II	OpenSea	ACOXL	ACOXL;ACOXL;ACOXL	Body;Body;Body	0.000136919	0.150598	0.0118287	-0.21044	-0.0733875	0.137053
cg07021587	-1	0	0	chr2	112376721	+	II	OpenSea				4.12218e-05	0.00607062	0.112176	-0.209165	-0.131019	0.0781465
cg09745087	0	0	-1	chr2	112656917	+	II	Island	MERTK;MERTK	MERTK	Body	0.198856	0.00986109	0.000305898	0.0554484	-0.110003	-0.165452
cg22413209	1	0	0	chr2	112917281	+	I	Island	FBLN7	FBLN7;FBLN7	Body;Body	0.000450096	0.0127148	0.24003	0.0800898	0.0538898	-0.0261999
cg12625824	0	0	-1	chr2	113672587	-	II	OpenSea	IL37	IL1F7;IL1F7;IL1F7;IL1F7;IL1F7	Body;TSS200;Body;Body;Body	0.00331966	0.290099	0.000154661	0.189951	-0.0645221	-0.254473
cg19211931	0	-1	0	chr2	115419537	-	II	N_Shore	DPP10	DPP10	Body	0.0675617	0.000146716	0.0488113	-0.214532	-0.450323	-0.235791
cg11068273	1	0	0	chr2	119000137	-	II	OpenSea				0.000249237	0.141445	0.0200554	0.169361	0.0631947	-0.106167
cg10115387	0	-1	0	chr2	119134313	-	II	OpenSea				0.000952812	0.000134178	0.645468	-0.166911	-0.189639	-0.0227276
cg17167253	-1	0	0	chr2	119603383	+	II	Island	EN1	EN1	Body	0.000271602	0.0138294	0.176462	-0.217487	-0.138756	0.0787312
cg01430795	0	-1	0	chr2	119616745	-	II	Island				0.0040617	0.000101464	0.31563	-0.176638	-0.237749	-0.0611111
cg25079915	-1	0	0	chr2	120192027	-	II	S_Shore	TMEM37	TMEM37	Body	0.000371696	0.242558	0.0127706	-0.155595	-0.0474798	0.108115
cg01767270	0	0	1	chr2	121116386	-	II	OpenSea				0.0147343	0.0325585	2.36217e-05	-0.151463	0.128043	0.279506
cg13281195	-1	0	0	chr2	121529622	-	II	OpenSea				0.000259058	0.0747888	0.0428951	-0.144718	-0.0658741	0.0788443
cg18108534	0	0	-1	chr2	122480440	-	II	OpenSea	AC018737.1	NIFK-AS1	Body	0.00115498	0.475795	0.000149137	0.132535	-0.0271597	-0.159695
cg13070535	-1	0	0	chr2	124202350	-	II	OpenSea	AC073409.1			7.73805e-05	0.00375248	0.207083	-0.185511	-0.128337	0.0571746
cg24913794	0	1	0	chr2	126716943	-	II	OpenSea				0.0452665	0.000402906	0.127992	0.186403	0.329711	0.143308
cg18922448	0	-1	0	chr2	128337003	-	II	OpenSea	MYO7B	MYO7B	Body	0.0205439	0.000380978	0.222604	-0.10642	-0.162633	-0.0562128
cg06785850	1	0	0	chr2	128651091	-	II	OpenSea				0.000278606	0.0158543	0.163423	0.316727	0.19823	-0.118497
cg02003624	0	0	-1	chr2	128849209	+	II	Island	UGGT1	UGGT1;UGGT1	Body;Body	0.103854	0.0159626	0.000172522	0.0893571	-0.129872	-0.219229
cg15610955	-1	0	0	chr2	133361292	+	II	OpenSea	GPR39	GPR39	Body	7.69947e-05	0.108129	0.0119306	-0.206072	-0.07731	0.128762
cg11390344	0	1	0	chr2	133823374	+	II	OpenSea		MIR7853;NCKAP5;NCKAP5	Body;Body;Body	0.216006	0.000270781	0.0176458	0.103224	0.307787	0.204563
cg21046119	-1	0	0	chr2	134075125	-	II	OpenSea	NCKAP5	NCKAP5;NCKAP5	Body;Body	0.000240551	0.134275	0.0208779	-0.189244	-0.0717365	0.117507
cg11999002	-1	0	0	chr2	134728762	-	II	OpenSea				0.00018886	0.0124236	0.15652	-0.219401	-0.138368	0.0810332
cg10839549	0	0	1	chr2	138980818	-	II	OpenSea				0.00087737	0.465937	0.000105123	-0.606223	0.12384	0.730063
cg19043482	0	0	1	chr2	141212520	+	II	OpenSea		LRP1B	Body	0.0207273	0.0814959	0.000151955	-0.140975	0.102065	0.24304
cg08687485	0	0	1	chr2	144869361	-	II	OpenSea		GTDC1;GTDC1;GTDC1	Body;Body;Body	0.00207818	0.324922	0.000115845	-0.239568	0.0719486	0.311516
cg07476726	0	1	0	chr2	150999674	-	II	OpenSea				0.235714	8.59553e-05	0.00658711	0.0664669	0.224934	0.158467
cg03230175	0	-1	0	chr2	157291462	+	II	N_Shore	GPD2;GPD2;GPD2	GPD2;GPD2	TSS1500;TSS1500	0.901698	0.000423947	0.000504929	0.00929814	-0.269426	-0.278724
cg13453203	0	0	-1	chr2	159396150	+	II	OpenSea	PKP4	PKP4;PKP4	Body;Body	0.000583143	0.484856	7.51658e-05	0.198169	-0.0374052	-0.235574
cg23489137	0	0	1	chr2	161290449	-	II	OpenSea	RBMS1	RBMS1;RBMS1	Body;Body	0.000772696	0.732107	0.000324638	-0.252291	0.0238865	0.276177
cg00314029	-1	0	0	chr2	161348665	+	II	N_Shore	RBMS1	RBMS1;RBMS1	Body;Body	9.39206e-05	0.149858	0.00894977	-0.229234	-0.0779887	0.151245
cg27304516	0	0	-1	chr2	161349835	+	II	Island	RBMS1;RBMS1;RBMS1;RBMS1	RBMS1;RBMS1	1stExon;1stExon	0.190602	0.000638781	1.25872e-05	0.0785173	-0.206115	-0.284632
cg11200845	-1	0	0	chr2	161726241	+	II	OpenSea				0.000165795	0.0541967	0.0441762	-0.236449	-0.112671	0.123778
cg26202915	0	0	-1	chr2	162271471	-	II	N_Shore	TBR1	TBR1	TSS1500	0.00603423	0.265923	0.000259304	0.202555	-0.0777236	-0.280279
cg08599630	-1	0	0	chr2	162945448	+	II	OpenSea				4.00867e-05	0.282373	0.00162172	-0.229232	-0.0548414	0.17439
cg07181667	1	0	0	chr2	163157840	-	II	OpenSea		IFIH1	Body	0.000210081	0.0592529	0.0472435	0.360163	0.171047	-0.189115
cg10730678	1	0	0	chr2	166257996	+	II	OpenSea				0.000112668	0.16135	0.00926583	0.136397	0.0456896	-0.0907075
cg06915970	-1	0	0	chr2	166937420	+	II	OpenSea	AC010127.4;AC010127.3	LOC101929680;SCN1A	TSS1500;5'UTR	0.000294043	0.202045	0.0139817	-0.351643	-0.115084	0.236559
cg18395675	1	0	0	chr2	168149401	+	II	Island	AC074363.1			0.00039237	0.139847	0.0282658	0.21127	0.082051	-0.129219
cg08568260	0	0	-1	chr2	168858485	+	II	OpenSea	STK39	STK39	Body	0.0309298	0.100165	0.000362403	0.292207	-0.214276	-0.506483
cg08362162	1	0	0	chr2	168898872	-	II	OpenSea	STK39	STK39	Body	0.000240386	0.00108526	0.578732	0.15919	0.135872	-0.0233181
cg02361027	0	0	1	chr2	170217401	+	II	N_Shore		LRP2	Body	0.459522	0.00276081	0.000446165	-0.0391601	0.158522	0.197682
cg22189632	0	1	0	chr2	172378982	+	II	Island	CYBRD1;CYBRD1;CYBRD1;CYBRD1	CYBRD1;CYBRD1;CYBRD1;CYBRD1;CYBRD1	5'UTR;5'UTR;1stExon;1stExon;Body	0.486679	0.000371414	0.00528795	0.0447966	0.232591	0.187794
cg16760971	-1	0	0	chr2	172912454	+	II	OpenSea		MAP1D	Body	0.000173436	0.035094	0.0678698	-0.645291	-0.338599	0.306692
cg09985078	-1	0	0	chr2	173843295	-	II	OpenSea	RAPGEF4	RAPGEF4;RAPGEF4	Body;Body	0.000112137	0.00262758	0.295853	-0.16676	-0.12315	0.0436103
cg22854985	0	1	0	chr2	174082101	+	I	OpenSea	MLK7-AS1;MLK7-AS1	ZAK;ZAK	Body;Body	0.0143329	0.000108842	0.153225	0.197866	0.313596	0.11573
cg08626608	0	-1	0	chr2	174280311	+	II	OpenSea				0.336324	5.85164e-05	0.00256372	-0.0773276	-0.331772	-0.254444
cg24719366	-1	0	0	chr2	175629873	+	II	OpenSea	CHRNA1;CHRNA1;CHRNA1;CHRNA1;AC018890.6	CHRNA1;CHRNA1	TSS1500;TSS1500	8.73935e-05	0.0739517	0.0206275	-0.256024	-0.107996	0.148028
cg20398486	0	-1	0	chr2	176944442	+	I	Island	EVX2			0.145673	0.000270117	0.0302082	-0.118277	-0.299297	-0.18102
cg07460010	0	1	0	chr2	176985174	-	II	N_Shore				0.0185043	6.89247e-05	0.100095	0.258738	0.440637	0.181899
cg25185585	1	0	0	chr2	177052687	-	II	N_Shore	HOXD1;HOXD1;HOXD-AS1;HOXD-AS1;HOXD-AS1;HOXD-AS1;HOXD-AS1	HOXD1	TSS1500	0.000326002	0.0125638	0.205914	0.150121	0.0985758	-0.051545
cg14575602	0	1	0	chr2	177133722	-	II	N_Shore	MTX2;MTX2;MTX2	MTX2;MTX2	TSS1500;TSS1500	0.0111289	5.2657e-05	0.126628	0.361224	0.579069	0.217845
cg13661243	-1	0	0	chr2	177372587	+	II	OpenSea	AC017048.1			0.000414917	0.83346	0.000975121	-0.284187	-0.0156673	0.26852
cg25843927	1	0	0	chr2	178260150	+	II	S_Shelf	AGPS	AGPS	Body	0.000162456	0.272241	0.00548902	0.192147	0.0516568	-0.14049
cg12596623	1	0	0	chr2	180045040	+	II	OpenSea	SESTD1	SESTD1	Body	0.000487506	0.00104754	0.736813	0.355477	0.322147	-0.0333297
cg10458859	1	0	0	chr2	180872007	+	II	S_Shore	CWC22;CWC22	CWC22	TSS1500	1.35895e-05	0.268446	0.000715669	0.181974	0.0419878	-0.139987
cg06499484	-1	0	0	chr2	182521882	+	II	Island	CERKL;CERKL;CERKL	CERKL;CERKL;CERKL;CERKL;CERKL;CERKL;CERKL	TSS200;TSS200;TSS200;TSS200;TSS200;TSS200;TSS200	0.000314558	0.524516	0.00264406	-0.1846	-0.0301624	0.154437
cg12988380	-1	0	0	chr2	182559318	+	II	OpenSea	AC013733.4			6.43658e-05	0.143437	0.00713008	-0.336912	-0.113543	0.223369
cg16195942	0	0	-1	chr2	183513961	+	II	OpenSea				0.107809	0.0211134	0.000262486	0.0671855	-0.0943543	-0.16154
cg07001447	1	0	0	chr2	187350515	-	II	Island	ZC3H15;ZC3H15;ZC3H15;ZC3H15	ZC3H15	TSS1500	0.000352834	0.171046	0.0202127	0.126888	0.0452491	-0.0816392
cg23521281	0	0	-1	chr2	190306491	+	II	S_Shore		WDR75	Body	0.00802256	0.239674	0.000296289	0.118595	-0.0499382	-0.168534
cg17148946	1	0	0	chr2	191001741	+	II	OpenSea	C2orf88	C2orf88	TSS1500	4.4368e-05	0.0770553	0.0121313	0.46629	0.186013	-0.280277
cg11063299	0	0	-1	chr2	192550964	+	II	OpenSea	OBFC2A;OBFC2A	OBFC2A;OBFC2A	Body;3'UTR	0.13154	0.0126344	0.000193684	0.114268	-0.18591	-0.300179
cg05551996	0	0	-1	chr2	196386515	+	II	OpenSea				0.1367	0.0245833	0.000476495	0.0992304	-0.146853	-0.246084
cg03152916	0	0	1	chr2	198541731	-	II	OpenSea	RFTN2	RFTN2	TSS1500	0.0149003	0.116881	0.000176398	-0.126913	0.0782269	0.20514
cg25880834	0	-1	0	chr2	198773912	+	II	OpenSea		PLCL1	Body	0.015523	0.000168364	0.18023	-0.106858	-0.166176	-0.0593184
cg25147303	0	1	0	chr2	200320881	+	II	Island	SATB2;SATB2;SATB2;SATB2;SATB2	SATB2;SATB2;SATB2	5'UTR;5'UTR;5'UTR	0.0618054	3.52123e-05	0.0215647	0.0704652	0.159284	0.0888189
cg07434465	1	0	0	chr2	201754007	+	II	OpenSea	NIF3L1;PPIL3;PPIL3;NIF3L1;NIF3L1;NIF3L1;PPIL3;PPIL3;PPIL3;PPIL3	PPIL3;NIF3L1;PPIL3;NIF3L1;NIF3L1;PPIL3	TSS200;TSS200;TSS200;TSS200;TSS200;TSS200	0.000221351	0.109384	0.0252634	0.274124	0.110523	-0.163601
cg05900044	0	0	-1	chr2	202137193	-	II	OpenSea		CASP8;CASP8;CASP8;CASP8;CASP8;CASP8;CASP8	Body;Body;Body;Body;Body;Body;Body	0.013849	0.149258	0.000243783	0.163479	-0.0915138	-0.254993
cg12294118	0	1	0	chr2	202879585	-	II	OpenSea				0.0103835	0.000491518	0.372749	0.230852	0.310831	0.0799792
cg17762192	0	1	0	chr2	203879211	-	II	N_Shore	NBEAL1;NBEAL1;WDR12	NBEAL1	TSS1500	0.125652	1.67095e-05	0.00516503	0.177846	0.515138	0.337292
cg14712313	-1	0	0	chr2	206949263	+	I	N_Shore	AC007383.3;AC007383.3;INO80D	INO80D	5'UTR	0.000195579	0.100201	0.0256537	-0.312089	-0.128068	0.184021
cg08927278	-1	0	0	chr2	206949286	+	II	N_Shore	AC007383.3;AC007383.3;INO80D	INO80D	5'UTR	7.63065e-05	0.0486092	0.0294686	-0.209112	-0.0966978	0.112414
cg21825743	1	0	0	chr2	208626879	+	II	OpenSea				0.000287957	0.421059	0.00393365	0.402719	0.0826882	-0.320031
cg06344116	0	1	1	chr2	215673652	+	II	N_Shore	BARD1;BARD1	BARD1	Body	0.803932	9.77099e-05	8.23166e-05	-0.0186667	0.30055	0.319217
cg23078347	0	-1	0	chr2	216164534	+	II	OpenSea				0.0804856	0.000132187	0.0379265	-0.103578	-0.229335	-0.125757
cg10119160	-1	0	0	chr2	216859796	+	II	OpenSea		MREG	Body	0.000175263	0.55295	0.00139138	-0.190845	-0.0277956	0.16305
cg09473180	-1	0	0	chr2	217403190	-	II	OpenSea				0.000243301	0.0148704	0.158767	-0.126741	-0.0792858	0.0474549
cg05456561	1	1	0	chr2	219733971	+	II	N_Shelf	WNT6	WNT6	Body	0.000127973	0.000170528	0.841001	0.339095	0.321983	-0.0171118
cg17531776	-1	0	1	chr2	219918336	-	II	N_Shore				3.30394e-06	0.289015	0.000181796	-0.326444	-0.0667777	0.259666
cg01465069	-1	0	0	chr2	219942789	-	II	OpenSea	NHEJ1	NHEJ1	Body	0.000264815	0.00458119	0.326857	-0.229263	-0.169374	0.0598891
cg10578556	-1	0	0	chr2	220088898	-	II	OpenSea	AC068946.1	ATG9A;ATG9A;ATG9A	Body;Body;Body	0.000344312	0.0822645	0.0469954	-0.14903	-0.0676186	0.0814113
cg14793891	1	0	0	chr2	220109985	-	II	Island	GLB1L;GLB1L;GLB1L;STK16;STK16;STK16;STK16;GLB1L;GLB1L;GLB1L;STK16	GLB1L;STK16;GLB1L;STK16	5'UTR;TSS1500;1stExon;TSS1500	0.000237253	0.0374819	0.0776771	0.197888	0.104916	-0.092972
cg04215968	-1	0	0	chr2	220253068	+	I	S_Shore	DNPEP;DNPEP;DNPEP;AC053503.4	DNPEP	TSS1500	0.000241116	0.0387991	0.0761533	-0.545644	-0.287613	0.258031
cg23987500	-1	0	0	chr2	220309818	-	II	Island	SPEG;SPEG	SPEG	Body	0.000220661	0.0331324	0.0825058	-0.185929	-0.100467	0.0854621
cg24686224	0	1	0	chr2	223520411	-	II	N_Shore	FARSB	FARSB	Body	0.0175422	0.000134394	0.147886	0.148538	0.23943	0.0908914
cg12554542	1	0	-1	chr2	228399141	-	II	OpenSea		AGFG1;AGFG1;AGFG1;AGFG1	Body;Body;Body;Body	5.58625e-05	0.96636	6.30741e-05	0.370882	-0.0035413	-0.374424
cg11227139	1	0	0	chr2	231840909	+	II	OpenSea				3.15367e-05	0.344307	0.000896251	0.170803	0.0353759	-0.135427
cg17087741	0	0	1	chr2	233283010	+	II	N_Shore				0.00789436	0.140963	0.000108665	-0.275825	0.145531	0.421356
cg12505415	0	0	1	chr2	234263251	+	I	OpenSea	RP11-400N9.1;DGKD;AC019221.4;AC019221.4	DGKD	1stExon	0.16832	0.0142328	0.000348473	-0.0408633	0.0715785	0.112442
cg18315468	1	0	0	chr2	234330835	-	II	OpenSea		DGKD;DGKD	Body;Body	0.000265574	0.299908	0.00692687	0.168208	0.0442875	-0.12392
cg24933152	0	0	1	chr2	234372892	-	II	S_Shelf		DGKD;DGKD	Body;Body	0.000904476	0.0450674	1.07888e-06	-0.167854	0.0957331	0.263587
cg13103145	0	1	0	chr2	234545070	+	II	OpenSea	UGT1A10;UGT1A10	UGT1A10;UGT1A8	TSS200;Body	0.241211	0.000409189	0.0201731	0.0363525	0.110785	0.074433
cg06772514	1	0	0	chr2	234668349	-	II	OpenSea	UGT1A1;UGT1A1	UGT1A5;UGT1A4;UGT1A3;UGT1A1;UGT1A8;UGT1A10;UGT1A9;UGT1A7;UGT1A6;UGT1A6	Body;Body;Body;TSS1500;Body;Body;Body;Body;Body;Body	0.000454478	0.00248906	0.532041	0.194203	0.160509	-0.0336935
cg21137417	1	0	0	chr2	234959456	+	II	OpenSea	SPP2;SPP2;SPP2	SPP2	1stExon	0.000322414	0.145386	0.0233671	0.198808	0.074938	-0.12387
cg15408905	1	0	0	chr2	235331723	+	II	OpenSea				0.000158546	0.172688	0.0109226	0.196526	0.0656613	-0.130865
cg13280086	0	-1	0	chr2	237952454	-	II	OpenSea				0.0153478	4.19334e-06	0.0232127	-0.168207	-0.328069	-0.159862
cg21657788	0	1	0	chr2	238166845	+	II	OpenSea				0.108977	0.000270969	0.0429202	0.261744	0.600101	0.338357
cg22386389	0	0	1	chr2	238707268	+	I	Island	RBM44;RBM44;RBM44	RBM44	TSS200	0.646845	0.00119368	0.000469764	-0.0302507	0.21553	0.245781
cg11587967	-1	0	0	chr2	239320538	-	II	OpenSea	U6			8.14805e-05	0.035172	0.0421444	-0.367622	-0.182761	0.184861
cg07564716	0	-1	0	chr2	240050718	+	II	S_Shelf		HDAC4	Body	0.0339105	0.000134888	0.088604	-0.127815	-0.231618	-0.103803
cg15006971	0	0	-1	chr2	240679509	+	II	OpenSea				0.0102531	0.148566	0.000165391	0.111267	-0.059698	-0.170965
cg01315621	-1	0	0	chr2	241065850	-	II	N_Shelf				0.000388148	0.179202	0.0203836	-0.196761	-0.0693672	0.127394
cg25290247	-1	0	0	chr2	241080342	-	II	OpenSea	OTOS;OTOS	OTOS	TSS1500	0.000301093	0.0042973	0.356416	-0.190248	-0.143051	0.0471974
cg10991031	0	0	1	chr2	241596051	-	II	OpenSea				0.0163824	0.0162245	1.01664e-05	-0.116388	0.113014	0.229402
cg12964210	-1	0	0	chr2	241996289	+	II	S_Shelf	AC005237.4	SNED1	Body	0.000114039	0.211221	0.0062578	-0.297255	-0.0888303	0.208425
cg09226822	0	0	1	chr2	242343844	-	II	OpenSea		FARP2;FARP2;FARP2	Body;Body;Body	0.0137489	0.177691	0.00032858	-0.133451	0.0696767	0.203128
cg08462942	0	-1	0	chr2	242608075	+	I	S_Shore		ATG4B;ATG4B	Body;Body	0.0184012	0.000288578	0.209293	-0.188626	-0.289361	-0.100735
cg00969323	0	-1	0	chr2	242627866	-	II	S_Shore	DTYMK	DTYMK;DTYMK;DTYMK	TSS1500;TSS1500;TSS1500	0.0167051	0.000106769	0.136128	-0.147132	-0.239176	-0.0920436
cg16156123	0	0	-1	chr3	2208597	+	II	OpenSea	CNTN4	CNTN4	5'UTR	0.0651012	0.0233865	0.000132303	0.138294	-0.165855	-0.30415
cg21760140	0	0	-1	chr3	4841366	+	II	OpenSea	ITPR1	ITPR1;ITPR1;ITPR1	Body;Body;Body	0.137161	0.00651	9.33582e-05	0.165634	-0.299677	-0.465311
cg12835868	0	0	-1	chr3	4841394	+	II	OpenSea	ITPR1	ITPR1;ITPR1;ITPR1	Body;Body;Body	0.212543	0.00122768	3.24606e-05	0.1783	-0.463334	-0.641633
cg13694772	1	0	0	chr3	9773336	-	II	Island	BRPF1;BRPF1;BRPF1	BRPF1;BRPF1	TSS200;TSS200	0.000497188	0.1397	0.0335163	0.197251	0.0781502	-0.119101
cg11827595	-1	0	0	chr3	10157099	-	II	N_Shore	BRK1;BRK1	C3orf10	TSS1500	0.000491512	0.0860602	0.056833	-0.290077	-0.133825	0.156252
cg02127745	1	0	0	chr3	10306043	-	II	OpenSea		TATDN2	Body	0.000498399	0.762106	0.00152383	0.209852	0.0169141	-0.192937
cg07331587	0	-1	0	chr3	10439683	+	II	OpenSea	ATP2B2	ATP2B2;ATP2B2	Body;Body	0.00484116	0.000311822	0.451696	-0.0993921	-0.125682	-0.0262897
cg16908763	0	1	0	chr3	11636168	+	II	OpenSea		VGLL4;VGLL4;VGLL4;VGLL4	Body;Body;Body;Body	0.364196	8.34721e-05	0.00290538	0.076553	0.33995	0.263397
cg25955289	0	1	0	chr3	12088210	+	II	OpenSea		SYN2;SYN2	Body;Body	0.0169939	1.33325e-05	0.042506	0.149291	0.277656	0.128364
cg03717277	0	0	-1	chr3	12525802	-	II	Island	TSEN2;TSEN2;TSEN2;TSEN2;TSEN2	TSEN2;TSEN2;TSEN2;TSEN2;TSEN2	TSS1500;TSS1500;TSS1500;TSS200;TSS200	0.0681691	0.0543091	0.00045117	0.0879198	-0.0900613	-0.177981
cg02179412	-1	0	1	chr3	13269324	-	II	OpenSea				0.000449684	0.825467	0.000276576	-0.128625	0.00748648	0.136111
cg21224025	0	0	1	chr3	13864471	+	II	S_Shelf		WNT7A	Body	0.161507	0.00250126	4.15143e-05	-0.0583187	0.125401	0.18372
cg18060480	0	1	0	chr3	14436025	+	II	OpenSea	RN5S124			0.45096	0.000226145	0.00416361	0.0274346	0.136619	0.109184
cg21141587	-1	0	0	chr3	14755007	+	II	OpenSea	C3orf20	C3orf20	Body	0.000229365	0.670754	0.00107374	-0.184792	-0.0196641	0.165128
ch.3.343413R	1	0	0	chr3	15058168	+	II	OpenSea		NR2C2	Body	0.000214087	0.449018	0.00266953	0.434893	0.0821008	-0.352792
cg12604268	0	1	0	chr3	15067066	-	II	OpenSea	NR2C2	NR2C2;NR2C2	Body;Body	0.00184212	0.000104644	0.461897	0.167604	0.206546	0.0389418
cg00985514	0	1	0	chr3	18580259	+	II	OpenSea				0.47386	0.000234274	0.00384813	0.0464881	0.243049	0.196561
cg26518709	0	0	1	chr3	19976680	+	II	OpenSea	EFHB;EFHB	EFHB	TSS1500	0.531679	0.00168957	0.000388118	-0.0523988	0.264184	0.316583
cg16087549	1	0	0	chr3	24560822	+	II	N_Shelf				2.29622e-05	0.00346056	0.118549	0.264034	0.170585	-0.0934489
cg09595471	0	-1	0	chr3	24871390	-	II	S_Shore	AC133680.1			0.135592	0.000260803	0.0322732	-0.12825	-0.317129	-0.188879
cg09146491	0	-1	-1	chr3	28282853	+	II	Island	CMC1;CMC1	CMC1	TSS1500	0.490722	0.000409858	7.34019e-05	0.0360832	-0.187597	-0.22368
cg10323188	0	0	1	chr3	28613979	-	II	N_Shelf				0.0457542	0.0217997	6.96031e-05	-0.100604	0.112529	0.213133
cg03668183	1	0	0	chr3	29031610	-	II	OpenSea				0.000402342	0.0261047	0.140759	0.177809	0.105345	-0.0724643
cg25729942	0	0	1	chr3	29349116	+	II	OpenSea		RBMS3;RBMS3;RBMS3	Body;Body;Body	0.708642	0.000876748	0.000454455	-0.0168148	0.151189	0.168003
cg22613078	1	0	0	chr3	31586536	-	II	OpenSea	STT3B	STT3B	Body	0.000118177	0.23729	0.0053424	0.260636	0.0737647	-0.186872
cg17817057	0	-1	0	chr3	31920898	-	II	OpenSea		OSBPL10	Body	0.0425617	0.000120294	0.0678504	-0.15597	-0.298474	-0.142505
cg14950938	0	0	1	chr3	32042694	+	II	OpenSea				0.00756365	0.12056	7.82798e-05	-0.123199	0.0682163	0.191416
cg07761842	0	0	1	chr3	33155244	-	II	Island	CRTAP;CRTAP;CRTAP;CRTAP	CRTAP	TSS1500	0.0428705	0.049122	0.000196346	-0.0565052	0.0531837	0.109689
cg12618910	0	1	0	chr3	33155292	+	II	Island	CRTAP;CRTAP;CRTAP;CRTAP;CRTAP	CRTAP	TSS200	0.0024718	0.000431658	0.663949	0.178831	0.204097	0.0252668
cg03789575	0	-1	0	chr3	33842675	+	II	S_Shelf	PDCD6IP	PDCD6IP;PDCD6IP;PDCD6IP	Body;Body;Body	0.433954	5.52761e-05	0.00142746	-0.131551	-0.696945	-0.565394
cg17430014	-1	0	0	chr3	33868989	+	II	OpenSea		PDCD6IP;PDCD6IP	Body;Body	0.000401868	0.0425314	0.0959775	-0.376342	-0.202638	0.173704
cg18849490	0	0	1	chr3	34585564	-	II	OpenSea	AC018359.3;AC018359.1			0.0012183	0.645617	0.000357949	-0.130134	0.0172661	0.1474
cg10059540	0	0	-1	chr3	36756070	+	II	OpenSea	DCLK3	DCLK3	3'UTR	0.00289252	0.416353	0.000294548	0.159152	-0.0408338	-0.199986
cg22700031	0	1	0	chr3	37217304	-	II	Island	LRRFIP2;LRRFIP2;LRRFIP2;LRRFIP2;LRRFIP2;LRRFIP2	LRRFIP2;LRRFIP2;LRRFIP2;LRRFIP2	TSS1500;TSS1500;5'UTR;5'UTR	0.180146	2.055e-05	0.00346412	0.0660346	0.216327	0.150292
cg27411450	-1	0	0	chr3	37257157	+	II	OpenSea				0.000410749	0.207543	0.0173567	-0.23211	-0.0770751	0.155035
cg10692341	-1	0	0	chr3	38030079	-	II	OpenSea	VILL			0.000196988	0.0304936	0.0825712	-0.322981	-0.17582	0.147161
cg27296871	0	0	1	chr3	38164771	+	II	OpenSea	DLEC1;AP006309.4;ACAA1	ACAA1;ACAA1;ACAA1	Body;Body;Body	0.0587401	0.0136858	5.54978e-05	-0.119321	0.152304	0.271625
cg03172057	-1	0	0	chr3	39033151	+	II	OpenSea				0.000323912	0.00139308	0.586321	-0.204861	-0.174759	0.0301014
cg15317522	0	1	0	chr3	39195110	+	I	Island	CSRNP1;CSRNP1;CSRNP1	CSRNP1	TSS200	0.00691601	0.000163722	0.291112	0.299389	0.415779	0.11639
cg07405330	0	1	0	chr3	39547215	-	II	S_Shelf	MOBP;MOBP	MOBP;MOBP	Body;Body	0.0125535	2.13168e-05	0.0715605	0.105417	0.182005	0.0765872
cg19518046	1	0	0	chr3	41996478	+	I	OpenSea	ULK4;ULK4;ULK4	ULK4	5'UTR	0.000363452	0.208582	0.015701	0.296598	0.0972901	-0.199308
cg23715029	-1	0	0	chr3	42201568	-	II	OpenSea	TRAK1;TRAK1	TRAK1;TRAK1	Body;TSS200	0.000357605	0.282852	0.00971024	-0.331681	-0.0926504	0.239031
cg03168947	-1	0	0	chr3	42201649	+	II	OpenSea	TRAK1;TRAK1	TRAK1;TRAK1	Body;TSS200	0.000352998	0.272082	0.0102375	-0.246673	-0.0704068	0.176266
cg07905673	-1	0	0	chr3	42695580	-	II	Island	RP4-613B23.1;RP4-613B23.1;RP4-613B23.1;RP4-613B23.1;RP4-613B23.1;ZBTB47;ZBTB47	ZBTB47	5'UTR	0.000294309	0.207145	0.0134944	-0.218034	-0.0705534	0.14748
cg09677287	-1	0	0	chr3	42815903	+	I	S_Shore	CCDC13;CCDC13	CCDC13	TSS1500	0.000338084	0.177501	0.0186276	-0.143158	-0.0501095	0.0930481
cg26848963	0	0	1	chr3	43526826	+	I	OpenSea		ANO10	Body	0.214682	0.0104376	0.000378713	-0.0588467	0.119969	0.178816
cg02706919	0	0	-1	chr3	43688971	-	II	OpenSea				0.00895456	0.289084	0.000488912	0.117706	-0.0453164	-0.163023
cg03918530	-1	0	0	chr3	44155650	+	II	OpenSea	MIR138-1	MIR138-1	TSS200	0.000496222	0.817874	0.00122498	-0.179478	-0.0109989	0.168479
cg25593573	0	0	1	chr3	45077920	+	II	S_Shore				0.0293417	0.0398388	8.3741e-05	-0.318057	0.290328	0.608385
cg08098606	1	0	0	chr3	46579360	-	II	OpenSea		LRRC2	Body	0.000391852	0.312322	0.0088525	0.163194	0.043185	-0.120009
cg11441891	-1	0	0	chr3	46719625	-	II	OpenSea	ALS2CL	ALS2CL;ALS2CL	TSS1500;Body	0.000174848	0.361359	0.00349251	-0.140626	-0.0315582	0.109068
cg14935719	0	1	0	chr3	47165917	-	II	OpenSea		SETD2	Body	0.112914	0.000283295	0.0424178	0.132252	0.305579	0.173327
cg13052625	1	0	0	chr3	47865946	-	II	N_Shore	DHX30	DHX30;DHX30	Body;Body	0.000235569	0.00892234	0.215518	0.177646	0.11943	-0.0582167
cg07095599	0	-1	0	chr3	48481628	-	II	Island	CCDC72;CCDC51;CCDC51;CCDC51;CCDC51	CCDC51;CCDC72	TSS200;TSS200	0.505385	0.000133481	0.00208762	-0.0312654	-0.183298	-0.152032
ch.3.1021608R	1	0	0	chr3	48511432	+	II	OpenSea	SHISA5;SHISA5	SHISA5	Body	5.84373e-05	0.354152	0.00143602	0.269194	0.0568169	-0.212377
cg21567371	0	0	1	chr3	48630540	-	II	N_Shore	COL7A1	COL7A1	Body	0.0338424	0.0631796	0.000202316	-0.0994395	0.0840849	0.183524
cg04244987	0	0	-1	chr3	48723638	+	II	Island	NCKIPSD;NCKIPSD;NCKIPSD	NCKIPSD;NCKIPSD	TSS1500;TSS1500	0.0453455	0.0669217	0.000334629	0.156127	-0.138236	-0.294362
cg00948664	-1	0	0	chr3	48935316	+	II	N_Shore	SLC25A20	SLC25A20	Body	0.000455031	0.0174155	0.1986	-0.198036	-0.127016	0.0710199
cg00427885	0	0	-1	chr3	49005797	+	I	OpenSea	ARIH2;ARIH2	ARIH2	Body	0.0339948	0.0901203	0.000349739	0.0409316	-0.0315319	-0.0724634
cg07226625	0	0	1	chr3	49158714	-	II	S_Shore	USP19;USP19;USP19;USP19;USP19;USP19	USP19;USP19;USP19;USP19;LAMB2	TSS1500;TSS1500;TSS1500;TSS1500;Body	0.0420761	0.0496482	0.000194023	-0.0729089	0.0681894	0.141098
cg10255761	-1	0	0	chr3	49210029	-	II	S_Shore	KLHDC8B;KLHDC8B;KLHDC8B	KLHDC8B	5'UTR	2.43676e-05	0.00453471	0.102717	-0.226018	-0.142017	0.0840004
cg14526039	-1	0	0	chr3	49210221	-	II	S_Shore	KLHDC8B;KLHDC8B;KLHDC8B	KLHDC8B	Body	0.00030921	0.171961	0.0181913	-0.142697	-0.0502452	0.0924514
cg19498237	-1	0	0	chr3	49314655	+	I	Island	C3orf62;C3orf62	USP4;USP4;C3orf62	3'UTR;3'UTR;TSS200	0.000406296	0.00328975	0.454826	-0.269228	-0.21384	0.0553877
cg19885393	-1	0	0	chr3	50185205	-	II	OpenSea	RP11-493K19.3;RP11-493K19.3			0.000477048	0.63524	0.00240894	-0.135052	-0.0170034	0.118048
cg16138583	0	0	-1	chr3	51421752	-	II	N_Shore	MANF;MANF	MANF	TSS1500	0.0145363	0.197053	0.000424427	0.123985	-0.0624489	-0.186434
cg21090962	0	0	-1	chr3	51428456	+	II	Island	RBM15B;RBM15B;RBM15B	RBM15B	TSS1500	0.0453906	0.0209133	6.50036e-05	0.100184	-0.112662	-0.212845
cg22088263	0	0	1	chr3	51746830	-	II	N_Shelf	GRM2	GRM2;GRM2	5'UTR;Body	0.0788822	0.0490893	0.000489251	-0.109099	0.118796	0.227895
cg23013392	0	0	-1	chr3	51976224	-	II	Island	RRP9;PARP3;PARP3	RRP9;PARP3;PARP3	TSS1500;TSS200;TSS200	0.0570203	0.057625	0.000375924	0.0786597	-0.0760722	-0.154732
cg08438690	-1	0	0	chr3	52279403	-	II	N_Shore	PPM1M;PPM1M;PPM1M	PPM1M;PPM1M	TSS1500;TSS1500	5.89673e-05	0.00234138	0.235514	-0.372794	-0.266777	0.106017
cg21422208	0	1	0	chr3	53164667	+	II	Island	RFT1;RFT1	RFT1	TSS200	0.142957	0.000295692	0.0328855	0.168295	0.419967	0.251672
cg22904179	0	0	1	chr3	55642107	-	II	OpenSea	ERC2;ERC2	ERC2	3'UTR	0.0028254	0.447738	0.000340683	-0.123324	0.0294706	0.152794
cg12101634	0	-1	0	chr3	56836805	+	II	S_Shore	ARHGEF3;ARHGEF3;ARHGEF3	ARHGEF3;ARHGEF3;ARHGEF3	TSS1500;Body;Body	0.179895	0.000430253	0.031608	-0.111429	-0.295076	-0.183648
cg18278943	0	0	-1	chr3	57739651	-	II	N_Shelf				0.0386657	0.095623	0.000458312	0.130136	-0.101122	-0.231258
cg10126367	0	-1	0	chr3	58809180	+	II	OpenSea	RP11-147N17.1;RP11-147N17.1;RP11-147N17.1;C3orf67	C3orf67-AS1;C3orf67	TSS1500;Body	0.876764	0.000470789	0.000503889	0.00920131	-0.210525	-0.219727
cg04981165	-1	0	0	chr3	59645614	-	II	OpenSea				0.000476572	0.0164008	0.211316	-0.188474	-0.122523	0.0659507
cg04216480	0	0	1	chr3	60587837	-	II	OpenSea	FHIT;FHIT;FHIT	FHIT;FHIT	5'UTR;5'UTR	0.210891	0.00268319	7.64745e-05	-0.0776217	0.185636	0.263258
cg21836209	0	1	0	chr3	62110823	-	II	OpenSea		ID2B;PTPRG	TSS1500;Body	0.00617986	6.62217e-05	0.207551	0.191584	0.27938	0.0877959
cg01181009	1	0	0	chr3	62305213	+	II	S_Shore	C3orf14;RP11-204J18.3;C3orf14;C3orf14;RP11-204J18.3;RP11-204J18.3;RP11-204J18.3;RP11-204J18.3;C3orf14;RP11-204J18.3;C3orf14;RP11-204J18.3	C3orf14	TSS200	0.000447462	0.00127934	0.672701	0.162435	0.143423	-0.0190124
cg15914463	0	0	-1	chr3	62860103	-	II	Island		CADPS;CADPS;CADPS	Body;Body;Body	0.000538747	0.0960126	2.1494e-06	0.126093	-0.0568091	-0.182902
cg25189277	0	0	1	chr3	63825431	+	II	OpenSea	THOC7;THOC7	THOC7;THOC7;C3orf49;THOC7;THOC7;THOC7	ExonBnd;ExonBnd;Body;Body;5'UTR;5'UTR	0.213598	0.00535092	0.000172284	-0.117447	0.260933	0.37838
cg23992051	0	-1	0	chr3	65425637	-	II	OpenSea	MAGI1	MAGI1;MAGI1;MAGI1	Body;Body;Body	0.110306	0.000184512	0.0328959	-0.130829	-0.310029	-0.1792
cg08652369	0	-1	0	chr3	66429805	-	II	OpenSea	LRIG1;LRIG1;SLC25A26;LRIG1	LRIG1	3'UTR	0.0283898	0.000376574	0.17706	-0.113221	-0.183402	-0.0701804
cg14870461	0	-1	0	chr3	69062103	+	II	N_Shore	C3orf64;C3orf64;CTD-2013N24.2;C3orf64	C3orf64	5'UTR	0.00546047	7.64111e-05	0.238059	-0.147702	-0.210047	-0.0623447
cg12851638	-1	0	0	chr3	71707392	-	II	OpenSea				3.31519e-05	0.00491566	0.114783	-0.366174	-0.232223	0.133951
cg22072966	-1	-1	0	chr3	82034693	+	II	OpenSea	RP11-260O18.1			0.000322422	1.14529e-05	0.433495	-0.421471	-0.510677	-0.0892056
cg13716778	-1	0	0	chr3	86294467	+	II	OpenSea				0.000416556	0.744661	0.00138125	-0.246872	-0.0210927	0.22578
cg20103104	0	1	0	chr3	97541445	-	I	Island				0.00762946	0.000131313	0.250002	0.242236	0.346262	0.104026
cg10006828	0	0	1	chr3	101220713	+	II	OpenSea	SENP7;SENP7;SENP7;snoU13	SENP7;SENP7;SENP7;SENP7;SENP7;SENP7	5'UTR;5'UTR;5'UTR;Body;Body;Body	0.171826	0.0125636	0.000311029	-0.382614	0.688664	1.07128
cg02713138	1	0	0	chr3	101546589	+	II	OpenSea	FAM55C;NFKBIZ	FAM55C;FAM55C;NFKBIZ	3'UTR;3'UTR;TSS1500	0.000443652	0.969747	0.000614728	0.211122	0.00211067	-0.209012
cg24373608	1	0	0	chr3	103645997	-	II	OpenSea				0.000428978	0.00213162	0.553091	0.154112	0.128857	-0.0252546
cg01566906	1	0	0	chr3	105252338	+	II	OpenSea	ALCAM;ALCAM	ALCAM;ALCAM;ALCAM	Body;Body;Body	0.000170017	0.0115308	0.155561	0.246602	0.156016	-0.0905853
cg13078965	-1	0	0	chr3	108015853	-	II	OpenSea	HHLA2;HHLA2	HHLA2;HHLA2;HHLA2	5'UTR;5'UTR;5'UTR	0.000167698	0.0779024	0.0305969	-0.837862	-0.365098	0.472763
cg09006015	0	0	-1	chr3	112051908	-	I	Island	CD200;CD200	CD200;CD200	TSS200;TSS200	0.035637	0.0946067	0.000402586	0.174968	-0.134153	-0.309121
cg23542880	-1	0	0	chr3	112994868	+	II	OpenSea	BOC	BOC;BOC	Body;Body	0.000398211	0.000684026	0.787864	-0.151844	-0.140636	0.0112084
cg13284789	1	1	0	chr3	113254986	-	II	S_Shelf		SIDT1	Body	3.9945e-05	0.000156009	0.617458	1.38405	1.22314	-0.160908
cg07535790	1	0	0	chr3	114528931	-	II	OpenSea	ZBTB20;ZBTB20;ZBTB20	ZBTB20;ZBTB20;ZBTB20	Body;5'UTR;5'UTR	0.000219989	0.0675266	0.0427239	0.296175	0.136689	-0.159486
cg14944696	0	-1	0	chr3	115155686	-	II	OpenSea				0.365409	0.000373784	0.00943708	-0.0827727	-0.329713	-0.24694
cg00594894	1	1	0	chr3	116164522	+	II	OpenSea	LSAMP	LSAMP	TSS200	0.000210566	0.000483678	0.723175	0.315679	0.286495	-0.0291841
cg06855751	0	1	0	chr3	116735063	+	II	OpenSea				0.548354	4.48201e-05	0.00067767	0.0336903	0.236076	0.202386
cg18027227	0	-1	0	chr3	119396313	+	I	Island	COX17;COX17;COX17	COX17	TSS200	0.00484632	0.000327884	0.46009	-0.290706	-0.366184	-0.0754779
cg04135498	1	0	0	chr3	120628544	+	II	S_Shore		STXBP5L	Body	0.000267462	0.000649128	0.710756	0.235336	0.212137	-0.0231995
cg24574508	-1	0	0	chr3	121553320	+	II	N_Shore	IQCB1;IQCB1;IQCB1;EAF2;EAF2;EAF2	IQCB1;IQCB1;IQCB1;IQCB1;EAF2	ExonBnd;ExonBnd;5'UTR;5'UTR;TSS1500	0.000394924	0.0234584	0.150487	-0.328709	-0.198192	0.130517
cg10444562	1	0	0	chr3	122733202	-	II	OpenSea	SEMA5B;SEMA5B;SEMA5B;SEMA5B	SEMA5B;SEMA5B;SEMA5B	Body;5'UTR;5'UTR	0.000423558	0.0900658	0.0491105	0.152889	0.068777	-0.0841121
cg06143364	-1	0	0	chr3	124330501	-	II	OpenSea		KALRN;KALRN	Body;Body	0.000479869	0.726247	0.00169082	-0.260686	-0.0242277	0.236458
cg18807940	0	0	1	chr3	124358702	-	II	OpenSea	KALRN	KALRN;KALRN	Body;Body	0.00698893	0.221916	0.000216337	-0.187069	0.080384	0.267453
cg00171634	1	0	0	chr3	125094538	+	II	S_Shore	ZNF148;ZNF148;ZNF148;ZNF148;ZNF148	ZNF148	TSS1500	8.64928e-05	0.0562231	0.0275936	0.154558	0.0697283	-0.0848295
cg04515361	-1	0	0	chr3	126058633	+	II	N_Shelf				0.000281574	0.004028	0.357294	-0.232051	-0.17489	0.0571607
cg07363011	1	0	0	chr3	126823905	-	II	OpenSea				0.000327229	0.34657	0.00636182	0.137965	0.0335054	-0.104459
cg05332914	0	0	-1	chr3	127515393	+	II	OpenSea		MGLL;MGLL;MGLL	Body;Body;Body	0.0134806	0.0167723	8.07074e-06	0.124195	-0.116385	-0.24058
cg26827534	0	-1	0	chr3	127786565	-	II	OpenSea	SEC61A1	SEC61A1	Body	0.0405873	0.000156271	0.082447	-0.137085	-0.254885	-0.1178
cg10197869	1	0	0	chr3	129035170	+	II	Island	H1FX-AS1;H1FX;H1FX-AS1	H1FX;H1FX-AS1	TSS200;Body	0.000327752	0.508846	0.00293613	0.244265	0.0415715	-0.202694
cg08726145	0	1	0	chr3	129831233	-	I	Island	FAM86HP;RP11-77P16.4	FAM86HP	TSS1500	0.131592	3.28288e-05	0.00790117	0.105675	0.298518	0.192843
cg05673098	0	0	-1	chr3	131752709	-	II	N_Shore	CPNE4;CPNE4;CPNE4	CPNE4	5'UTR	0.0272469	0.12979	0.000463652	0.176632	-0.116379	-0.293012
cg07189394	1	0	0	chr3	131802515	+	II	OpenSea	CPNE4			0.000199398	0.051861	0.0519611	0.328218	0.160169	-0.168049
cg12553864	-1	0	0	chr3	133188490	+	II	OpenSea	BFSP2	BFSP2	Body	2.55915e-05	0.010845	0.0562854	-0.147441	-0.0829174	0.0645241
cg12365477	0	0	1	chr3	135641990	+	II	OpenSea				0.00704415	0.192612	0.000166864	-0.156491	0.0718561	0.228347
cg25728165	1	0	0	chr3	136409731	+	II	OpenSea	STAG1;STAG1;STAG1;STAG1	STAG1	5'UTR	1.88613e-05	0.196056	0.00165778	0.357219	0.0983199	-0.258899
cg27150116	-1	0	0	chr3	136580647	-	II	N_Shore	NCK1;RP11-85F14.5;RP11-85F14.5;RP11-85F14.5;RP11-85F14.5;RP11-85F14.5;RP11-85F14.5	NCK1;NCK1;NCK1-AS1;NCK1-AS1;NCK1-AS1	TSS1500;TSS1500;Body;Body;Body	7.88304e-05	0.0183062	0.0724291	-0.259352	-0.144704	0.114648
cg06392589	-1	-1	0	chr3	136676846	+	II	OpenSea	IL20RB;IL20RB;IL20RB;IL20RB	IL20RB;IL20RB	1stExon;5'UTR	0.000335392	3.3932e-05	0.607046	-0.238307	-0.271488	-0.0331812
cg15872672	1	0	0	chr3	138313386	-	II	S_Shore	CEP70;CEP70;CEP70;CEP70;CEP70;CEP70	CEP70	TSS1500	0.000428958	0.187487	0.0206572	0.156506	0.0545731	-0.101933
cg09976524	1	0	0	chr3	141430150	+	II	OpenSea	RP11-340E6.1			0.000244949	0.00453806	0.317379	1.48534	1.09198	-0.393363
cg24529508	0	1	0	chr3	142659665	+	II	OpenSea	RP11-372E1.4;RP11-372E1.4;RP11-372E1.4	LOC100507389	Body	0.278292	0.000272275	0.0119216	0.053266	0.181407	0.128141
cg01375248	0	0	-1	chr3	142724451	+	II	S_Shelf	U2SURP	SR140	Body	0.0238306	0.0849397	0.000195933	0.103036	-0.0755498	-0.178586
cg17650145	0	0	-1	chr3	142897505	-	II	OpenSea				0.518729	0.000604571	0.000126893	0.030111	-0.161852	-0.191963
cg20869863	1	0	0	chr3	144753255	+	II	OpenSea				0.00039351	0.143513	0.0274349	0.273669	0.10532	-0.168349
cg08812189	1	0	0	chr3	147110367	-	II	Island	ZIC4	ZIC4;ZIC4;ZIC4;ZIC4;ZIC4	Body;TSS200;TSS200;Body;Body	0.000448032	0.149804	0.0285615	0.196527	0.0752433	-0.121284
cg16024263	0	-1	0	chr3	148960015	+	II	OpenSea	CPHL1P			0.0258369	2.0051e-05	0.0370419	-0.200212	-0.390418	-0.190206
cg00290355	0	0	-1	chr3	150996599	+	II	OpenSea	P2RY14;MED12L	MED12L;P2RY14	Body;TSS1500	0.0141194	0.177277	0.00033832	0.116608	-0.0611893	-0.177797
cg14368276	0	0	1	chr3	151058738	+	II	OpenSea	P2RY12;P2RY12;MED12L	P2RY12;P2RY12;MED12L	TSS200;5'UTR;Body	0.00244753	0.239989	7.33417e-05	-0.187111	0.0683429	0.255454
cg12662490	-1	0	0	chr3	152812741	+	II	OpenSea				0.000263784	0.0062181	0.278744	-0.22447	-0.159661	0.0648088
cg21129401	1	0	0	chr3	152978761	-	II	OpenSea				0.000245152	0.598456	0.0015421	0.622832	0.0825513	-0.54028
cg01395301	0	0	-1	chr3	153858137	+	II	OpenSea		ARHGEF26;ARHGEF26;ARHGEF26	Body;Body;Body	0.0022347	0.486713	0.000322854	0.135364	-0.0288914	-0.164256
cg00883249	0	1	0	chr3	160116691	-	II	N_Shore	SMC4;SMC4;SMC4;SMC4;IFT80;IFT80;IFT80	SMC4;SMC4;IFT80;IFT80	TSS1500;TSS1500;5'UTR;5'UTR	0.00133979	0.000482917	0.83773	0.394992	0.419699	0.0247076
cg07978393	-1	0	0	chr3	160938780	-	II	N_Shore	NMD3;NMD3;NMD3	NMD3	TSS1500	0.000247913	0.15713	0.0174159	-0.287207	-0.103009	0.184199
cg10089796	0	0	1	chr3	170076067	-	II	Island	SKIL;SKIL;SKIL;SKIL	SKIL;SKIL;SKIL	TSS1500;5'UTR;5'UTR	0.0570971	0.0421436	0.000241627	-0.0802739	0.083283	0.163557
cg04903830	-1	0	0	chr3	170155110	+	II	OpenSea				0.00030701	0.113362	0.0305239	-0.14405	-0.0588981	0.085152
cg13575298	0	1	0	chr3	170626725	+	II	Island	EIF5A2;EIF5A2;EIF5A2	EIF5A2	TSS1500	0.392753	0.000160316	0.00420734	0.0450642	0.202965	0.157901
cg05676543	0	-1	0	chr3	171178943	+	II	Island	TNIK;TNIK;TNIK	TNIK;TNIK;TNIK;TNIK;TNIK;TNIK;TNIK;TNIK;TNIK	TSS1500;TSS1500;TSS1500;TSS1500;TSS1500;TSS1500;TSS1500;TSS1500;TSS1500	0.0424606	0.000298175	0.114276	-0.125279	-0.223918	-0.0986395
cg15568315	-1	0	0	chr3	171184712	-	II	OpenSea	RP11-185E8.1			0.000259883	0.201511	0.0127686	-0.253668	-0.0823224	0.171345
cg11566628	0	0	-1	chr3	172515806	-	II	OpenSea	RNU4-4P	ECT2;ECT2;ECT2	Body;Body;Body	0.0283337	0.110037	0.000373695	0.118029	-0.082706	-0.200735
cg23106905	0	-1	0	chr3	173775061	+	II	OpenSea	7SK	NLGN1	Body	0.0594786	0.000259572	0.0782566	-0.104837	-0.204354	-0.0995174
cg27633688	0	1	0	chr3	174093590	-	II	N_Shore				0.0416632	0.000384169	0.133439	0.0901429	0.157257	0.0671139
cg17022195	1	0	0	chr3	174200733	-	II	OpenSea				0.000360485	0.123589	0.0308856	0.192256	0.0774011	-0.114855
cg10112003	1	1	0	chr3	179280652	+	II	Island	ACTL6A;ACTL6A;ACTL6A	ACTL6A;ACTL6A;ACTL6A	TSS200;TSS200;TSS200	0.000139953	7.11437e-05	0.948821	0.16796	0.170689	0.00272897
cg05398130	1	0	0	chr3	179599708	+	II	OpenSea	PEX5L;PEX5L	PEX5L;PEX5L;PEX5L;PEX5L;PEX5L;PEX5L;PEX5L;PEX5L	5'UTR;Body;Body;Body;Body;Body;Body;Body	0.000443024	0.21878	0.0170469	0.140169	0.0456867	-0.0944824
cg08327708	-1	0	0	chr3	183352857	+	II	N_Shore	KLHL24;KLHL24	KLHL24	TSS1500	0.000394462	0.00117183	0.664854	-0.19946	-0.175765	0.0236958
cg06192549	-1	0	0	chr3	183894778	-	II	S_Shore	AP2M1;AP2M1;AP2M1;AP2M1;AP2M1	AP2M1;AP2M1	5'UTR;5'UTR	0.000378788	0.0938482	0.0436015	-0.188301	-0.0829464	0.105354
cg22700017	0	-1	0	chr3	183979894	-	II	Island	CAMK2N2	ECE2;CAMK2N2	Body;TSS1500	0.041904	0.000388732	0.133675	-0.129346	-0.225705	-0.0963588
cg11219030	0	-1	0	chr3	185642244	+	II	OpenSea		TRA2B;TRA2B	Body;Body	0.143886	9.34038e-05	0.014716	-0.10298	-0.280389	-0.177409
cg03677101	0	0	-1	chr3	187461796	-	I	N_Shore	BCL6;BCL6;RP11-211G3.2;RP11-211G3.2	BCL6	5'UTR	0.0206576	0.14984	0.000409991	0.25347	-0.151076	-0.404546
cg12254430	1	0	0	chr3	187779082	+	II	OpenSea				1.01793e-05	0.158026	0.00143006	0.326245	0.094727	-0.231518
cg07572596	0	-1	0	chr3	190972812	-	II	OpenSea				0.00605293	1.46385e-05	0.100818	-0.290617	-0.464262	-0.173645
cg13086622	0	0	1	chr3	191061043	+	II	OpenSea		CCDC50;CCDC50	Body;Body	0.297099	0.00473906	0.000295896	-0.0498227	0.13423	0.184052
cg02403395	0	1	0	chr3	192445500	+	I	OpenSea	FGF12;FGF12;FGF12;FGF12;FGF12	FGF12	TSS200	0.00315244	0.000165758	0.432525	0.392265	0.495241	0.102976
cg02562809	0	0	1	chr3	193311018	-	II	Island	RP11-175P19.2;OPA1;OPA1	OPA1;OPA1;OPA1;OPA1;OPA1;OPA1;OPA1;OPA1;OPA1;OPA1;OPA1;OPA1;OPA1;OPA1;OPA1;OPA1	5'UTR;5'UTR;5'UTR;1stExon;5'UTR;1stExon;5'UTR;1stExon;1stExon;1stExon;5'UTR;1stExon;5'UTR;1stExon;5'UTR;1stExon	0.0672746	0.038241	0.00027111	-0.0681597	0.0751001	0.14326
cg07376732	-1	0	1	chr3	194269986	-	II	OpenSea				9.27755e-05	0.916144	0.000168421	-0.301204	-0.00742968	0.293774
cg01954480	-1	0	0	chr3	194728753	+	II	OpenSea				0.000167733	0.00164091	0.432527	-0.191306	-0.152706	0.0385992
cg03575245	-1	-1	0	chr3	194785559	+	II	N_Shore				0.000435652	7.70873e-07	0.125613	-0.167069	-0.238378	-0.0713088
cg25921813	-1	0	0	chr3	194797138	-	I	OpenSea	XXYLT1	C3orf21	Body	0.00043834	0.676633	0.00189173	-0.28981	-0.0318495	0.25796
cg00746143	0	1	0	chr3	194959645	+	II	OpenSea		C3orf21	Body	0.881744	0.000214794	0.000641819	0.00780274	0.198065	0.190263
cg04848993	-1	-1	0	chr3	195004047	+	II	OpenSea	ACAP2-IT1	ACAP2	Body	0.000481262	0.000108039	0.755487	-0.217278	-0.236133	-0.0188555
cg02039400	0	0	1	chr3	195934057	+	II	N_Shore		ZDHHC19	Body	0.00817184	0.0469176	1.84644e-05	-0.158811	0.11437	0.273182
cg11600261	-1	0	0	chr3	196171140	-	II	OpenSea				0.000188051	0.0633267	0.0410953	-0.355844	-0.164917	0.190927
cg01695412	-1	0	0	chr3	196243555	+	II	OpenSea	C3orf43	C3orf43	TSS1500	0.000476782	0.0453397	0.100793	-0.27383	-0.147502	0.126328
cg19011222	1	0	0	chr3	197619262	-	II	OpenSea		IQCG;IQCG	Body;Body	0.000369859	0.162087	0.0224673	0.181803	0.0664884	-0.115314
cg22448874	0	1	0	chr4	50006	+	II	N_Shelf				0.0119971	1.45437e-05	0.0599847	0.143987	0.25257	0.108583
cg01419539	0	-1	0	chr4	53010	+	II	N_Shore	ZNF595;ZNF595;ZNF595	ZNF595;ZNF718	TSS1500;TSS1500	0.0392753	0.000202551	0.0983164	-0.0847731	-0.153571	-0.0687981
cg15352282	0	0	-1	chr4	645892	-	II	S_Shore	PDE6B	PDE6B;PDE6B;PDE6B	TSS1500;Body;Body	0.0818389	0.0340045	0.000313694	0.120912	-0.143598	-0.264509
cg05671702	-1	0	0	chr4	679751	-	II	N_Shore		MFSD7	Body	7.52715e-06	0.069459	0.00370208	-0.19523	-0.0720257	0.123204
cg16767590	0	1	0	chr4	715950	+	II	N_Shore	PCGF3;PCGF3;PCGF3;PCGF3	PCGF3	5'UTR	0.0380036	0.000373477	0.141432	0.142476	0.244425	0.101949
cg14024328	0	1	0	chr4	719362	-	I	S_Shelf	PCGF3;PCGF3;PCGF3;PCGF3	PCGF3	5'UTR	0.0444859	0.000402574	0.129778	0.146788	0.258684	0.111896
cg00713278	0	1	0	chr4	784961	-	II	N_Shore		CPLX1	Body	0.361216	9.50538e-05	0.0032777	0.0528117	0.23099	0.178178
cg18661884	0	-1	0	chr4	833876	-	II	OpenSea				0.0649721	0.000374312	0.089402	-0.174969	-0.33854	-0.163572
cg09151583	0	1	0	chr4	881283	+	II	S_Shelf		GAK	Body	0.458844	4.93758e-05	0.00114304	0.0600867	0.338812	0.278725
cg05936283	0	-1	0	chr4	891971	-	II	N_Shore		GAK	Body	0.000841198	0.000299413	0.843837	-0.131211	-0.13877	-0.00755885
cg02956372	0	0	1	chr4	967467	-	I	Island	DGKQ	DGKQ	TSS200	0.53245	0.00114251	0.000260822	-0.0514721	0.27008	0.321553
cg07658508	0	0	1	chr4	973177	-	I	OpenSea	SLC26A1	SLC26A1	3'UTR	0.000561788	0.581884	0.000118542	-0.113193	0.0167773	0.12997
cg06024287	-1	0	0	chr4	992020	+	II	S_Shore	IDUA	IDUA;IDUA	Body;Body	0.000396054	0.643059	0.00197411	-0.578961	-0.0701247	0.508836
cg10664023	-1	0	0	chr4	1026704	-	II	N_Shore				0.000474319	0.349632	0.00849274	-0.191253	-0.0475679	0.143685
cg16782314	0	1	0	chr4	1299142	-	II	OpenSea		MAEA;MAEA;MAEA;MAEA;MAEA	Body;Body;Body;Body;Body	0.00219348	2.51662e-05	0.242688	0.244605	0.336771	0.0921653
cg17910931	0	1	0	chr4	1534933	-	II	Island				0.0204672	5.48228e-05	0.0815045	0.099513	0.174974	0.0754608
cg24890103	0	1	0	chr4	1578221	+	I	N_Shore	RP11-1398P2.1			0.00362268	0.000218185	0.450304	0.343865	0.432046	0.0881807
cg19207803	0	-1	0	chr4	1807819	-	II	Island	FGFR3	FGFR3;FGFR3;FGFR3	Body;Body;Body	0.00427175	0.000106087	0.313253	-0.137159	-0.18513	-0.0479708
cg10432947	-1	0	0	chr4	2062441	-	II	Island	NAT8L	NAT8L	Body	0.000188377	0.0465039	0.0555151	-0.535948	-0.266841	0.269108
cg01854076	-1	0	0	chr4	2063036	-	II	Island		NAT8L	Body	0.000377234	0.290424	0.00970201	-0.344046	-0.0950027	0.249044
cg04826355	0	-1	0	chr4	2272570	-	I	OpenSea		ZFYVE28	Body	0.00125662	1.52526e-05	0.262565	-0.305559	-0.409942	-0.104383
cg01939195	1	0	0	chr4	2277576	-	II	Island	ZFYVE28	ZFYVE28	Body	4.95685e-05	0.408298	0.000923024	0.21942	0.0408612	-0.178558
cg12811871	1	0	0	chr4	2322078	+	I	OpenSea		ZFYVE28	Body	9.22334e-05	0.278856	0.00331602	0.282991	0.0720697	-0.210921
cg16173828	1	0	0	chr4	2485131	-	II	OpenSea	RNF4;RNF4;RNF4;RNF4;RNF4;RNF4;RNF4;RNF4	RNF4;RNF4;RNF4	5'UTR;5'UTR;5'UTR	0.000470451	0.521363	0.00381004	0.18021	0.0306562	-0.149553
cg17362351	1	0	0	chr4	2599866	-	I	OpenSea				0.000496265	0.0190429	0.196027	0.292412	0.18617	-0.106243
cg10119036	0	1	0	chr4	2912533	+	II	OpenSea		ADD1;ADD1;ADD1;ADD1;ADD1	Body;Body;Body;Body;Body	0.0724214	0.000498209	0.0955679	0.0847155	0.164569	0.0798535
cg07170929	1	0	-1	chr4	2955484	-	II	N_Shore		NOP14;NOP14;NOP14	Body;Body;Body	7.10039e-05	0.725737	0.00028896	0.202163	0.0163211	-0.185842
cg16416165	0	1	0	chr4	3325029	-	II	OpenSea		RGS12;RGS12	Body;Body	0.159564	6.1884e-05	0.00947104	0.0719428	0.2094	0.137457
cg24911905	0	-1	0	chr4	3433773	-	I	OpenSea	RGS12;RGS12	RGS12;RGS12;RGS12	Body;Body;3'UTR	0.0576645	0.000485685	0.115707	-0.0697573	-0.12834	-0.0585831
cg06885910	-1	0	0	chr4	3472071	-	II	N_Shelf		DOK7;DOK7	Body;Body	0.000451863	0.121631	0.0368855	-0.171233	-0.0705969	0.100636
cg22788329	-1	0	0	chr4	3642351	+	II	N_Shore				0.000458959	0.250387	0.0143369	-0.345564	-0.105507	0.240057
cg10921965	-1	0	0	chr4	3647785	+	II	S_Shelf				0.000110358	0.0193241	0.084555	-0.182755	-0.103436	0.0793189
cg21753058	0	0	-1	chr4	3743223	-	II	S_Shore				0.030967	0.0271391	5.24298e-05	0.0819898	-0.0814759	-0.163466
cg25865368	-1	-1	0	chr4	3804089	+	II	OpenSea				0.0002361	0.000326606	0.8353	-0.20146	-0.190436	0.011024
cg04742614	-1	0	0	chr4	3811045	-	II	OpenSea				0.000189433	0.0973357	0.025941	-0.247016	-0.102004	0.145012
cg10193420	-1	0	0	chr4	4049816	+	I	OpenSea				0.000258537	0.105304	0.0294691	-0.144742	-0.0597599	0.0849824
cg15315714	0	0	1	chr4	4330996	-	II	OpenSea	RP11-265O12.1			0.0820565	0.0211586	0.000167853	-0.0808532	0.104803	0.185656
cg11293847	-1	0	0	chr4	4405412	+	II	OpenSea		NSG1;NSG1;NSG1;NSG1	Body;Body;Body;Body	0.000474403	0.187488	0.0222675	-0.227427	-0.0799672	0.14746
cg05519045	-1	0	0	chr4	6232259	-	II	OpenSea	RP11-586D19.1	LOC285484	Body	0.000226662	0.144628	0.0181759	-0.0997671	-0.0366592	0.0631079
cg01483713	1	0	0	chr4	6252582	-	II	OpenSea				0.000254286	0.0970453	0.0319723	0.471037	0.199083	-0.271954
cg17055154	-1	0	0	chr4	6307265	-	II	S_Shelf				8.72825e-06	0.111425	0.00216354	-0.215393	-0.0700526	0.14534
cg20848488	-1	0	0	chr4	6417932	-	II	OpenSea	PPP2R2C;PPP2R2C	PPP2R2C	Body	0.000242386	0.224848	0.0102735	-0.244067	-0.0748204	0.169247
cg24178225	1	0	0	chr4	6530129	+	II	OpenSea		PPP2R2C;PPP2R2C	Body;Body	0.000302016	0.0441408	0.0781648	0.163464	0.0853433	-0.0781211
cg23123184	0	0	-1	chr4	6673868	+	II	N_Shore	RP11-539L10.3;RP11-539L10.3;AC093323.3			0.00152401	0.400307	0.000132149	0.146981	-0.0365164	-0.183498
cg00813886	0	-1	0	chr4	6974154	+	I	OpenSea		TBC1D14;TBC1D14	Body;Body	0.581	0.000241317	0.00244517	-0.033278	-0.225434	-0.192156
cg06435920	-1	0	0	chr4	7054392	+	II	N_Shore	TADA2B	TADA2B	Body	3.20097e-05	0.0325937	0.0246162	-0.230583	-0.109498	0.121086
cg24967010	0	0	1	chr4	7341506	+	II	OpenSea		SORCS2	Body	0.526559	0.00178341	0.000399992	-0.027214	0.134772	0.161986
cg25961882	1	0	0	chr4	7485948	+	I	S_Shore	SORCS2	SORCS2	Body	0.000232225	0.00557834	0.278599	0.251734	0.179741	-0.0719934
cg14372037	1	0	0	chr4	7526671	+	II	OpenSea	SORCS2	SORCS2	Body	0.000246504	0.203651	0.0120724	0.208647	0.0671134	-0.141533
cg22736383	-1	0	0	chr4	8024970	+	I	OpenSea	ABLIM2	ABLIM2;ABLIM2;ABLIM2;ABLIM2;ABLIM2;ABLIM2;ABLIM2	Body;Body;Body;Body;Body;Body;Body	0.000164365	0.154241	0.0131362	-0.144424	-0.0505806	0.0938439
cg15287126	0	0	-1	chr4	8160295	-	II	Island	ABLIM2	ABLIM2;ABLIM2;ABLIM2;ABLIM2;ABLIM2;ABLIM2;ABLIM2	Body;Body;Body;Body;Body;Body;Body	0.284234	0.00429846	0.000241492	0.0660292	-0.175198	-0.241227
cg23416752	-1	0	0	chr4	8616045	+	II	OpenSea		CPZ;CPZ;CPZ	Body;Body;Body	0.000401882	0.188739	0.0194956	-0.144855	-0.0500969	0.0947581
cg05660656	0	0	-1	chr4	10642445	+	II	OpenSea	CLNK;CLNK	CLNK	Body	0.000506408	0.822185	0.000307467	0.256068	-0.0153407	-0.271409
cg19762760	-1	0	0	chr4	10691607	+	II	OpenSea	RP11-61G19.1			0.000273615	0.000820825	0.664467	-0.212928	-0.188328	0.0245996
cg01462829	0	-1	0	chr4	11430903	-	II	Island	HS3ST1;HS3ST1	HS3ST1	TSS1500	0.185597	4.23545e-05	0.00569546	-0.0878523	-0.278721	-0.190869
cg01295846	-1	0	0	chr4	13784347	-	II	OpenSea	AC007126.1;RP11-341G5.1	LINC01182	Body	0.000166095	0.638673	0.00091487	-0.472767	-0.0542488	0.418518
cg15663705	1	0	0	chr4	14527347	+	II	OpenSea	LINC00504	LINC00504	Body	0.00026322	0.306557	0.00662097	0.337301	0.0875254	-0.249775
cg09980573	-1	0	0	chr4	15667328	+	II	OpenSea	FBXL5			0.000186371	0.00453597	0.281065	-0.235771	-0.169795	0.0659767
cg18520832	1	0	0	chr4	16218662	-	II	OpenSea	TAPT1;TAPT1	TAPT1	Body	0.000138071	0.0277419	0.0721431	0.14902	0.0804427	-0.0685771
cg22510032	1	0	0	chr4	18024407	+	II	S_Shore	LCORL;LCORL;LCORL;LCORL	LCORL;LCORL	TSS1500;TSS1500	0.000298095	0.3203	0.00678618	0.125954	0.0320717	-0.0938823
cg14460330	0	1	0	chr4	18253853	+	II	OpenSea				0.377423	0.000309091	0.00765634	0.0508472	0.210906	0.160059
cg23036194	0	-1	0	chr4	22350445	+	II	OpenSea	snoU13			0.0389684	0.000287513	0.120245	-0.188566	-0.332002	-0.143436
cg18909937	-1	0	0	chr4	22390012	+	II	OpenSea	GPR125	GPR125	Body	0.000317122	0.0617544	0.0592799	-0.163254	-0.0792468	0.0840074
cg01493016	0	-1	0	chr4	25657403	+	II	Island	SLC34A2;SLC34A2;SLC34A2	SLC34A2	TSS200	0.697115	0.000130654	0.000879208	-0.0177063	-0.178099	-0.160393
cg14151199	1	0	0	chr4	30759567	+	II	OpenSea		PCDH7;PCDH7	Body;Body	0.00026906	0.894271	0.000510181	0.637303	0.0214507	-0.615852
cg11330486	1	0	0	chr4	36825269	+	II	OpenSea				7.70926e-07	0.0368592	0.00145371	0.254847	0.0966796	-0.158167
cg06879534	-1	0	0	chr4	39447437	+	II	N_Shore		KLB	Body	0.000456763	0.0188886	0.188726	-0.277951	-0.175978	0.101973
cg16207305	-1	0	0	chr4	47708590	-	II	Island		CORIN	Body	0.000425213	0.0103459	0.263252	-0.230237	-0.15889	0.0713472
cg11143953	0	-1	0	chr4	54243152	+	II	N_Shore	FIP1L1;FIP1L1;FIP1L1;FIP1L1;FIP1L1	FIP1L1;FIP1L1;FIP1L1	TSS1500;TSS1500;TSS1500	0.0116181	0.000143042	0.201403	-0.479458	-0.722176	-0.242718
cg19408398	0	-1	0	chr4	54243328	+	II	N_Shore	FIP1L1;FIP1L1;FIP1L1;FIP1L1;FIP1L1	FIP1L1;FIP1L1;FIP1L1	TSS1500;TSS1500;TSS1500	0.00270086	0.000143585	0.439275	-0.298848	-0.374847	-0.0759994
cg04760602	0	1	0	chr4	54243733	-	I	Island	FIP1L1;FIP1L1;FIP1L1;FIP1L1;FIP1L1	FIP1L1;FIP1L1;FIP1L1	TSS200;TSS200;TSS200	0.0409657	0.000119299	0.0699187	0.17872	0.33947	0.16075
cg07392048	0	0	-1	chr4	54374410	-	II	OpenSea	LNX1;LNX1;LNX1-AS1;LNX1-AS1;LNX1-AS1	LNX1;LNX1;LNX1-AS1;LNX1;LNX1	ExonBnd;ExonBnd;Body;Body;Body	0.0134307	0.0782728	7.98063e-05	0.104397	-0.0712895	-0.175687
cg19415185	0	1	1	chr4	54765469	-	II	OpenSea	RP11-89B16.1			0.618791	0.000207966	7.23682e-05	-0.0796533	0.605479	0.685132
cg21827969	0	0	1	chr4	56212299	-	II	Island	SRD5A3;SRD5A3	SRD5A3	TSS200	0.0424012	0.0640804	0.000284947	-0.0875384	0.0772313	0.16477
cg16210014	1	0	0	chr4	57459439	-	II	S_Shore	THEGL	THEGL	Body	0.000302893	0.0891712	0.0395787	0.0966557	0.0424432	-0.0542125
cg14540093	0	1	0	chr4	57776031	+	II	S_Shore	REST;REST;REST;REST	REST;REST	5'UTR;5'UTR	0.00201412	0.000304927	0.640221	0.365397	0.419761	0.0543642
cg09734798	-1	0	0	chr4	68423941	+	II	OpenSea	STAP1	STAP1	TSS1500	4.90266e-06	0.093279	0.0017745	-0.343241	-0.114181	0.229061
cg04662714	0	1	0	chr4	68567018	-	II	Island	UBA6;RP11-453E17.1;UBA6	LOC550112;UBA6	Body;TSS200	0.0335519	0.000248423	0.125296	0.0771475	0.133319	0.0561715
cg06550388	1	0	0	chr4	70999240	+	II	OpenSea	C4orf40	CSN1S2BP	TSS200	0.000153492	0.0563527	0.0404043	0.286444	0.134498	-0.151945
cg02227480	0	-1	0	chr4	71721317	-	II	OpenSea				0.026734	0.000221685	0.14064	-0.226833	-0.378812	-0.151979
cg27185819	1	0	0	chr4	73434820	+	I	N_Shore	ADAMTS3;ADAMTS3	ADAMTS3	TSS1500	0.000377506	0.210119	0.0159922	0.132947	0.043594	-0.0893528
cg11242720	0	-1	0	chr4	74751949	-	II	OpenSea				0.40815	9.89194e-05	0.0026315	-0.0510445	-0.2459	-0.194855
cg06088022	-1	0	0	chr4	75973460	+	II	OpenSea	PARM1;PARM1	PARM1	3'UTR	0.000434245	0.0582185	0.0764838	-0.291955	-0.147445	0.14451
cg24176760	0	-1	0	chr4	76958061	+	II	OpenSea	CXCL11;CXCL11;ART3	ART3;CXCL11	5'UTR;TSS1500	0.303728	0.000177829	0.00742586	-0.0751627	-0.278832	-0.203669
cg21433192	-1	0	0	chr4	77184463	-	II	OpenSea	FAM47E;FAM47E;STBD1	FAM47E;FAM47E;FAM47E-STBD1	Body;Body;Body	8.31844e-05	0.00218263	0.284602	-0.468564	-0.345682	0.122883
cg21646326	0	-1	0	chr4	77227811	-	I	Island	STBD1;STBD1;STBD1	STBD1;STBD1	1stExon;5'UTR	0.0184762	0.000369066	0.234876	-0.136619	-0.205654	-0.0690354
cg10708527	0	1	0	chr4	79793823	-	II	OpenSea		BMP2K;BMP2K	Body;Body	0.0690666	0.000125899	0.0433487	0.11649	0.248612	0.132122
cg26131292	1	0	0	chr4	79861064	-	I	S_Shore	PAQR3;PAQR3;PAQR3	PAQR3	TSS1500	0.000112289	0.58482	0.000810558	0.611979	0.079463	-0.532516
cg06433801	-1	0	0	chr4	83384006	-	II	OpenSea				0.000331541	0.132295	0.0268113	-0.31758	-0.124085	0.193495
cg01829024	-1	0	0	chr4	83482926	+	I	Island	TMEM150C;TMEM150C;TMEM150C	TMEM150C	5'UTR	3.28778e-05	0.00103093	0.274098	-0.360101	-0.269229	0.0908724
cg22993535	0	-1	0	chr4	83483735	-	II	S_Shore	TMEM150C;TMEM150C;TMEM150C	TMEM150C	TSS1500	0.33344	0.000118098	0.0045506	-0.0607162	-0.246821	-0.186105
cg05908248	0	-1	0	chr4	84377363	+	II	S_Shore	HELQ;HELQ	HELQ;MRPS18C	TSS1500;Body	0.320483	0.000284584	0.00968895	-0.0488502	-0.181057	-0.132207
cg12741867	0	-1	0	chr4	84456671	-	II	N_Shore	AGPAT9;AGPAT9	AGPAT9;AGPAT9;AGPAT9	TSS1500;TSS1500;TSS1500	0.0107841	0.000125663	0.198573	-0.159246	-0.239508	-0.0802613
cg15888019	1	0	0	chr4	87257919	-	II	OpenSea	7SK;MAPK10;MAPK10;MAPK10;MAPK10;MAPK10;MAPK10;MAPK10	MAPK10;MAPK10;MAPK10	5'UTR;5'UTR;5'UTR	0.000155395	0.00643178	0.213075	0.164409	0.111896	-0.0525123
cg12554215	1	0	0	chr4	87419930	-	II	OpenSea	MAPK10			0.000486442	0.00405995	0.445897	0.260842	0.205285	-0.0555567
cg27171798	0	-1	0	chr4	88141802	+	II	Island	KLHL8;KLHL8;KLHL8;KLHL8;KLHL8;KLHL8;RP11-476C8.3	KLHL8	TSS200	0.0101829	7.38598e-05	0.159447	-0.106046	-0.164132	-0.0580852
cg21533216	1	0	0	chr4	89442132	-	II	N_Shelf				0.000461704	0.96677	0.000646292	0.147812	0.00162858	-0.146184
cg24870497	0	-1	0	chr4	96469519	+	I	Island		UNC5C	Body	0.690071	0.00014312	0.000980905	-0.0429719	-0.419122	-0.376151
cg18002615	0	0	1	chr4	99311950	+	II	OpenSea	RAP1GDS1	RAP1GDS1;RAP1GDS1;RAP1GDS1;RAP1GDS1;RAP1GDS1;RAP1GDS1	Body;Body;Body;Body;Body;Body	0.038927	0.0839948	0.000379005	-0.25355	0.204733	0.458282
cg23052757	0	0	1	chr4	100431894	-	II	OpenSea	C4orf17;C4orf17	C4orf17	TSS1500	0.0112691	0.112933	0.000116101	-0.192211	0.114882	0.307093
cg09518487	1	0	0	chr4	102025557	+	II	OpenSea	PPP3CA	PPP3CA;PPP3CA;PPP3CA	Body;Body;Body	0.000248903	0.0539288	0.0577266	0.176726	0.0869249	-0.0898008
cg21200841	-1	0	0	chr4	103266907	+	II	S_Shore	SLC39A8;SLC39A8;SLC39A8;SLC39A8	SLC39A8;SLC39A8;SLC39A8	TSS1500;TSS1500;TSS1500	0.000248842	0.553571	0.00189462	-0.232006	-0.0346416	0.197364
cg24305122	0	1	0	chr4	106327516	+	II	OpenSea	U6;PPA2	PPA2;PPA2;PPA2;PPA2	Body;Body;Body;Body	0.0543716	0.000124228	0.0548265	0.294362	0.593346	0.298984
cg14304041	0	-1	0	chr4	110355686	+	II	S_Shore		SEC24B-AS1;SEC24B;SEC24B;SEC24B	TSS1500;Body;Body;Body	0.163022	0.000370338	0.0324316	-0.0819179	-0.211	-0.129082
cg07235935	1	0	0	chr4	115964661	+	II	OpenSea		NDST4	Body	0.000393306	0.137803	0.0288294	0.186773	0.0729338	-0.113839
cg13705047	0	0	-1	chr4	119395175	-	II	OpenSea				0.00523105	0.209287	0.000136528	0.187619	-0.0799167	-0.267535
cg14657561	0	1	0	chr4	119590596	+	II	OpenSea		LOC101929741	Body	0.0463318	0.000115595	0.0612371	0.135041	0.263927	0.128886
cg12903337	0	0	-1	chr4	119604550	+	II	N_Shore		LOC101929741	Body	0.0606223	0.0556961	0.000392146	0.145671	-0.144104	-0.289775
cg21011794	-1	0	0	chr4	120057110	+	II	OpenSea	MYOZ2;MYOZ2	MYOZ2;MYOZ2	5'UTR;1stExon	8.13069e-05	0.32029	0.00231433	-0.39609	-0.0917204	0.30437
cg24937691	1	0	-1	chr4	122712878	+	II	OpenSea				0.000270056	0.912462	0.000237365	0.225594	-0.00628255	-0.231877
cg10263108	0	0	-1	chr4	123078251	+	II	OpenSea	KIAA1109			0.00219298	0.546364	0.000423999	0.178048	-0.0328776	-0.210925
cg07734052	0	0	1	chr4	124820603	+	II	OpenSea		LOC285419	Body	0.0090654	0.174894	0.000190134	-0.172133	0.085174	0.257307
cg20180988	0	0	-1	chr4	128991809	-	II	OpenSea	LARP1B;LARP1B;LARP1B;LARP1B;LARP1B;RP11-214O14.1	LARP1B;LARP1B;LARP1B;LARP1B	5'UTR;5'UTR;5'UTR;5'UTR	0.133805	0.0200136	0.000354021	0.0656817	-0.0999636	-0.165645
cg17503252	0	1	0	chr4	129733028	-	II	Island	PHF17;PHF17;PHF17;PHF17;PHF17;PHF17	PHF17;PHF17	5'UTR;5'UTR	0.0287785	7.65524e-06	0.0182528	0.0897259	0.188591	0.0988654
cg17173739	-1	0	0	chr4	134994932	+	II	OpenSea				0.00019238	0.330076	0.00448519	-0.207374	-0.0500314	0.157342
cg04636538	1	0	0	chr4	138451066	-	II	OpenSea	PCDH18;PCDH18;PCDH18	PCDH18	1stExon	0.000462255	0.0770758	0.0609785	0.21313	0.100817	-0.112313
cg03046775	1	0	0	chr4	140797975	-	II	OpenSea		MAML3	Body	0.000475756	0.0301922	0.138851	0.177677	0.103897	-0.0737793
cg22186422	-1	0	0	chr4	141868993	-	II	OpenSea	RNF150	RNF150	Body	0.000109736	0.631212	0.000647698	-0.190096	-0.0216458	0.16845
cg03099832	-1	0	0	chr4	142577817	+	II	OpenSea	IL15;IL15;IL15;IL15	IL15;IL15	5'UTR;5'UTR	0.000136242	0.0631044	0.0332493	-0.202405	-0.0916972	0.110708
cg17053844	0	1	0	chr4	144302003	+	II	OpenSea	GAB1;GAB1	GAB1;GAB1	Body;Body	0.00565117	0.000477765	0.494176	0.117424	0.146169	0.0287452
cg00120464	0	0	1	chr4	146842191	+	II	OpenSea		ZNF827	Body	0.00474871	0.266825	0.000197051	-0.284067	0.105629	0.389696
cg02080116	0	0	1	chr4	147300897	-	II	OpenSea	SLC10A7	SLC10A7;SLC10A7	Body;Body	0.525377	0.000955041	0.000209447	-0.047329	0.248209	0.295538
cg20212912	0	0	-1	chr4	147557774	-	II	N_Shore				0.0158342	0.169564	0.000361298	0.256524	-0.139542	-0.396066
cg01117572	1	0	0	chr4	149365708	-	II	Island	NR3C2;NR3C2			8.68689e-05	0.0673671	0.0227923	0.184081	0.0794998	-0.104582
cg05793375	0	0	1	chr4	150908266	+	II	OpenSea				0.0127591	0.206667	0.000393845	-0.10896	0.0526575	0.161618
cg08020495	0	0	-1	chr4	151788413	-	II	OpenSea		LRBA;LRBA	Body;Body	0.124784	0.0279359	0.000480934	0.0743675	-0.104203	-0.17857
cg04031424	-1	0	0	chr4	152198350	-	II	OpenSea	PRSS48	PRSS48	1stExon	9.37294e-05	0.00429323	0.210397	-0.150807	-0.10406	0.0467464
cg17728697	1	0	0	chr4	153434302	+	II	OpenSea	FBXW7	FBXW7;FBXW7	5'UTR;5'UTR	0.000371336	0.00458551	0.377659	0.249026	0.188945	-0.060081
cg08983526	-1	0	1	chr4	153557118	+	II	OpenSea		TMEM154	Body	0.000244856	0.920252	0.000420749	-0.204168	-0.00513902	0.199029
cg15322503	1	0	0	chr4	155473467	+	II	S_Shore				4.29156e-05	0.337693	0.00121438	0.174775	0.0374207	-0.137354
cg04795662	1	0	0	chr4	156824883	-	II	OpenSea	TDO2;TDO2	TDO2;TDO2	1stExon;5'UTR	0.000392313	0.0096187	0.264025	0.188308	0.130432	-0.0578759
cg06046647	0	0	1	chr4	159130014	-	II	N_Shore	TMEM144	TMEM144	TSS1500	0.0507496	0.0377439	0.000173376	-0.15371	0.15878	0.31249
cg10794027	0	0	1	chr4	159601920	-	II	OpenSea		ETFDH;ETFDH;ETFDH	TSS1500;Body;Body	0.0315655	0.0689319	0.000209145	-0.177083	0.144546	0.321629
cg08413906	-1	0	0	chr4	166131006	-	II	S_Shore	TMEM192;KLHL2;KLHL2	KLHL2;KLHL2;KLHL2	TSS200;TSS200;Body	0.000144188	0.4176	0.00221559	-0.562479	-0.110454	0.452024
cg06973095	0	1	0	chr4	169157501	-	II	OpenSea		DDX60	Body	0.647441	0.000392504	0.00280009	0.0645891	0.508322	0.443733
cg08055124	1	0	0	chr4	170681433	-	II	S_Shelf				0.000151523	0.0380995	0.0580471	0.367812	0.187963	-0.179848
cg26571889	0	0	1	chr4	170950517	-	II	S_Shore	MFAP3L			0.0816885	0.0335534	0.000307206	-0.0914278	0.108812	0.20024
cg23846815	1	0	0	chr4	172560613	+	II	OpenSea	RP11-97E7.2			0.000240132	0.062721	0.0487469	0.287541	0.136067	-0.151473
cg19095920	1	0	0	chr4	174458819	+	II	N_Shore	RP11-471J12.1;RP11-471J12.1;RP11-471J12.1;RP11-471J12.1;RP11-471J12.1;RP11-471J12.1;RP11-471J12.1;RP11-471J12.1;RP11-471J12.1;RP11-471J12.1;RP11-471J12.1;RP11-471J12.1;RP11-471J12.1;RP11-471J12.1;RP11-471J12.1;RP11-471J12.1;RP11-471J12.1;RP11-471J12.1;RP11-471J12.1	NBLA00301	Body	0.000416648	0.0024703	0.516769	0.383356	0.314835	-0.0685203
cg11923920	1	0	0	chr4	176987009	-	II	Island	WDR17;WDR17;WDR17;WDR17;WDR17	WDR17;WDR17;WDR17;WDR17	1stExon;5'UTR;1stExon;5'UTR	7.04369e-05	0.0602425	0.0222766	1.41412	0.61891	-0.795206
cg25711529	0	1	0	chr4	177699889	-	II	OpenSea		VEGFC	Body	0.105011	0.000436441	0.0606764	0.0914104	0.199414	0.108004
cg02992430	0	-1	0	chr4	181753753	+	II	OpenSea				0.46266	8.69318e-05	0.00179502	-0.0612403	-0.335397	-0.274157
cg18232111	-1	0	0	chr4	183749848	-	II	OpenSea				0.000113157	0.552884	0.000941776	-0.223564	-0.031554	0.19201
cg10718217	1	1	0	chr4	184023752	-	II	S_Shelf	WWC2	WWC2	Body	0.000165682	0.000456113	0.684638	0.265066	0.237462	-0.0276039
cg22440848	-1	0	0	chr4	184320416	+	II	S_Shore				0.000137272	0.117557	0.0164022	-0.363849	-0.138379	0.22547
cg07824907	-1	0	1	chr4	184320560	-	II	S_Shore				5.4146e-06	0.342824	0.000194507	-0.368108	-0.0690883	0.29902
cg00727493	0	-1	0	chr4	185228331	+	II	OpenSea				0.192971	0.000254132	0.0198563	-0.117797	-0.335249	-0.217452
cg27595736	0	-1	0	chr4	185546219	+	II	OpenSea	RP11-242J7.1;RP11-242J7.1;RP11-242J7.1	LVCAT8;LVCAT8;LVCAT8	TSS200;TSS200;TSS200	0.00437892	7.44398e-05	0.266205	-0.246377	-0.34174	-0.0953628
cg10723306	0	0	-1	chr4	185734308	+	II	OpenSea	RP11-701P16.2;ACSL1;ACSL1;ACSL1;ACSL1;ACSL1;ACSL1;ACSL1	ACSL1;ACSL1;ACSL1	TSS1500;5'UTR;5'UTR	0.00535069	0.344997	0.000387241	0.184351	-0.0590772	-0.243428
cg08651934	0	-1	0	chr4	186063361	+	II	N_Shore	SLC25A4;SLC25A4	SLC25A4	TSS1500	0.093979	0.000206186	0.0425089	-0.137146	-0.307015	-0.169869
cg27512806	1	0	0	chr4	186070757	+	II	OpenSea		SLC25A4	3'UTR	2.5705e-07	0.0025681	0.0103247	0.281475	0.149364	-0.132111
cg09555153	0	1	0	chr4	186544662	+	II	N_Shore	SORBS2	SORBS2;SORBS2;SORBS2;SORBS2;SORBS2;SORBS2;SORBS2;SORBS2	Body;Body;Body;Body;Body;Body;Body;Body	0.00108302	5.60495e-05	0.461798	0.131292	0.160264	0.028972
cg20743623	0	0	-1	chr4	187666763	-	I	OpenSea				0.0402833	0.0268599	7.63547e-05	0.237114	-0.248766	-0.48588
cg27196131	0	-1	0	chr4	188097683	-	I	OpenSea				0.0012263	0.000197148	0.665645	-0.305378	-0.345364	-0.0399864
cg02716302	0	0	-1	chr4	190960010	+	II	Island				0.000749421	0.445219	7.90371e-05	0.362429	-0.0764463	-0.438875
cg07439704	0	1	0	chr5	89919	-	II	N_Shelf				0.0707795	0.000289016	0.0705993	0.0528698	0.106709	0.0538391
cg24130459	0	-1	0	chr5	375776	-	I	S_Shore	AHRR	AHRR	Body	0.0161887	2.0651e-05	0.05712	-0.0654282	-0.117684	-0.0522554
cg17284070	0	1	0	chr5	473007	-	I	Island	CTD-2228K2.5;CTD-2228K2.5;CTD-2228K2.5	LOC25845	Body	0.096092	7.93043e-05	0.0220967	0.152317	0.367465	0.215149
cg12437197	0	0	1	chr5	482948	+	I	S_Shore		SLC9A3	Body	0.00557665	0.233243	0.000181984	-0.454154	0.185017	0.639171
cg13580229	-1	0	0	chr5	998471	-	II	OpenSea	RP11-43F13.3	LOC100506688;LOC100506688	TSS1500;TSS1500	0.000373059	0.012047	0.225987	-0.180855	-0.120797	0.0600577
cg06650596	0	0	1	chr5	1041028	+	II	S_Shelf				0.0752079	0.0253089	0.000184756	-0.0787575	0.0966459	0.175403
cg02646690	1	0	0	chr5	1499237	-	II	S_Shelf		LPCAT1	Body	0.000250049	0.22954	0.0101984	0.208768	0.0635015	-0.145267
cg01260768	-1	0	0	chr5	1631246	-	II	N_Shelf	RP11-43F13.1	LOC728613	Body	0.000195211	0.167957	0.0133012	-0.144835	-0.0496959	0.0951387
cg10438439	0	1	0	chr5	3741762	-	II	OpenSea				0.21981	0.000319632	0.0193802	0.0702434	0.208471	0.138228
cg15529680	0	-1	0	chr5	5422880	-	II	Island	KIAA0947;KIAA0947;KIAA0947	KIAA0947;KIAA0947	1stExon;5'UTR	0.0899312	0.000138281	0.0344966	-0.0628592	-0.143087	-0.0802278
cg06753918	0	0	1	chr5	6182215	+	II	OpenSea				0.0532405	0.023906	9.95511e-05	-0.104822	0.119352	0.224174
cg06853506	0	0	-1	chr5	14412404	+	I	OpenSea		TRIO	Body	0.0477537	0.019027	6.18943e-05	0.178588	-0.206317	-0.384905
cg14419159	-1	0	0	chr5	24905441	-	II	OpenSea				0.00021112	0.0520647	0.0537042	-0.256574	-0.125634	0.13094
cg04101316	0	-1	0	chr5	31945361	-	II	OpenSea		PDZD2	Body	0.0385648	0.000306298	0.125546	-0.123268	-0.215496	-0.0922277
cg05013637	0	-1	0	chr5	33440935	+	II	Island	TARS;TARS;TARS;TARS;TARS;TARS;CTD-2203K17.1	TARS;TARS;TARS;TARS;TARS;TARS;TARS;TARS	5'UTR;5'UTR;5'UTR;1stExon;1stExon;Body;Body;Body	0.533258	0.000447078	0.00502271	-0.0269809	-0.154104	-0.127123
cg01171161	-1	0	0	chr5	35034238	-	II	OpenSea	AC010368.1	AGXT2;AGXT2	Body;Body	0.000359445	0.0859061	0.0462298	-0.30156	-0.13566	0.1659
cg14869043	0	1	0	chr5	35827165	-	II	OpenSea	CTD-2113L7.1			0.136201	0.00020611	0.0273717	0.0621545	0.156727	0.0945724
cg07309340	0	0	-1	chr5	37833969	+	II	N_Shore		GDNF;GDNF;GDNF	Body;Body;Body	0.000676228	0.719967	0.000268923	0.207727	-0.0203565	-0.228083
cg26708214	0	0	1	chr5	38599561	+	II	OpenSea	LIFR-AS1	LIFR-AS1;LIFR-AS1	Body;Body	0.213188	0.00678403	0.00022579	-0.0596804	0.128565	0.188245
cg01674824	1	0	0	chr5	39547681	+	II	OpenSea				0.000340607	0.0139143	0.19752	0.527732	0.342438	-0.185293
cg04710680	1	0	0	chr5	43042288	+	I	Island	AC025171.1;ANXA2R	LOC153684	Body	0.000195754	0.115854	0.0215971	0.230172	0.0902762	-0.139896
cg00421645	0	1	0	chr5	43312201	-	II	N_Shore	HMGCS1;HMGCS1;HMGCS1	HMGCS1;HMGCS1	5'UTR;5'UTR	0.00268021	0.000494812	0.673385	0.142785	0.162527	0.0197424
cg02230774	-1	0	0	chr5	51108149	+	II	OpenSea				6.82943e-06	0.0144714	0.0192306	-0.694934	-0.346944	0.347991
cg05026039	1	0	0	chr5	52067603	+	II	OpenSea	CTD-2288O8.1			3.19277e-05	0.394069	0.000679756	0.304634	0.0568694	-0.247765
cg11405848	0	0	1	chr5	52633789	+	II	OpenSea				0.21436	0.00977556	0.000349605	-0.0874093	0.179728	0.267138
cg10690162	0	1	0	chr5	54836036	+	II	OpenSea				0.725496	0.000457196	0.00233803	0.0177196	0.179425	0.161705
cg10404427	-1	0	0	chr5	55443844	+	II	OpenSea	RN5S184	ANKRD55	Body	0.000426527	0.0759616	0.0587017	-0.183761	-0.0866833	0.0970781
cg23832364	0	0	-1	chr5	57699880	+	II	OpenSea				0.0910912	0.0025861	1.48615e-05	0.143521	-0.253953	-0.397474
cg06426818	1	0	0	chr5	58395377	+	II	OpenSea		PDE4D;PDE4D;PDE4D;PDE4D;PDE4D;PDE4D	Body;Body;Body;Body;Body;Body	0.000472695	0.198327	0.0205673	0.337793	0.115846	-0.221947
cg24752644	1	0	0	chr5	58858686	+	II	OpenSea		PDE4D;PDE4D;PDE4D	Body;Body;Body	0.000343163	0.0611755	0.0629218	0.288471	0.141236	-0.147236
cg23008153	1	0	0	chr5	63461305	+	II	N_Shore	RNF180;RNF180	RNF180;RNF180	TSS1500;TSS1500	0.000377959	0.0341099	0.110802	0.18252	0.102292	-0.0802284
cg08448026	1	0	0	chr5	64317608	-	II	OpenSea				0.00011991	0.00432313	0.235465	0.223719	0.156928	-0.0667917
cg20386575	0	1	0	chr5	64331634	-	II	Island				0.0246402	0.000312175	0.178155	0.0500372	0.080187	0.0301498
cg08119252	0	-1	0	chr5	64482825	+	II	OpenSea	ADAMTS6	ADAMTS6	Body	0.0757704	0.000402127	0.0805889	-0.168068	-0.336299	-0.168231
cg05134928	0	1	1	chr5	65956834	+	II	OpenSea	MAST4-IT1	MAST4;MAST4;MAST4	Body;Body;Body	0.998472	0.000188206	0.000354373	8.2857e-05	0.165061	0.164978
cg00480850	1	0	0	chr5	66124543	-	II	OpenSea	MAST4;MAST4	MAST4;MAST4;MAST4;MAST4	TSS200;Body;Body;Body	0.000311749	0.186989	0.0163147	0.167245	0.0568995	-0.110345
cg12713604	1	0	0	chr5	68339208	-	II	OpenSea	CTC-498J12.1			0.000162408	0.489541	0.00173474	0.330899	0.0558404	-0.275058
cg11191451	0	0	-1	chr5	68514223	+	II	S_Shore	MRPS36;MRPS36	MRPS36	Body	0.0415876	0.0858421	0.000429926	0.111104	-0.0904047	-0.201509
cg02982019	1	0	0	chr5	68666722	-	II	S_Shore	TAF9;TAF9;TAF9;RAD17;RAD17;RAD17;RAD17;RAD17;TAF9;RAD17;TAF9;RAD17;RAD17;RAD17;RAD17;RAD17	RAD17;TAF9;AK6;RAD17;RAD17;RAD17;RAD17;TAF9;AK6;RAD17;RAD17;RAD17;RAD17;RAD17	5'UTR;TSS1500;TSS1500;5'UTR;5'UTR;TSS1500;5'UTR;TSS1500;TSS1500;1stExon;5'UTR;TSS200;TSS200;5'UTR	6.45196e-05	0.133099	0.00793059	0.461936	0.159908	-0.302029
cg04681629	0	-1	0	chr5	68799340	+	II	OpenSea	OCLN;OCLN;OCLN;OCLN	OCLN;OCLN;OCLN	TSS1500;5'UTR;5'UTR	0.0112931	5.78392e-05	0.131468	-0.178548	-0.285075	-0.106527
cg18676488	0	-1	0	chr5	70848105	-	I	OpenSea		BDP1	Body	0.00155306	0.000218783	0.632862	-0.14919	-0.17129	-0.0220995
cg04454664	-1	0	0	chr5	71748552	-	II	OpenSea		ZNF366	Body	0.000207285	0.0324799	0.0807907	-0.159039	-0.0858623	0.0731765
cg10520799	1	1	0	chr5	72784272	-	II	OpenSea				0.000163656	0.00020099	0.860015	0.255265	0.243738	-0.0115268
cg22762439	0	0	-1	chr5	72794738	-	I	S_Shore	BTF3;BTF3	BTF3;BTF3	5'UTR;Body	0.0041941	0.268256	0.000172316	0.167702	-0.0612603	-0.228962
cg11600721	0	1	0	chr5	72861436	+	II	Island	ANKRA2;UTP15;UTP15;UTP15;ANKRA2	ANKRA2;UTP15;ANKRA2	5'UTR;TSS200;1stExon	0.426086	0.000125982	0.00292236	0.079579	0.391762	0.312183
cg12750060	-1	0	1	chr5	75605022	+	II	OpenSea	RP11-466P24.6	SV2C;SV2C	Body;Body	0.000408252	0.947805	0.000410846	-0.449591	0.0077054	0.457297
cg26594335	0	0	1	chr5	76010472	-	II	N_Shore	F2R;CTD-2384B11.2	F2R	TSS1500	0.044515	0.0830652	0.000450223	-0.249726	0.208053	0.457779
cg04735745	0	0	-1	chr5	76382885	+	I	Island	ZBED3;ZBED3	LOC728723;ZBED3	Body;5'UTR	0.0166965	0.164916	0.000368061	0.2489	-0.138064	-0.386963
cg19829058	0	0	1	chr5	76549927	+	II	OpenSea		PDE8B;PDE8B;PDE8B;PDE8B;PDE8B	Body;Body;Body;Body;Body	0.0350079	0.0642218	0.000217512	-0.230948	0.195805	0.426754
cg15131854	0	0	1	chr5	77012202	-	II	OpenSea	TBCA;TBCA	TBCA;TBCA;TBCA	Body;Body;Body	0.000903588	0.482139	0.000118423	-0.455705	0.0899698	0.545675
cg01849260	0	1	0	chr5	77072153	-	I	Island	TBCA;TBCA;TBCA;TBCA;TBCA;TBCA	TBCA;TBCA	5'UTR;1stExon	0.069368	0.000449528	0.09366	0.108195	0.209654	0.101458
cg15730555	0	0	-1	chr5	77286747	+	II	OpenSea				0.0128162	0.0775318	7.3882e-05	0.142305	-0.0967398	-0.239044
cg24298010	0	0	1	chr5	77865557	+	II	OpenSea	LHFPL2	LHFPL2	5'UTR	0.566494	0.00073086	0.000196373	-0.0293634	0.17482	0.204184
cg07786960	0	0	1	chr5	77974973	+	II	OpenSea				0.000775775	0.811761	0.000452804	-0.154845	0.0102007	0.165046
cg16972032	0	-1	0	chr5	79423177	-	II	OpenSea	CTC-458I2.2	SERINC5;SERINC5;SERINC5;SERINC5	Body;Body;Body;Body	0.176166	0.000339302	0.02758	-0.221233	-0.592075	-0.370842
cg20209260	0	1	0	chr5	85959595	+	II	OpenSea	U6			0.00630109	0.000283638	0.384095	0.228752	0.301103	0.0723511
cg15340204	0	0	1	chr5	90681954	-	II	OpenSea		ARRDC3-AS1	Body	0.0174949	0.067372	8.96535e-05	-0.116805	0.0864361	0.203241
cg06302944	-1	0	0	chr5	93421194	+	II	OpenSea	FAM172A;FAM172A;FAM172A	FAM172A;FAM172A;FAM172A;FAM172A	5'UTR;5'UTR;5'UTR;Body	0.000347557	0.142556	0.0252927	-0.274367	-0.104789	0.169578
cg01669934	0	1	0	chr5	94237755	-	II	OpenSea		MCTP1;MCTP1;MCTP1	Body;Body;Body	0.719205	0.000452174	0.0023738	0.0181201	0.179355	0.161235
cg07003334	0	-1	0	chr5	94852565	-	II	OpenSea		TTC37	Body	0.0129912	2.20008e-05	0.0708649	-0.22782	-0.394604	-0.166784
cg14668516	0	0	1	chr5	95108583	+	II	OpenSea	GLRX	RHOBTB3	Body	0.0983546	0.025821	0.000292633	-0.121967	0.160785	0.282753
cg19768013	0	0	-1	chr5	95194688	+	II	OpenSea		C5orf27	Body	0.000744186	0.346174	4.26123e-05	0.204568	-0.0532719	-0.25784
cg04442746	0	0	-1	chr5	98104146	-	II	N_Shore	RGMB;RGMB	RGMB	TSS1500	0.226006	0.00192355	6.07507e-05	0.0754854	-0.193274	-0.26876
cg17931975	0	1	0	chr5	99870875	-	II	N_Shore	FAM174A;CTD-2001C12.1;CTD-2001C12.1	FAM174A	TSS200	0.0129457	0.000373802	0.293444	0.333531	0.474345	0.140813
cg15337521	0	1	0	chr5	102132021	+	II	OpenSea				0.0319412	0.000481847	0.184397	0.116089	0.188425	0.0723362
cg15372625	0	0	-1	chr5	102880615	-	II	OpenSea				0.0247902	0.0734044	0.000164699	0.290568	-0.223167	-0.513735
cg18336671	1	0	-1	chr5	110073273	-	II	N_Shore	SLC25A46;SLC25A46;SLC25A46;SLC25A46	SLC25A46;SLC25A46;SLC25A46	TSS1500;TSS1500;TSS1500	0.000283936	0.885699	0.000223686	0.236514	-0.00864669	-0.245161
cg03351533	0	-1	0	chr5	112320221	-	II	OpenSea	DCP2;DCP2	DCP2;DCP2;DCP2	Body;Body;Body	0.000885259	5.74458e-05	0.504786	-0.137899	-0.164961	-0.0270628
cg15608754	-1	0	0	chr5	112831302	+	II	OpenSea				0.000253627	0.0299046	0.0974386	-0.215416	-0.119983	0.0954329
cg06541733	0	0	-1	chr5	116032334	-	II	OpenSea				0.000683074	0.384945	4.99197e-05	0.178142	-0.0424424	-0.220585
cg07376834	1	0	0	chr5	118603880	-	II	N_Shore	TNFAIP8	TNFAIP8	TSS1500	0.000328361	0.205979	0.0147951	0.346563	0.113414	-0.233149
cg03055238	1	0	0	chr5	118690944	-	II	N_Shore	TNFAIP8;TNFAIP8;TNFAIP8;TNFAIP8;TNFAIP8;TNFAIP8	TNFAIP8;TNFAIP8;TNFAIP8;TNFAIP8;TNFAIP8;TNFAIP8;TNFAIP8	TSS1500;1stExon;5'UTR;Body;5'UTR;5'UTR;Body	0.000400015	0.39082	0.00600818	0.321234	0.0722441	-0.24899
cg17014866	1	0	0	chr5	120026632	+	II	OpenSea				0.00020762	0.183764	0.0122812	0.3472	0.115327	-0.231873
cg16129975	0	0	1	chr5	121187367	-	II	N_Shore	FTMT	FTMT	TSS1500	0.0598342	0.0355101	0.000204477	-0.0919545	0.0999209	0.191875
cg15111469	1	0	0	chr5	121415023	+	II	S_Shore	LOX;LOX;LOX	LOX	TSS1500	0.000201354	0.126507	0.019772	0.566655	0.216321	-0.350334
cg11560600	1	0	0	chr5	121462562	+	I	OpenSea				8.2955e-05	0.076777	0.0190542	0.325274	0.135371	-0.189903
cg17918185	1	0	0	chr5	121490674	+	II	OpenSea	CTC-441N14.1;CTC-441N14.2;ZNF474			0.000389445	0.181256	0.0201222	0.164596	0.0577667	-0.106829
cg14379700	1	0	0	chr5	121757638	-	II	OpenSea	SNCAIP	SNCAIP;SNCAIP;SNCAIP;SNCAIP;SNCAIP;SNCAIP;SNCAIP;SNCAIP;SNCAIP;SNCAIP	Body;Body;Body;Body;Body;Body;Body;Body;Body;Body	8.07949e-05	0.0949123	0.0145458	0.224771	0.0880058	-0.136765
cg17591829	0	0	-1	chr5	122111354	-	I	S_Shore	SNX2;SNX2	SNX2	Body	0.099251	0.0055775	4.33904e-05	0.142313	-0.236302	-0.378615
cg16457489	0	-1	0	chr5	126345185	-	II	OpenSea	MARCH3;MARCH3	MARCH3	5'UTR	0.118983	0.000235153	0.0353001	-0.161016	-0.383889	-0.222874
cg14350064	0	-1	0	chr5	131587170	+	II	OpenSea	P4HA2			0.120288	0.000194239	0.0306781	-0.064378	-0.156284	-0.0919061
cg00660817	1	1	0	chr5	132073706	-	II	S_Shore	KIF3A;KIF3A;KIF3A;KIF3A;KIF3A	KIF3A	TSS1500	4.63414e-05	6.01577e-05	0.841891	0.167247	0.159414	-0.00783368
cg08961996	-1	0	0	chr5	132085063	+	II	S_Shore		CCNI2;CCNI2;CCNI2	Body;Body;Body	0.000228693	0.0116705	0.180057	-0.239686	-0.154776	0.08491
cg26074851	0	0	1	chr5	133512410	-	II	Island	SKP1;SKP1;SKP1;SKP1;SKP1	SKP1;SKP1	5'UTR;5'UTR	0.0372497	0.0324224	8.83519e-05	-0.115479	0.115078	0.230557
cg03068433	-1	0	0	chr5	133748160	+	II	S_Shore	CDKN2AIPNL;CDKN2AIPNL	CDKN2AIPNL	TSS1500	0.000334151	0.165517	0.0202807	-0.228601	-0.0822426	0.146359
cg03903705	0	0	1	chr5	134094672	-	I	Island		DDX46	Body	0.0210351	0.151203	0.000426245	-0.241678	0.144002	0.385681
cg00922025	1	0	0	chr5	134734559	-	II	Island	H2AFY;H2AFY;H2AFY;H2AFY;H2AFY	H2AFY;H2AFY;H2AFY;H2AFY	5'UTR;5'UTR;5'UTR;5'UTR	8.1306e-05	0.0168741	0.0786401	0.184922	0.104767	-0.0801555
cg12575771	0	0	-1	chr5	135231577	-	II	OpenSea	IL9	IL9	TSS200	0.00615302	0.106694	4.89002e-05	0.134969	-0.0756658	-0.210635
cg25255793	0	1	0	chr5	136538996	+	II	OpenSea		SPOCK1	Body	0.000584118	0.000380711	0.98661	0.241585	0.242733	0.00114811
cg14966117	0	-1	0	chr5	137371950	-	II	S_Shelf	RP11-325L7.1			0.00338949	7.6215e-05	0.307768	-0.209341	-0.281449	-0.0721074
cg09341841	-1	0	0	chr5	137607115	+	II	N_Shelf		GFRA3	Body	0.000420418	0.234928	0.0147476	-0.29111	-0.0912136	0.199896
cg15549029	0	-1	0	chr5	137613999	-	II	S_Shelf				0.07364	0.000450597	0.0886527	-0.0745087	-0.146595	-0.0720867
cg05237436	-1	0	0	chr5	138533428	+	II	N_Shore	SIL1;SIL1;SIL1;SIL1	SIL1;SIL1	5'UTR;5'UTR	0.000474621	0.185811	0.0225465	-0.257083	-0.0907476	0.166335
cg17668981	0	0	1	chr5	138617804	+	II	OpenSea	MATR3;MATR3;MATR3;MATR3;MATR3	MATR3	5'UTR	0.072806	0.0341096	0.000262111	-0.140262	0.161359	0.301621
cg26530422	0	1	0	chr5	138657428	-	II	OpenSea		MATR3;MATR3;MATR3;MATR3;MATR3;MATR3	Body;Body;Body;Body;Body;Body	0.253209	0.000424894	0.0192603	0.0768694	0.239604	0.162734
cg22733073	1	0	0	chr5	138677077	-	II	N_Shore	PAIP2;PAIP2;PAIP2;PAIP2;PAIP2	PAIP2;PAIP2	TSS1500;TSS1500	0.00022055	0.230566	0.00917896	0.207427	0.0623519	-0.145075
cg02020772	1	0	-1	chr5	138973576	-	II	OpenSea	UBE2D2;UBE2D2;UBE2D2	UBE2D2;UBE2D2	5'UTR;Body	0.000215056	0.676521	6.84854e-05	0.19617	-0.0203865	-0.216557
cg14765392	0	0	-1	chr5	139959236	-	II	OpenSea	SNORA27;APBB3			0.112711	0.00296121	2.5619e-05	0.0942388	-0.175255	-0.269494
cg17326173	1	0	0	chr5	140201539	-	I	Island	PCDHA5;PCDHA5;PCDHA5	PCDHA2;PCDHA1;PCDHA1;PCDHA3;PCDHA4;PCDHA5;PCDHA5	Body;Body;Body;Body;Body;1stExon;1stExon	0.000255619	0.754965	0.000843443	0.135488	0.0106699	-0.124819
cg11433190	1	0	0	chr5	140207358	+	II	N_Shore	PCDHA6;PCDHA6	PCDHA6;PCDHA6;PCDHA6;PCDHA1;PCDHA1;PCDHA2;PCDHA3;PCDHA4;PCDHA5	TSS200;TSS200;TSS200;Body;Body;Body;Body;Body;Body	0.000187302	0.0339939	0.0731165	0.437654	0.232419	-0.205235
cg23396751	1	0	0	chr5	140207889	+	II	Island	PCDHA6;PCDHA6	PCDHA6;PCDHA2;PCDHA1;PCDHA1;PCDHA6;PCDHA5;PCDHA3;PCDHA4;PCDHA6	1stExon;Body;Body;Body;1stExon;Body;Body;Body;1stExon	0.000362943	0.246779	0.0122073	0.194339	0.0586561	-0.135682
cg02560085	1	0	0	chr5	140220810	-	II	N_Shore	PCDHA8	PCDHA6;PCDHA2;PCDHA1;PCDHA8;PCDHA7;PCDHA1;PCDHA6;PCDHA5;PCDHA8;PCDHA3;PCDHA4	Body;Body;Body;TSS200;Body;Body;Body;Body;TSS200;Body;Body	6.78544e-05	0.0349988	0.0376322	0.561415	0.27595	-0.285465
cg13295463	1	0	0	chr5	140255069	-	II	N_Shore	PCDHA12	PCDHA7;PCDHA6;PCDHA10;PCDHA4;PCDHA11;PCDHA12;PCDHA12;PCDHA8;PCDHA1;PCDHA2;PCDHA6;PCDHA1;PCDHA9;PCDHA5;PCDHA3;PCDHA10	Body;Body;Body;Body;Body;1stExon;1stExon;Body;Body;Body;Body;Body;Body;Body;Body;Body	0.000359285	0.0870882	0.0455565	0.298485	0.133758	-0.164727
cg01308736	1	0	0	chr5	140358237	-	II	OpenSea		PCDHA1;PCDHA1;PCDHA2;PCDHA3;PCDHA4;PCDHA5;PCDHA6;PCDHA6;PCDHA7;PCDHA8;PCDHA9;PCDHA10;PCDHA10;PCDHA11;PCDHA12;PCDHA13;PCDHAC1;PCDHAC2	Body;Body;Body;Body;Body;Body;Body;Body;Body;Body;Body;Body;Body;Body;Body;Body;Body;Body	0.000364846	0.114493	0.0340572	0.220925	0.0912919	-0.129633
cg01964358	0	1	0	chr5	140566767	+	II	N_Shore		PCDHB9	TSS200	0.0458823	0.000374506	0.121554	0.234395	0.418298	0.183902
cg02757491	0	-1	0	chr5	143293112	+	II	OpenSea				0.003585	7.3598e-06	0.101704	-0.15612	-0.243491	-0.0873705
cg19889580	0	1	0	chr5	143584273	+	II	N_Shore	KCTD16;KCTD16	KCTD16	5'UTR	0.0180213	2.15689e-05	0.0534621	0.112246	0.204869	0.0926239
cg00055771	0	1	0	chr5	144510462	+	II	OpenSea				0.0666538	0.000286551	0.0744675	0.0819428	0.162993	0.0810501
cg21430814	1	0	0	chr5	147286075	+	II	OpenSea	C5orf46;C5orf46;C5orf46;C5orf46	C5orf46;C5orf46	1stExon;5'UTR	0.000312126	0.0395088	0.0877105	0.214982	0.11519	-0.099792
cg04493143	0	1	0	chr5	147862421	-	I	OpenSea	HTR4;HTR4	HTR4;HTR4;HTR4;HTR4;HTR4;HTR4	3'UTR;Body;3'UTR;Body;Body;3'UTR	0.00155603	0.000349274	0.729498	0.214384	0.237367	0.0229828
cg20540378	0	0	-1	chr5	149340137	+	II	Island	SLC26A2	SLC26A2	TSS200	0.0124972	0.237326	0.000497042	0.0972281	-0.0438031	-0.141031
cg20348829	0	-1	0	chr5	149535951	+	II	OpenSea	PDGFRB;AC005895.3	PDGFRB	TSS1500	0.0173216	0.000160008	0.162997	-0.102108	-0.162189	-0.0600806
cg25665880	0	-1	0	chr5	149919254	-	II	OpenSea		NDST1;NDST1	Body;Body	0.0189743	0.000176964	0.160862	-0.163905	-0.2623	-0.0983949
cg13590277	0	0	-1	chr5	150019496	+	II	OpenSea	SYNPO;SYNPO;SYNPO	SYNPO;SYNPO;SYNPO;SYNPO	TSS1500;Body;Body;TSS1500	0.169526	0.00583815	0.00012176	0.050251	-0.0998648	-0.150116
cg18953183	1	0	0	chr5	156607793	+	II	OpenSea	ITK	ITK	TSS200	0.000415813	0.172959	0.0224918	0.149885	0.053923	-0.0959624
cg06016176	-1	0	0	chr5	156692987	-	I	Island	CTC-248O19.1;CYFIP2;CYFIP2;CYFIP2;CYFIP2	CYFIP2;CYFIP2	TSS200;TSS200	0.000197015	0.384889	0.003414	-0.350993	-0.0756296	0.275363
cg25077558	0	0	1	chr5	156991510	+	II	OpenSea	ADAM19;AC106801.1	ADAM19	Body	0.0012026	0.414965	0.000111054	-0.257441	0.0605762	0.318018
cg22790839	0	0	-1	chr5	157883933	-	II	OpenSea				0.0319562	0.0118212	1.77262e-05	0.109064	-0.124906	-0.23397
cg13140667	1	0	0	chr5	159261043	+	II	OpenSea	AC011343.1	LOC101927766	Body	0.000399444	0.00721306	0.311293	0.194566	0.140322	-0.0542442
cg00960603	0	0	-1	chr5	159832399	+	II	OpenSea		SLU7	Body	0.00421324	0.400386	0.000409899	0.187776	-0.0520314	-0.239808
cg02520598	0	0	-1	chr5	166406661	-	II	S_Shore				0.0608957	0.0341368	0.000198963	0.134341	-0.147749	-0.28209
cg02677992	1	0	0	chr5	169735489	-	II	OpenSea				0.000316869	0.476207	0.00329979	0.24996	0.0457641	-0.204196
cg14595317	0	1	0	chr5	171025373	-	II	OpenSea				0.000982155	0.000481616	0.913835	0.186588	0.192576	0.00598773
cg25402706	0	-1	0	chr5	171641702	-	II	OpenSea		UBTD2	Body	0.0485002	8.80152e-05	0.0497232	-0.164544	-0.331067	-0.166523
cg25693317	-1	0	0	chr5	171807791	+	II	OpenSea		SH3PXD2B	Body	2.85899e-05	0.0603854	0.011785	-0.260869	-0.107686	0.153183
cg10462434	-1	0	0	chr5	172143536	-	II	OpenSea				0.000330126	0.35027	0.00628541	-0.109882	-0.0264986	0.0833835
cg19731164	0	1	1	chr5	172571834	-	I	OpenSea	CTC-209H22.3	BNIP1;BNIP1;BNIP1;BNIP1	Body;Body;Body;Body	0.714017	2.24622e-05	0.000172341	0.0406502	0.487426	0.446776
cg00910164	-1	0	0	chr5	172722780	+	II	S_Shore				0.000195584	0.000853806	0.587269	-0.162361	-0.139473	0.022888
cg19673350	0	-1	0	chr5	172755421	+	II	Island	STC2;STC2	STC2;STC2	5'UTR;1stExon	0.179505	4.8318e-05	0.00661849	-0.0479753	-0.14881	-0.100835
cg03295517	0	0	1	chr5	173599404	-	II	OpenSea	CTC-229L21.1			0.16285	0.00473259	8.82107e-05	-0.151731	0.304504	0.456234
cg01079842	-1	0	0	chr5	175792135	-	II	N_Shore	ARL10	ARL10	TSS1500	7.12639e-05	0.0563164	0.0241418	-0.358667	-0.159637	0.199029
cg01488553	1	0	-1	chr5	176361472	-	II	OpenSea	UIMC1	UIMC1;UIMC1;UIMC1	Body;Body;Body	0.000245249	0.224696	4.73027e-06	0.193182	-0.0592944	-0.252476
cg10875601	0	0	1	chr5	176724076	-	II	OpenSea	NSD1;NSD1	NSD1;NSD1	3'UTR;3'UTR	0.0032471	0.151	4.15211e-05	-0.184489	0.0851489	0.269638
cg25013269	1	0	0	chr5	176766954	+	II	S_Shelf	LMAN2	LMAN2	Body	0.000385269	0.0834495	0.0499087	0.224505	0.102387	-0.122118
cg25962774	0	0	-1	chr5	176831364	-	II	Island	F12	F12	Body	0.0281247	0.0955226	0.000295363	0.0802491	-0.0586264	-0.138875
cg21424904	0	0	1	chr5	176853466	-	II	Island	GRK6;GRK6;GRK6;GRK6	GRK6;GRK6;GRK6	TSS1500;TSS1500;TSS1500	0.188825	0.0142127	0.000429492	-0.0857345	0.157575	0.243309
cg27098807	1	0	0	chr5	176883647	-	II	S_Shore	DBN1	DBN1;DBN1	3'UTR;3'UTR	0.000200908	0.00359626	0.326623	0.167642	0.124742	-0.0428995
cg07320976	-1	0	0	chr5	176897583	+	II	S_Shelf		DBN1;DBN1	Body;Body	0.000243126	0.0215499	0.122284	-0.205561	-0.121044	0.0845169
cg08594589	-1	0	0	chr5	176919234	+	II	Island		PDLIM7;PDLIM7;PDLIM7	Body;Body;Body	8.30007e-05	0.272812	0.00316095	-0.160701	-0.0411502	0.119551
cg23162817	0	0	1	chr5	177391705	-	II	S_Shelf	RP11-1252I4.2			0.0473055	0.0254614	9.04595e-05	-0.180327	0.197708	0.378035
cg03428951	1	0	0	chr5	177434336	-	II	S_Shore	FAM153C	FAM153C	TSS1500	0.000241539	0.014019	0.164488	0.72192	0.45548	-0.266441
cg09535841	0	0	1	chr5	177576684	-	II	N_Shelf	RMND5B;NHP2;NHP2	NHP2;NHP2	3'UTR;3'UTR	0.0888828	0.0328373	0.000341309	-0.0820048	0.100343	0.182348
cg12737391	1	0	0	chr5	178555189	+	II	S_Shelf		ADAMTS2	Body	0.000286429	0.129626	0.0247488	0.188934	0.0734883	-0.115446
cg17918903	0	1	0	chr5	179050253	+	I	Island	HNRNPH1;HNRNPH1;HNRNPH1;HNRNPH1;HNRNPH1;HNRNPH1;HNRNPH1	HNRNPH1;HNRNPH1	5'UTR;5'UTR	0.025896	2.87068e-05	0.0458497	0.163465	0.312029	0.148564
cg04212021	0	-1	0	chr5	180231084	+	II	S_Shore	MGAT1;MGAT1;MGAT1;MGAT1;MGAT1;MGAT1	MGAT1;MGAT1;MGAT1;MGAT1;MGAT1	5'UTR;TSS200;TSS1500;5'UTR;TSS200	0.192752	0.000313287	0.0230646	-0.0611652	-0.171165	-0.11
cg22776235	0	0	-1	chr6	362023	+	I	OpenSea				0.00961175	0.0685831	4.15768e-05	0.224267	-0.151003	-0.37527
cg18114053	0	0	-1	chr6	373609	-	II	OpenSea				0.0517472	0.0273732	0.000114538	0.141885	-0.156641	-0.298526
cg23442597	0	1	0	chr6	524159	+	II	S_Shelf	RP1-20B11.2	EXOC2;EXOC2	Body;Body	0.0902994	2.3592e-05	0.0104029	0.151516	0.387978	0.236462
cg11160688	1	0	0	chr6	1468549	-	II	OpenSea				0.000387887	0.0955915	0.0434402	0.206031	0.090443	-0.115588
cg22994582	0	-1	0	chr6	1774548	+	II	OpenSea		GMDS	Body	0.0703647	0.000226109	0.0611616	-0.133124	-0.273419	-0.140295
cg12586150	-1	0	0	chr6	2840792	+	II	N_Shore	SERPINB1;SERPINB1;SERPINB1	SERPINB1	Body	0.000267353	0.284751	0.00760623	-0.161517	-0.0439168	0.1176
cg00476032	-1	0	0	chr6	3446245	+	II	OpenSea	SLC22A23;SLC22A23	SLC22A23;SLC22A23	TSS1500;Body	0.000189589	0.331502	0.00439624	-0.170414	-0.0409478	0.129466
cg18805032	0	-1	0	chr6	3853096	-	II	S_Shelf	RP11-420L9.4			0.0877775	0.000226672	0.0486631	-0.115753	-0.252278	-0.136525
cg08268148	1	0	-1	chr6	4004820	+	II	OpenSea				0.000198065	0.997526	0.000251894	0.246691	0.000189218	-0.246502
cg19889423	1	0	0	chr6	4935880	+	II	OpenSea	CDYL	CDYL;CDYL;CDYL;CDYL	Body;Body;Body;Body	0.000250079	0.0467269	0.0660965	0.253829	0.128985	-0.124844
cg20560873	0	0	1	chr6	11653407	+	II	OpenSea				0.553295	0.0013628	0.000346467	-0.0350681	0.190553	0.225622
cg06534892	0	1	0	chr6	13615533	-	II	Island	NOL7;RP1-223E5.4;NOL7	NOL7	TSS200	0.0037436	0.000409827	0.557008	0.138732	0.166491	0.0277586
cg06154005	0	0	-1	chr6	14842813	+	II	OpenSea	RP11-146I2.2			0.0033619	0.476631	0.000479345	0.27595	-0.0630095	-0.338959
cg19531495	1	0	0	chr6	14873242	+	II	OpenSea				0.000486993	0.499065	0.00432192	0.192068	0.0345477	-0.15752
cg20953388	0	-1	0	chr6	15431586	+	II	OpenSea	JARID2	JARID2	Body	0.0947911	0.000470569	0.0708543	-0.112745	-0.237023	-0.124278
cg11719136	0	1	0	chr6	16257396	+	II	OpenSea		GMPR	Body	0.0205612	4.78837e-05	0.0752968	0.102167	0.181369	0.0792016
cg19185641	0	0	-1	chr6	16347197	-	I	OpenSea	ATXN1;ATXN1	ATXN1;ATXN1	5'UTR;5'UTR	0.00539611	0.240992	0.000186678	0.285828	-0.114049	-0.399877
cg05558330	0	1	0	chr6	17919174	-	II	OpenSea		KIF13A;KIF13A;KIF13A;KIF13A	Body;Body;Body;Body	0.182662	0.000374674	0.0281432	0.0582826	0.157099	0.098816
cg15585670	1	0	0	chr6	20401145	-	II	N_Shore	E2F3;E2F3	E2F3	TSS1500	0.000456392	0.0559369	0.0817998	0.146504	0.0749978	-0.0715064
cg06095195	-1	0	0	chr6	23854555	+	II	OpenSea				4.21098e-06	0.00117812	0.0959255	-0.413472	-0.271425	0.142047
cg16665686	0	0	1	chr6	24146469	-	II	OpenSea	NRSN1;NRSN1	NRSN1	3'UTR	0.0111858	0.108612	0.000107672	-0.18219	0.110126	0.292316
cg26216141	0	0	1	chr6	24476586	-	II	OpenSea	GPLD1	GPLD1;GPLD1	Body;Body	0.333595	0.00463914	0.00037135	-0.040904	0.119209	0.160113
cg27050407	0	0	-1	chr6	24832728	-	II	OpenSea		FAM65B	Body	0.30976	0.00347985	0.000229909	0.0877558	-0.251664	-0.33942
cg04913766	0	0	-1	chr6	25042678	-	II	OpenSea	FAM65B;RP3-425P12.5	FAM65B	TSS1500	0.0044426	0.384819	0.000398021	0.275275	-0.0793365	-0.354612
cg11361110	0	1	0	chr6	26156234	+	II	N_Shore	HIST1H1E	HIST1H1E	TSS1500	0.102114	0.000337941	0.0531955	0.0770764	0.170211	0.0931345
cg09884310	0	0	-1	chr6	27065428	-	II	S_Shore				0.489582	0.00233635	0.000438643	0.0613792	-0.270838	-0.332217
cg12980477	1	0	0	chr6	27156454	-	II	OpenSea				2.66216e-05	0.0521515	0.0132372	0.252984	0.107611	-0.145373
cg24890104	-1	0	0	chr6	27648895	-	II	S_Shore				0.00043133	0.130868	0.0327644	-0.2853	-0.114304	0.170996
cg11206041	0	0	-1	chr6	27835400	-	I	Island	HIST1H1B	HIST1H1B	TSS200	0.133589	0.015164	0.000249474	0.173667	-0.276285	-0.449952
cg20855110	0	-1	0	chr6	27836256	-	II	S_Shore	HIST1H1B	HIST1H1B	TSS1500	0.060911	4.27016e-05	0.0248626	-0.134605	-0.299516	-0.16491
cg02793507	0	1	0	chr6	28478052	-	II	OpenSea	GPX6	GPX6	Body	0.217403	0.000414001	0.0236991	0.0483795	0.139877	0.0914973
cg00232675	0	0	-1	chr6	28479677	-	I	OpenSea	GPX6	GPX6	Body	0.16826	0.00640456	0.000133859	0.0462539	-0.0905768	-0.136831
cg05238917	0	0	-1	chr6	28504946	+	II	OpenSea	GPX6			0.00238126	0.537033	0.000443175	0.171531	-0.0326985	-0.204229
cg14539978	0	0	-1	chr6	28510532	+	II	OpenSea				0.157738	0.00280786	4.52881e-05	0.0947358	-0.199344	-0.29408
cg13338798	-1	0	0	chr6	28557846	+	II	S_Shelf	RP5-1186N24.3;SCAND3			0.000244082	0.183736	0.0138938	-0.312299	-0.105026	0.207273
cg05301470	-1	0	0	chr6	28558006	+	I	S_Shelf	RP5-1186N24.3;SCAND3			2.67835e-05	0.0588964	0.0115765	-0.211086	-0.0873089	0.123777
cg08125020	0	-1	0	chr6	28889357	-	II	N_Shore	TRIM27	TRIM27	Body	0.00626575	0.000437976	0.456459	-0.146603	-0.186217	-0.0396146
cg03612791	0	1	0	chr6	29395187	+	II	OpenSea	OR11A1;OR5V1;OR12D3	OR11A1	1stExon	0.0750226	0.000481255	0.0905654	0.120652	0.237241	0.116589
cg15287541	-1	0	0	chr6	29984107	+	II	OpenSea	ZNRD1-AS1;ZNRD1-AS1;ZNRD1-AS1;ZNRD1-AS1;ZNRD1-AS1	NCRNA00171	Body	0.000322349	0.0410414	0.0865993	-0.253802	-0.135264	0.118539
cg01548512	0	-1	0	chr6	30799443	-	II	OpenSea	LINC00243	LINC00243	TSS1500	0.00767252	0.000366088	0.385797	-0.105182	-0.13919	-0.0340079
cg09296730	0	1	0	chr6	30885567	+	II	S_Shelf	VARS2	VARS2;VARS2;VARS2	Body;Body;Body	0.0829575	0.000259933	0.0563132	0.113122	0.24015	0.127028
cg08439728	-1	0	0	chr6	31097073	+	II	OpenSea	PSORS1C1	PSORS1C1	5'UTR	0.000486052	0.0066068	0.35515	-0.175972	-0.130465	0.0455068
cg04676934	0	-1	0	chr6	31124103	+	II	N_Shore	CCHCR1	CCHCR1;CCHCR1;CCHCR1	Body;Body;Body	0.0591035	5.57212e-05	0.0305053	-0.143655	-0.311925	-0.16827
cg17287630	0	-1	0	chr6	31165471	-	II	Island	HCG27	HCG27	TSS200	0.0556662	0.000280698	0.0871277	-0.0995364	-0.189845	-0.0903089
cg18062706	0	0	-1	chr6	31409467	+	II	OpenSea	XXbac-BPG181B23.4;XXbac-BPG181B23.4;HCP5			0.0169701	0.136263	0.000270456	0.163977	-0.0979404	-0.261917
cg04868554	0	-1	0	chr6	31475512	+	II	OpenSea		MICB	Body	0.0100965	0.000315827	0.313737	-0.119089	-0.165574	-0.0464846
cg22484599	0	1	0	chr6	31628369	+	II	Island	C6orf47;C6orf47-AS1;C6orf47;C6orf47	C6orf47;C6orf47	5'UTR;1stExon	0.589837	0.000396077	0.00357643	0.0301987	0.201414	0.171216
cg09395540	0	-1	0	chr6	31778719	-	II	S_Shelf		HSPA1L	Body	0.150005	6.08879e-05	0.0102341	-0.0716769	-0.203996	-0.132319
cg21467935	0	0	1	chr6	31781906	-	II	N_Shore	HSPA1L;HSPA1L;HSPA1L;HSPA1A;HSPA1A	HSPA1L;HSPA1A	5'UTR;TSS1500	0.0414219	0.0327737	0.000104995	-0.151685	0.154181	0.305866
cg11353380	0	-1	0	chr6	31783196	+	II	Island	HSPA1L;HSPA1L;HSPA1A;HSPA1A;HSPA1L	HSPA1A;HSPA1L	TSS200;TSS1500	0.237459	0.000195823	0.0120492	-0.0653184	-0.209183	-0.143865
cg20900994	0	1	0	chr6	31803089	-	II	S_Shore	C6orf48;C6orf48;C6orf48;C6orf48;C6orf48;SNORD48;C6orf48;C6orf48	C6orf48;SNORD48;C6orf48	5'UTR;Body;5'UTR	0.322951	0.000145518	0.0056898	0.0631964	0.247624	0.184428
cg19117698	0	0	1	chr6	31833883	-	II	S_Shelf	SLC44A4	SLC44A4	Body	0.00167841	0.173572	2.4749e-05	-0.116136	0.0473316	0.163467
cg02758274	-1	0	0	chr6	31860682	-	II	S_Shelf	EHMT2;EHMT2	EHMT2;EHMT2	Body;Body	5.19369e-05	0.0392343	0.0282737	-0.161792	-0.0763508	0.0854412
cg17177931	1	0	-1	chr6	31870344	+	II	S_Shore	ZBTB12;C2;C2	ZBTB12	TSS1500	2.03896e-05	0.472895	0.000299248	0.207632	0.0317396	-0.175892
cg04525509	0	1	0	chr6	31882985	-	II	OpenSea	C2;C2	C2;C2	5'UTR;Body	0.00109882	0.000131963	0.610773	0.168401	0.194111	0.0257101
cg05670509	0	0	-1	chr6	31927177	-	II	S_Shore	RDBP;SKIV2L;SKIV2L;RDBP;SKIV2L;RDBP;SKIV2L	NELFE;SKIV2L;SKIV2L	TSS1500;ExonBnd;Body	0.0208397	0.0763136	0.000138052	0.106799	-0.0787746	-0.185573
cg26977256	0	1	0	chr6	32022470	+	II	OpenSea		TNXB	Body	0.978437	0.000484216	0.000777178	-0.00109923	0.143969	0.145068
cg21342636	0	1	0	chr6	32064671	+	II	Island		TNXB	Body	0.017936	0.000266027	0.204634	0.189243	0.290936	0.101693
cg18330047	0	1	0	chr6	32064783	+	II	Island		TNXB	Body	0.370675	0.000292722	0.00759225	0.0886538	0.364092	0.275439
cg18102337	0	1	0	chr6	32064810	+	II	Island		TNXB	Body	0.647939	0.000341409	0.00247999	0.0310238	0.247299	0.216276
cg04037640	0	1	0	chr6	32065034	+	II	Island		TNXB	Body	0.105589	0.000369715	0.0542966	0.0806495	0.178641	0.0979918
cg26476939	0	1	0	chr6	32065043	+	II	Island		TNXB	Body	0.0394987	0.000492779	0.159119	0.113876	0.192469	0.0785925
cg18104646	0	0	1	chr6	32371235	+	II	OpenSea	BTNL2	BTNL2	Body	0.348378	0.00217445	0.000179143	-0.0541927	0.177273	0.231466
cg04856590	1	0	0	chr6	32383549	-	II	OpenSea				2.31933e-05	0.0178257	0.0350367	0.170597	0.0883992	-0.0821978
cg18576604	0	1	0	chr6	32407515	-	II	OpenSea	HLA-DRA;HLA-DRA;HLA-DRA	HLA-DRA	TSS200	0.0580406	0.000118796	0.0499983	0.0887496	0.182231	0.0934813
cg22862357	1	0	0	chr6	32774788	-	II	OpenSea				3.37043e-05	0.00155119	0.226218	1.4047	1.01147	-0.39323
cg08707988	0	-1	0	chr6	32852998	+	II	OpenSea				0.0250396	0.000312174	0.176127	-0.134421	-0.216035	-0.0816141
cg00956573	-1	0	1	chr6	32940570	-	I	Island	BRD2;BRD2;BRD2;BRD2;BRD2;BRD2;BRD2	BRD2;BRD2	5'UTR;5'UTR	0.00046769	0.699394	0.000168462	-0.299116	0.0305962	0.329712
cg14043298	1	0	0	chr6	33136297	+	I	OpenSea	COL11A2;COL11A2	COL11A2;COL11A2;COL11A2	Body;Body;Body	0.000308711	0.00491411	0.337505	0.299055	0.221725	-0.0773304
cg10151338	0	1	0	chr6	33216464	+	II	Island	HCG25;HCG25;HCG25			0.175675	0.000332948	0.0273228	0.0580244	0.155343	0.0973186
cg05905898	0	0	1	chr6	33232200	+	II	OpenSea	VPS52;VPS52	VPS52	Body	0.0582199	0.00544728	1.69843e-05	-0.0777081	0.11227	0.189978
cg03085224	0	0	1	chr6	33290949	+	I	Island	DAXX;DAXX;DAXX;DAXX	DAXX;DAXX;DAXX;DAXX	TSS200;TSS200;TSS200;TSS200	0.380262	0.00148755	0.00014647	-0.0752369	0.273453	0.34869
cg03697570	0	0	1	chr6	33358411	+	II	N_Shore	KIFC1	KIFC1	TSS1500	0.000656445	0.784147	0.000341686	-0.195465	0.0145948	0.21006
cg00087728	0	-1	0	chr6	33385262	+	II	N_Shore	CUTA;CUTA	CUTA;CUTA;CUTA;CUTA;CUTA	Body;Body;Body;1stExon;Body	0.169211	0.00017965	0.0186749	-0.084427	-0.233416	-0.148989
cg14666892	1	0	0	chr6	33547980	+	II	OpenSea	BAK1;BAK1;BAK1;BAK1;BAK1;BAK1;BAK1;BAK1	BAK1;BAK1	1stExon;5'UTR	0.000427741	0.0740803	0.0602865	0.272185	0.129276	-0.142909
cg08149747	-1	0	0	chr6	33761600	-	II	OpenSea				0.000487272	0.212723	0.0190785	-0.270424	-0.0900364	0.180388
cg13582603	-1	0	0	chr6	34082935	+	II	OpenSea		GRM4;GRM4;GRM4;GRM4	Body;Body;Body;5'UTR	0.000291548	0.00720466	0.269597	-0.35643	-0.250702	0.105729
cg08808205	0	0	1	chr6	34430625	-	II	N_Shelf				0.0098301	0.215236	0.000308443	-0.226158	0.103268	0.329426
cg25473981	0	0	1	chr6	34433676	-	I	Island	PACSIN1	PACSIN1	TSS1500	0.0124145	0.0912854	9.23457e-05	-0.284961	0.184263	0.469224
cg07767160	1	1	0	chr6	34759599	-	II	Island	UHRF1BP1;UHRF1BP1	UHRF1BP1	TSS200	9.63677e-05	0.00045002	0.578445	0.209469	0.180741	-0.0287281
cg00374105	0	1	0	chr6	34843579	+	II	OpenSea	UHRF1BP1	UHRF1BP1	3'UTR	0.764903	0.000448956	0.0019714	0.0181671	0.216342	0.198175
cg25830052	-1	0	0	chr6	35480426	-	II	S_Shore	TULP1	TULP1	Body	1.07436e-05	0.00363957	0.0762618	-0.251021	-0.154246	0.0967748
cg02655365	1	0	0	chr6	36507858	-	II	OpenSea	STK38	STK38;STK38;STK38;STK38	ExonBnd;ExonBnd;Body;Body	0.000210702	0.285192	0.00625958	0.257872	0.0687854	-0.189086
cg02730678	0	0	-1	chr6	36641554	-	II	OpenSea	PI16			0.131626	0.0199831	0.000343479	0.172635	-0.261309	-0.433944
cg24425727	0	0	1	chr6	36645648	-	II	N_Shore	CDKN1A;CDKN1A;CDKN1A;CDKN1A;CDKN1A;PI16	CDKN1A;CDKN1A	TSS1500;TSS1500	0.00225263	0.558586	0.000462188	-0.365627	0.0656491	0.431276
cg18955141	0	-1	0	chr6	36654979	-	II	S_Shelf	CDKN1A;CDKN1A;PI16	CDKN1A;CDKN1A	3'UTR;3'UTR	0.012506	0.000147347	0.194838	-0.157424	-0.239188	-0.0817643
cg02521549	0	0	-1	chr6	37029374	-	II	OpenSea				0.357045	0.00173023	0.000148312	0.0275275	-0.0938662	-0.121394
cg03683666	0	1	1	chr6	37430484	+	II	OpenSea		CMTR1	Body	0.752507	8.91223e-05	0.000496282	0.0115025	0.146717	0.135214
cg22768861	0	1	0	chr6	38155082	+	II	OpenSea		BTBD9;BTBD9;BTBD9;BTBD9	Body;Body;Body;Body	0.517566	0.000444358	0.00534616	0.0260051	0.143064	0.117058
cg18579195	-1	0	0	chr6	38607379	+	II	Island	BTBD9	BTBD9;BTBD9	5'UTR;5'UTR	0.000254382	0.0665662	0.0477161	-0.217273	-0.101761	0.115511
cg02769908	0	0	1	chr6	41000636	+	II	OpenSea	UNC5CL;UNC5CL;UNC5CL	UNC5CL;UNC5CL	Body;ExonBnd	0.120233	0.0294477	0.000483886	-0.0506276	0.0693809	0.120008
cg05673137	0	0	1	chr6	41007003	+	II	OpenSea	UNC5CL	UNC5CL	TSS200	0.0251378	0.112079	0.000327787	-0.0854353	0.0582343	0.14367
cg22049732	0	0	-1	chr6	43142359	-	II	S_Shore		SRF	Body	0.106141	0.0314535	0.000429401	0.0960902	-0.124967	-0.221058
cg18691564	0	0	-1	chr6	43242911	+	I	N_Shore		TTBK1	Body	0.153272	0.000666476	8.43794e-06	0.178644	-0.427689	-0.606333
cg02749560	-1	0	0	chr6	43596284	-	II	N_Shore	GTPBP2;GTPBP2;MAD2L1BP	GTPBP2;GTPBP2;MAD2L1BP	Body;TSS1500;TSS1500	0.000367327	0.002666	0.477826	-0.255567	-0.206051	0.0495155
cg15013349	-1	0	0	chr6	43746364	-	II	OpenSea		VEGFA;VEGFA;VEGFA;VEGFA;VEGFA;VEGFA;VEGFA;VEGFA;VEGFA;VEGFA;VEGFA;VEGFA;VEGFA;VEGFA;VEGFA;VEGFA;VEGFA;VEGFA;VEGFA	Body;Body;Body;Body;Body;Body;Body;Body;Body;Body;Body;Body;Body;Body;Body;Body;Body;Body;Body	0.000316988	0.183132	0.0170059	-0.211119	-0.0725637	0.138556
cg07906941	1	0	0	chr6	44041048	+	I	Island	RP5-1120P11.1;RP5-1120P11.3			0.000468856	0.0383423	0.11448	0.253923	0.141493	-0.11243
cg07527426	0	0	-1	chr6	44125473	+	II	OpenSea	CAPN11	CAPN11	TSS1500	0.04236	0.0163267	4.19245e-05	0.0879709	-0.10152	-0.189491
cg08261231	1	0	0	chr6	45052142	-	II	OpenSea		SUPT3H;SUPT3H;SUPT3H	Body;Body;5'UTR	8.56135e-05	0.204436	0.00524875	0.168486	0.0501075	-0.118378
cg21543859	0	1	0	chr6	45391645	+	II	Island		RUNX2;RUNX2;RUNX2	Body;Body;Body	0.0881793	9.33365e-05	0.0272736	0.121786	0.283423	0.161637
cg09874467	0	-1	0	chr6	46097623	+	II	N_Shore	RP1-8B1.4;ENPP4;RP1-8B1.4;ENPP4	ENPP4	TSS200	0.514843	4.5971e-05	0.000813951	-0.0332991	-0.214633	-0.181334
cg13345137	-1	0	0	chr6	46135394	+	II	OpenSea	ENPP5	ENPP5;ENPP5;ENPP5	Body;Body;Body	5.07081e-05	0.0152292	0.064571	-0.205341	-0.114583	0.0907575
cg19760439	0	-1	0	chr6	46135475	-	II	OpenSea	ENPP5	ENPP5;ENPP5;ENPP5	Body;Body;Body	0.0889413	0.00014851	0.0365859	-0.0953748	-0.215305	-0.11993
cg07989740	0	1	0	chr6	47234372	+	II	OpenSea		TNFRSF21	Body	0.36205	0.000260189	0.00723806	0.0643983	0.262129	0.197731
cg08969523	-1	0	0	chr6	51355860	-	II	OpenSea				0.000386847	0.0759134	0.055101	-0.265199	-0.124125	0.141075
cg04391751	0	1	0	chr6	52529179	-	II	Island		LOC730101;LOC730101	TSS200;TSS200	0.0216405	0.000237847	0.170229	0.0663587	0.106182	0.0398235
cg10905876	1	0	0	chr6	56716656	+	II	OpenSea	RP11-472M19.2	DST;DST;DST;DST	5'UTR;1stExon;TSS1500;Body	0.000213328	0.0260131	0.0983502	0.573209	0.323295	-0.249913
cg24404083	0	1	0	chr6	64283656	-	II	Island	PTP4A1;PTP4A1;PTP4A1	PTP4A1	5'UTR	0.2325	4.7001e-05	0.00425725	0.053392	0.186778	0.133386
cg10796979	0	0	-1	chr6	70506998	+	II	Island	LMBRD1;LMBRD1	LMBRD1;LMBRD1	5'UTR;1stExon	0.20154	0.00575912	0.000167261	0.0461395	-0.0988875	-0.145027
cg11039804	-1	0	0	chr6	70841516	+	II	OpenSea		COL19A1	Body	0.000253093	0.309018	0.00632394	-0.333604	-0.0858625	0.247741
cg02356151	-1	0	0	chr6	73425330	-	II	OpenSea		KCNQ5;KCNQ5;KCNQ5;KCNQ5;KCNQ5	Body;Body;Body;Body;Body	0.000142743	0.0128156	0.132007	-0.377861	-0.232378	0.145483
cg02388568	-1	0	0	chr6	74171739	-	II	Island	MTO1;MTO1;MTO1;MTO1;MTO1	MTO1;MTO1;MTO1	1stExon;1stExon;1stExon	0.000222199	0.0066929	0.247202	-0.256754	-0.178546	0.0782081
cg17438055	1	0	0	chr6	75953690	+	II	OpenSea	COX7A2;COX7A2;COX7A2;COX7A2;COX7A2;COX7A2;COX7A2	COX7A2;COX7A2	TSS200;TSS200	0.000105952	0.00103948	0.437921	0.371533	0.299851	-0.0716819
cg10319247	0	1	0	chr6	76636754	+	II	OpenSea	Y_RNA;IMPG1	IMPG1;IMPG1	Body;Body	0.0100354	0.000109171	0.19442	0.17898	0.269112	0.090132
cg21730993	0	1	1	chr6	86159210	+	II	N_Shore	NT5E;NT5E;NT5E	NT5E	TSS200	0.661624	0.000459228	0.000194494	-0.0220122	0.178705	0.200717
cg24289639	1	0	0	chr6	86485813	-	II	OpenSea				0.000362353	0.00128895	0.625995	0.311901	0.270495	-0.0414069
cg15511114	-1	0	1	chr6	87865850	-	II	Island	ZNF292	ZNF292	Body	0.000255023	0.80594	0.000144187	-0.204585	0.012678	0.217263
cg08458400	1	0	0	chr6	88854384	+	II	OpenSea	CNR1;CNR1	CNR1;CNR1;CNR1;CNR1;CNR1;CNR1	Body;Body;Body;Body;Body;Body	0.000108492	0.0036402	0.246637	0.272656	0.193742	-0.0789134
cg10502590	-1	0	0	chr6	88986780	+	I	OpenSea				0.000210271	0.00543312	0.269975	-0.276073	-0.196278	0.0797944
cg26061048	1	0	0	chr6	92192092	+	II	OpenSea				0.000277804	0.00771255	0.253805	0.191379	0.132902	-0.0584772
cg01349687	0	1	0	chr6	96025457	-	I	Island	RP13-44L19.2;MANEA;MANEA	MANEA;MANEA	5'UTR;1stExon	0.105068	0.000406016	0.0579346	0.0932747	0.204727	0.111452
cg05799276	-1	0	0	chr6	97345818	+	II	Island	NDUFAF4;NDUFAF4	NDUFAF4	TSS200	0.000168234	0.00607589	0.228697	-0.173009	-0.119297	0.0537123
cg08965790	0	1	0	chr6	101066288	+	II	OpenSea		ASCC3	Body	0.15583	0.00024906	0.0262011	0.0862177	0.225161	0.138944
cg24539500	0	1	1	chr6	102115051	-	II	OpenSea		GRIK2;GRIK2;GRIK2	Body;Body;Body	0.0923328	0.000371097	1.64533e-06	-0.0802871	0.170797	0.251084
cg02790471	1	0	0	chr6	108093511	+	II	OpenSea	SCML4	SCML4	Body	5.16518e-05	0.308235	0.00170026	0.171698	0.039557	-0.132141
cg19589144	-1	0	0	chr6	109776991	-	I	Island	MICAL1;MICAL1	MICAL1;MICAL1;MICAL1;MICAL1;MICAL1	5'UTR;5'UTR;1stExon;1stExon;Body	4.79584e-05	0.03061	0.0341033	-0.506993	-0.250002	0.25699
cg10259748	0	1	0	chr6	110679107	+	I	Island	METTL24;METTL24	C6orf186	Body	0.694375	0.000384454	0.00227597	0.0372383	0.341743	0.304505
cg11842502	-1	0	0	chr6	111862202	-	II	OpenSea				3.66443e-05	0.00354458	0.148401	-0.240283	-0.159345	0.0809379
cg04533283	0	0	-1	chr6	112021649	+	II	OpenSea	FYN	FYN;FYN;FYN	Body;Body;Body	0.0163459	0.103934	0.000163824	0.348149	-0.225955	-0.574104
cg01763902	1	0	0	chr6	112680698	+	I	N_Shelf				0.00033221	0.412062	0.00463695	0.464079	0.0982577	-0.365821
cg27629154	0	0	-1	chr6	116937456	-	II	OpenSea	RSPH4A;RSPH4A;RSPH4A;RSPH4A	RSPH4A;RSPH4A	TSS200;TSS200	0.0439987	0.0384452	0.000143761	0.173555	-0.173088	-0.346642
cg15679978	1	0	0	chr6	119255801	+	I	Island	MCM9;MCM9;RP11-351A11.1	MCM9	5'UTR	0.000274236	0.0979092	0.0333568	0.197028	0.0835425	-0.113485
cg06991314	-1	0	0	chr6	121095414	-	II	OpenSea				0.000265308	0.359946	0.00498605	-0.369684	-0.0858763	0.283808
cg05167015	1	0	0	chr6	123736537	-	II	OpenSea		TRDN;TRDN	Body;Body	4.47912e-05	0.0523959	0.0189501	0.28349	0.12445	-0.15904
cg20571736	-1	0	0	chr6	127039049	-	II	OpenSea	RP11-73O6.4			5.20077e-05	0.0458548	0.0241666	-0.235996	-0.107761	0.128234
cg19019911	-1	0	0	chr6	131384744	+	II	S_Shore	EPB41L2;EPB41L2;EPB41L2;EPB41L2;EPB41L2;EPB41L2;EPB41L2	EPB41L2;EPB41L2;EPB41L2;EPB41L2	TSS1500;TSS1500;TSS1500;TSS1500	0.000342293	0.0183999	0.164905	-0.154714	-0.0960905	0.0586233
cg15391116	0	0	-1	chr6	133273588	+	II	OpenSea				0.00663619	0.25286	0.000262418	0.139871	-0.0558499	-0.195721
cg11518846	-1	0	0	chr6	133562246	+	I	Island	EYA4;EYA4;EYA4;EYA4;EYA4;EYA4;EYA4	EYA4;EYA4;EYA4	TSS1500;TSS1500;TSS1500	0.00041585	0.909402	0.000729151	-0.209274	-0.00624426	0.20303
cg02170400	-1	0	0	chr6	134381442	-	II	OpenSea				0.000142641	0.022452	0.0873194	-0.26819	-0.150705	0.117484
cg16059434	0	-1	0	chr6	135450366	-	II	OpenSea				0.00916382	0.000447135	0.382434	-0.127015	-0.169382	-0.042367
cg03984009	0	0	-1	chr6	136172553	+	II	OpenSea	PDE7B	PDE7B	TSS1500	0.0128425	0.0962445	0.000105286	0.148563	-0.0950732	-0.243636
cg02404559	1	0	0	chr6	136547491	-	II	OpenSea	RP13-143G15.4			0.0004479	0.00167137	0.613996	0.594192	0.511126	-0.0830664
cg21889703	0	0	-1	chr6	136607649	+	II	N_Shelf	BCLAF1;BCLAF1;BCLAF1;BCLAF1	BCLAF1;BCLAF1;BCLAF1	5'UTR;5'UTR;5'UTR	0.0277492	0.0965056	0.000294742	0.133766	-0.0971873	-0.230953
cg23819331	0	1	0	chr6	136611284	+	II	Island	BCLAF1;BCLAF1;BCLAF1;BCLAF1	BCLAF1;BCLAF1;BCLAF1	TSS1500;TSS1500;TSS1500	0.316173	1.1355e-05	0.00077143	0.0392887	0.178681	0.139393
cg06282556	0	0	-1	chr6	136681884	-	II	Island		MAP7	Body	0.00289035	0.36207	0.000213833	0.180672	-0.0520107	-0.232683
cg18904161	-1	0	0	chr6	137398100	-	II	OpenSea				0.000271381	0.00117995	0.585541	-0.150134	-0.128334	0.0218008
cg23839792	1	1	0	chr6	139094905	-	I	Island	CCDC28A;CCDC28A	CCDC28A	1stExon	0.000105566	0.000220631	0.743651	0.560355	0.514871	-0.0454835
cg05271710	1	0	0	chr6	139932716	+	II	OpenSea				2.54509e-05	0.0828862	0.00737329	0.291279	0.110033	-0.181246
cg26908868	1	0	0	chr6	139961862	-	II	OpenSea				0.000437754	0.028431	0.138565	0.266198	0.156341	-0.109857
cg12975667	1	0	0	chr6	140893557	-	II	OpenSea				0.000370283	0.442589	0.00440082	0.214148	0.0428002	-0.171348
cg23833425	1	0	-1	chr6	142476640	+	II	OpenSea		VTA1	Body	6.12444e-05	0.638613	0.000367832	0.342804	0.0367005	-0.306104
cg02105346	1	0	0	chr6	144021172	-	II	OpenSea		PHACTR2;PHACTR2;PHACTR2;PHACTR2	Body;Body;Body;Body	0.000375333	0.00232243	0.509437	0.166327	0.136331	-0.0299961
cg16324386	0	0	-1	chr6	144612896	-	II	OpenSea	UTRN;UTRN	UTRN;UTRN	5'UTR;1stExon	0.00305325	0.483086	0.000445615	0.492518	-0.109627	-0.602145
cg24011296	-1	0	0	chr6	148592787	+	II	OpenSea	SASH1;RP11-631F7.1			0.00029318	0.00074209	0.701299	-0.212123	-0.190338	0.0217852
cg11610948	1	0	0	chr6	149753127	-	II	OpenSea				0.000278634	0.0924621	0.0359378	0.230781	0.0996363	-0.131145
cg27305032	0	1	0	chr6	151045142	-	II	OpenSea	PLEKHG1;PLEKHG1;PLEKHG1	PLEKHG1	5'UTR	0.0999653	0.000117485	0.027407	0.0563064	0.133754	0.0774476
cg01096587	0	-1	0	chr6	151108748	-	II	OpenSea		PLEKHG1	Body	0.00108003	0.000344946	0.814879	-0.386917	-0.414027	-0.0271099
cg04702354	-1	0	0	chr6	151410066	+	II	N_Shore	RP1-292B18.4	MTHFD1L	Body	0.000140678	0.0420335	0.050633	-0.170002	-0.0846666	0.0853358
cg21614759	0	0	-1	chr6	152128426	+	II	N_Shore	ESR1;ESR1;ESR1;ESR1;ESR1;ESR1;ESR1;ESR1;ESR1	ESR1;ESR1;ESR1;ESR1	TSS1500;TSS200;5'UTR;5'UTR	0.190175	0.0159386	0.000499816	0.164277	-0.297511	-0.461788
cg16957163	-1	0	1	chr6	152804780	-	II	OpenSea		SYNE1;SYNE1	Body;Body	0.000459963	0.608683	0.00010936	-0.288302	0.0390609	0.327363
cg07149809	0	1	0	chr6	153536445	+	II	OpenSea				0.00438003	0.000498058	0.559155	0.109216	0.131351	0.0221354
cg02202664	0	0	-1	chr6	155545253	-	II	OpenSea	TIAM2	TIAM2;TIAM2	Body;5'UTR	0.0595051	0.0318765	0.000174798	0.102412	-0.113512	-0.215924
cg22541858	1	0	0	chr6	157748261	-	II	S_Shelf				6.22177e-05	0.0264354	0.0460348	0.39062	0.20134	-0.18928
cg02313081	1	0	0	chr6	161212963	-	II	OpenSea				0.000248741	0.0387585	0.0776848	0.238424	0.126003	-0.112421
cg00951879	0	0	1	chr6	161411013	+	II	N_Shore				0.0149622	0.203726	0.000467434	-0.243535	0.121379	0.364913
cg13212963	0	0	1	chr6	163321435	-	II	OpenSea		PACRG;PACRG;PACRG	Body;Body;Body	0.0254672	0.126463	0.000406158	-0.103016	0.0676451	0.170661
cg16323293	1	0	0	chr6	163612985	+	I	OpenSea	AL078585.1	PACRG;PACRG;PACRG	Body;Body;Body	7.98219e-05	0.163666	0.00696236	0.255189	0.0830026	-0.172187
cg21484573	1	0	0	chr6	163730853	+	II	OpenSea		PACRG;PACRG;PACRG	Body;Body;Body	0.000204353	0.0038704	0.31737	0.271748	0.200764	-0.0709835
cg10556900	1	0	0	chr6	163813653	+	II	OpenSea				7.73359e-06	0.08996	0.00267007	0.217807	0.0750468	-0.14276
cg09883659	0	0	1	chr6	164520746	+	I	OpenSea				0.0110686	0.232157	0.000411197	-0.151013	0.0675856	0.218598
cg13351249	0	1	1	chr6	166140706	-	I	S_Shore				0.963062	0.000187305	0.000407624	0.00276426	0.227734	0.22497
cg00622837	0	1	0	chr6	166421992	-	I	Island				0.0463697	0.000262773	0.0987311	0.113864	0.209465	0.0956006
cg22566584	1	0	0	chr6	167190226	-	II	OpenSea		RPS6KA2	Body	0.000384272	0.0061036	0.333361	0.224779	0.165114	-0.0596652
cg03874201	1	0	0	chr6	167312934	+	II	Island				0.000287051	0.0516902	0.0657422	0.238981	0.120015	-0.118966
cg26020459	-1	0	0	chr6	167514140	-	II	OpenSea				9.92446e-05	0.157843	0.0086752	-0.31233	-0.104586	0.207744
cg16982163	0	-1	0	chr6	167576370	-	II	OpenSea				0.0607674	3.92923e-05	0.0236129	-0.10238	-0.228888	-0.126508
cg21267113	0	0	-1	chr6	167661669	+	II	OpenSea				0.187076	0.0144154	0.000429446	0.0541956	-0.098994	-0.15319
cg05296481	0	0	1	chr6	168168298	+	II	OpenSea				0.0323478	0.0806886	0.000275224	-0.109237	0.0859518	0.195189
cg16301975	0	-1	0	chr6	168394160	-	II	S_Shelf	KIF25-AS1			0.00175885	0.000108221	0.4766	-0.317676	-0.388741	-0.0710653
cg26750634	0	0	1	chr6	168598130	-	II	OpenSea	RP11-503C24.1			0.0113885	0.20406	0.000334406	-0.115621	0.0552702	0.170891
cg00098819	-1	0	0	chr6	168615442	+	I	S_Shelf				3.34154e-05	0.376507	0.000780802	-0.180121	-0.0349974	0.145123
cg06735223	0	-1	0	chr6	168647231	-	II	OpenSea	RP11-503C24.4	LOC101929420	Body	0.00656008	0.000379024	0.422439	-0.174309	-0.225363	-0.051054
cg02046054	1	0	0	chr6	168710065	-	II	Island		DACT2;DACT2;DACT2;DACT2	Body;Body;Body;Body	1.67655e-05	0.0458605	0.0110168	0.344362	0.146613	-0.19775
cg17928768	1	0	0	chr6	169007954	-	II	OpenSea		SMOC2;SMOC2	Body;Body	4.72838e-05	0.0744028	0.0132427	0.219761	0.0888472	-0.130914
cg24090696	0	0	-1	chr6	169195968	+	II	Island				0.0111375	0.21879	0.000370482	0.110714	-0.0510602	-0.161774
cg25692002	0	1	0	chr6	169586434	+	II	OpenSea				0.0253596	0.000457742	0.211412	0.141785	0.221412	0.0796275
cg26536453	1	0	0	chr6	169969020	-	II	OpenSea	WDR27	WDR27;WDR27	Body;Body	0.000440137	0.0831278	0.0547336	0.218258	0.100737	-0.117521
cg03214600	0	0	1	chr6	170359269	+	II	OpenSea				0.261323	0.00489976	0.00023453	-0.0435812	0.108482	0.152064
cg12787292	-1	0	0	chr6	170429865	+	II	S_Shelf				0.000235315	0.0678237	0.0444769	-0.249086	-0.11542	0.133666
cg23864992	1	0	0	chr6	170831964	+	II	OpenSea				8.00208e-05	0.0399285	0.0369435	0.174339	0.084365	-0.0899736
cg04650322	-1	0	0	chr7	119499	+	II	N_Shore				0.000122134	0.0696139	0.0278137	-0.160387	-0.0703452	0.0900416
cg10396616	0	-1	0	chr7	768364	-	II	S_Shore	PRKAR1B;PRKAR1B;PRKAR1B;HEATR2	PRKAR1B;HEATR2;PRKAR1B;PRKAR1B	TSS1500;Body;TSS1500;TSS1500	0.0273677	0.000472509	0.203781	-0.14399	-0.227388	-0.0833976
cg26055747	0	-1	0	chr7	788797	+	I	N_Shelf	HEATR2	HEATR2	Body	0.00873769	0.00049705	0.408912	-0.178034	-0.233799	-0.0557648
cg18705808	-1	0	0	chr7	1588284	+	I	S_Shore		TMEM184A	Body	0.000158177	0.269076	0.00547944	-0.546887	-0.147719	0.399168
cg23404435	-1	0	0	chr7	1588396	+	II	N_Shore		TMEM184A	Body	9.73488e-05	0.274773	0.00355811	-0.384987	-0.0992593	0.285728
cg01669161	-1	-1	0	chr7	1632265	-	II	OpenSea				0.000189887	0.000364346	0.762471	-0.300449	-0.276935	0.0235138
cg08824155	-1	0	0	chr7	1701097	+	II	N_Shelf				9.89424e-06	0.124411	0.00202918	-0.297958	-0.0941377	0.203821
cg12550600	-1	0	0	chr7	1971169	+	II	S_Shore		MAD1L1;MAD1L1;MAD1L1	Body;Body;Body	0.000196363	0.00156058	0.46885	-0.262434	-0.213008	0.0494259
cg08224975	1	0	0	chr7	2354294	+	II	S_Shore	SNX8	SNX8	TSS200	0.000172458	0.0361173	0.0659621	0.178366	0.0930191	-0.0853474
cg13694252	0	0	1	chr7	2516606	+	II	OpenSea	GRIFIN	GRIFIN	TSS1500	0.00741103	0.277061	0.000358911	-0.11045	0.0425113	0.152961
cg22788953	-1	0	0	chr7	2679148	+	I	OpenSea		TTYH3	Body	0.000144523	0.103705	0.0198652	-0.296248	-0.117657	0.178591
cg26945643	0	0	-1	chr7	2695248	-	II	N_Shelf		TTYH3	Body	0.0235371	0.0999167	0.000249384	0.0953359	-0.0665512	-0.161887
cg04920279	1	0	-1	chr7	2859349	+	II	OpenSea		GNA12;GNA12	Body;Body	4.83805e-05	0.816315	0.00013716	0.258479	0.0134694	-0.245009
cg03833141	1	0	0	chr7	2946319	+	II	Island		CARD11	Body	3.37329e-05	0.00122852	0.254561	0.196254	0.144559	-0.0516953
cg12157788	0	1	0	chr7	4389134	-	II	OpenSea				0.00598356	9.6516e-05	0.250624	0.109461	0.154954	0.0454929
cg25457391	-1	0	0	chr7	4780628	+	I	OpenSea		FOXK1	Body	0.000383786	0.0381394	0.102193	-0.180686	-0.0991466	0.0815398
cg00804485	0	1	0	chr7	5569135	+	II	Island	ACTB;ACTB	ACTB	Body	0.0591021	0.000365066	0.0961173	0.106614	0.201985	0.0953713
cg06193209	1	0	0	chr7	5732012	+	II	OpenSea		RNF216;RNF216	Body;Body	0.000408175	0.513064	0.00348968	0.128567	0.02205	-0.106517
cg10005098	1	0	0	chr7	6388742	+	II	Island	FAM220A;FAM220A	C7orf70	TSS200	0.00037908	0.218295	0.0151791	0.129922	0.0418543	-0.0880675
cg24475990	-1	0	0	chr7	6476274	-	II	OpenSea		DAGLB;DAGLB	Body;Body	0.000156773	0.0542874	0.0425169	-0.197272	-0.0935824	0.10369
cg27379232	1	0	0	chr7	6694978	-	I	Island	RP11-611L7.1			0.000362662	0.578081	0.00238363	0.13578	0.0196043	-0.116176
cg09146060	0	0	-1	chr7	7456061	+	II	OpenSea		COL28A1	Body	0.0243509	0.0307143	4.40704e-05	0.163066	-0.151495	-0.314562
cg10420602	0	0	1	chr7	7804903	-	II	OpenSea	AC006465.3	UMAD1;UMAD1;UMAD1	5'UTR;Body;Body	0.0217081	0.152943	0.000452748	-0.225049	0.134237	0.359286
cg09763026	0	1	0	chr7	8276673	+	II	OpenSea	ICA1;ICA1;ICA1;ICA1;ICA1;ICA1;ICA1	ICA1;ICA1;ICA1;ICA1	5'UTR;5'UTR;5'UTR;5'UTR	0.000783561	6.33824e-05	0.546332	0.772191	0.907719	0.135528
cg12901959	0	1	0	chr7	12767429	+	II	OpenSea				0.142199	0.000361842	0.0379086	0.0725513	0.177817	0.105266
cg13850921	0	1	0	chr7	13869826	-	II	OpenSea				0.00552473	0.000481405	0.500535	0.213791	0.265211	0.0514203
cg10841956	1	0	0	chr7	16628960	-	II	S_Shelf				0.000389922	0.619743	0.00214014	0.191761	0.024841	-0.16692
cg27458475	0	0	-1	chr7	16685769	-	I	Island	BZW2;BZW2;ANKMY2;BZW2;BZW2;BZW2;BZW2	BZW2;BZW2;BZW2;ANKMY2;BZW2;BZW2	Body;1stExon;5'UTR;TSS1500;5'UTR;1stExon	0.108377	0.0181251	0.000217888	0.16565	-0.239027	-0.404677
cg06049192	-1	0	0	chr7	17980977	+	II	S_Shore	SNX13;SNX13;SNX13;SNX13	SNX13	TSS1500	9.21899e-05	0.00462412	0.200109	-0.298479	-0.203915	0.0945634
cg03907179	1	0	0	chr7	18739028	+	II	OpenSea		HDAC9;HDAC9;HDAC9	Body;Body;Body	0.00012155	0.042611	0.0455232	0.227458	0.111779	-0.115678
cg05337594	-1	0	0	chr7	21081930	+	II	OpenSea				0.00033784	0.0180205	0.166087	-0.252264	-0.157048	0.0952161
cg14472680	0	1	0	chr7	23029644	+	II	OpenSea		FAM126A	Body	0.0546158	0.000454687	0.116851	0.194498	0.35526	0.160762
cg11783451	1	0	0	chr7	23637068	-	II	Island	CCDC126;CCDC126;CCDC126;CCDC126;CCDC126;CCDC126	CCDC126;CCDC126	5'UTR;1stExon	9.15229e-05	0.535459	0.000843678	0.180514	0.0262175	-0.154297
cg23894086	0	0	-1	chr7	27128046	+	I	Island				0.000834398	0.469045	0.000101292	0.437385	-0.0883236	-0.525709
cg24469729	0	-1	0	chr7	27160520	-	II	N_Shore	HOXA-AS2;HOXA-AS2;HOXA-AS2;HOXA3;HOXA-AS2;HOXA-AS2;HOXA-AS2;HOXA3	HOXA3;HOXA3	5'UTR;TSS1500	0.0285254	0.000118693	0.0953334	-0.112044	-0.198239	-0.086195
cg08981421	0	-1	0	chr7	27199956	-	II	Island				0.0715185	0.000311173	0.0730715	-0.131589	-0.264759	-0.13317
cg14896516	-1	0	0	chr7	30722361	+	I	Island	CRHR2;CRHR2	CRHR2	TSS1500	1.98241e-05	0.00105597	0.216776	-0.253558	-0.183404	0.0701534
cg05065372	1	0	0	chr7	33102794	+	II	Island	NT5C3	NT5C3;NT5C3	TSS1500;TSS1500	0.000356706	0.0717918	0.05524	0.135452	0.0639103	-0.0715413
cg11598006	-1	0	0	chr7	34890489	-	II	OpenSea		NPSR1;NPSR1	Body;Body	6.94287e-05	0.0799101	0.0160302	-0.288838	-0.1175	0.171338
cg13400248	-1	0	0	chr7	35225412	+	I	Island				6.7228e-05	0.233781	0.00347408	-0.555703	-0.152441	0.403262
cg07886100	0	1	0	chr7	36254934	-	II	OpenSea		EEPD1	Body	0.0630855	0.000279023	0.0772608	0.128809	0.253266	0.124458
cg17350006	0	1	0	chr7	37488858	-	II	S_Shore	ELMO1;ELMO1;ELMO1	ELMO1	TSS1500	0.00103542	0.000214322	0.721969	0.170988	0.189129	0.0181407
cg00285343	-1	0	0	chr7	41733356	+	II	OpenSea	INHBA;AC005027.4;AC005027.4;AC005027.4;AC005027.3	LOC285954;LOC285954;INHBA	TSS200;TSS200;Body	0.00039169	0.00354012	0.434254	-0.183687	-0.144261	0.0394256
cg06500654	0	0	1	chr7	42277347	+	I	Island	GLI3;GLI3	GLI3	TSS1500	0.229493	0.010059	0.000412645	-0.0689178	0.145889	0.214807
cg04372174	0	0	1	chr7	44147214	-	II	OpenSea	AEBP1;AEBP1	AEBP1;AEBP1	Body;ExonBnd	0.263971	0.00351453	0.000164899	-0.0580872	0.151179	0.209267
cg19663284	0	1	0	chr7	44906917	-	II	OpenSea				0.683703	0.000196074	0.00132547	0.0155223	0.144783	0.129261
cg07286413	0	0	-1	chr7	45039607	-	II	Island	CCM2;CCM2;CCM2;CCM2	CCM2;CCM2;CCM2;CCM2	TSS200;TSS200;TSS200;Body	0.113107	0.0181526	0.000234685	0.0830195	-0.121393	-0.204412
cg07432550	0	0	1	chr7	46725064	+	II	OpenSea				0.148376	0.0119225	0.00022356	-0.130759	0.224043	0.354802
cg27525731	0	0	1	chr7	47343605	+	I	OpenSea		TNS3	Body	0.191509	0.0134094	0.000411072	-0.0540082	0.100763	0.154771
cg27058667	0	1	0	chr7	50862043	-	II	S_Shore	GRB10;GRB10;GRB10	GRB10	TSS1500	0.0199686	0.000244525	0.182583	0.176246	0.277606	0.10136
cg18584131	1	0	0	chr7	55600216	+	II	OpenSea	VOPP1;VOPP1;VOPP1	VOPP1;VOPP1;VOPP1;VOPP1	Body;Body;Body;Body	0.000202366	0.196508	0.0109282	0.216733	0.0697892	-0.146944
cg09872392	0	0	1	chr7	56161020	-	II	OpenSea	PHKG1;PHKG1	PHKG1	TSS1500	0.0284546	0.100053	0.000322922	-0.108237	0.07816	0.186397
cg22039879	0	1	0	chr7	56560491	-	II	OpenSea	RP11-760D2.11			0.42923	0.000235175	0.00476968	0.0435287	0.206042	0.162513
cg16067879	1	0	0	chr7	57424111	-	II	OpenSea				0.000414156	0.0484758	0.0874218	0.288682	0.151464	-0.137218
cg03940241	0	-1	0	chr7	62504988	+	II	OpenSea				0.0627514	0.000477163	0.106288	-0.0748902	-0.140826	-0.0659361
cg18876405	0	0	-1	chr7	65276391	+	II	OpenSea				0.65545	0.00106492	0.000435709	0.0265316	-0.196198	-0.22273
cg12650547	0	0	1	chr7	65420912	-	II	OpenSea	VKORC1L1	VKORC1L1;VKORC1L1	3'UTR;3'UTR	0.121185	0.0201781	0.000301828	-0.113356	0.166569	0.279924
cg14468646	1	0	0	chr7	72091441	-	II	OpenSea	TYW1B	TYW1B	Body	0.000142734	0.314884	0.00381927	0.238234	0.0580367	-0.180198
cg13561662	0	1	0	chr7	72364316	-	II	OpenSea	POM121;POM121	POM121	5'UTR	0.0356787	0.000250531	0.11981	0.211541	0.369793	0.158252
cg14537297	0	0	-1	chr7	72739485	-	II	S_Shore	TRIM50;TRIM50;TRIM50;TRIM50	TRIM50;TRIM50;TRIM50;TRIM50	5'UTR;5'UTR;5'UTR;1stExon	0.205601	0.013857	0.000488273	0.092325	-0.176929	-0.269254
cg14232041	-1	0	0	chr7	73654375	-	II	OpenSea		RFC2;RFC2;RFC2;RFC2;RFC2	Body;Body;Body;Body;Body	0.000377423	0.503294	0.00340206	-0.170466	-0.0297291	0.140737
cg19844467	1	0	0	chr7	77328769	+	II	S_Shelf	RSBN1L	RSBN1L	Body	0.000280417	0.583747	0.00185105	0.146332	0.0203925	-0.12594
cg15908108	0	1	0	chr7	77543770	+	II	OpenSea	PHTF2	PHTF2;PHTF2;PHTF2;PHTF2;PHTF2	Body;Body;Body;Body;Body	0.0919233	0.000465482	0.0726393	0.0867308	0.180875	0.0941437
cg20747774	-1	0	0	chr7	80193455	-	II	OpenSea	CD36			0.000185194	0.00809044	0.202892	-0.211325	-0.141382	0.0699424
cg12788105	0	0	1	chr7	80356030	-	II	OpenSea				0.0275646	0.09232	0.000272328	-0.124475	0.0915047	0.21598
cg20771595	0	1	0	chr7	80523387	-	II	OpenSea	SEMA3C	SEMA3C	Body	0.0182868	3.44041e-05	0.0689066	0.154718	0.275076	0.120358
cg19798066	0	-1	0	chr7	84120155	+	II	OpenSea				0.80404	0.00037763	0.00145102	-0.0172355	-0.250933	-0.233697
cg16765531	0	0	1	chr7	84330779	-	II	OpenSea				0.000676764	0.75984	0.000318594	-0.242642	0.0202741	0.262916
cg17318210	0	0	1	chr7	87813811	+	II	OpenSea	ADAM22	ADAM22;ADAM22;ADAM22	Body;Body;Body	0.00675328	0.31576	0.000420336	-0.187362	0.0657139	0.253076
cg11876608	0	1	0	chr7	92083363	+	II	OpenSea		GATAD1;GATAD1	Body;Body	0.0874929	0.000162206	0.0394451	0.137205	0.306319	0.169115
cg17959129	0	-1	0	chr7	92382963	+	II	OpenSea		CDK6;CDK6	Body;Body	0.0638188	6.49426e-05	0.030973	-0.103132	-0.225853	-0.122721
cg15283623	0	-1	0	chr7	92504149	+	II	OpenSea	AC002454.1;AC002454.1;AC002454.1;AC002454.1	LOC101927497;LOC101927497;LOC101927497	Body;Body;Body	0.454846	0.000210675	0.00385851	-0.0497358	-0.251168	-0.201432
cg18263166	1	0	0	chr7	92533866	-	II	OpenSea	AC002454.1;AC002454.1;AC002454.1;AC002454.1			0.000106722	0.0154388	0.0983816	0.345027	0.202004	-0.143023
cg19784477	0	0	-1	chr7	93519401	-	II	Island	AC002076.10;GNGT1	TFPI2	Body	0.713403	0.000529672	0.000282889	0.0181836	-0.173854	-0.192038
cg02395581	0	1	0	chr7	95114680	-	II	OpenSea	ASB4;ASB4	ASB4;ASB4	TSS1500;TSS1500	0.0390448	7.6156e-06	0.0131169	0.177299	0.395711	0.218411
cg25412377	0	-1	0	chr7	95320969	-	II	OpenSea				0.0037841	0.000327328	0.512329	-0.174313	-0.213286	-0.0389722
cg09225295	0	0	1	chr7	95405749	+	II	S_Shelf	DYNC1I1;DYNC1I1;DYNC1I1;DYNC1I1;DYNC1I1;DYNC1I1	DYNC1I1;DYNC1I1;DYNC1I1	5'UTR;5'UTR;5'UTR	0.045252	0.0331409	0.000121707	-0.142341	0.147117	0.289458
cg10156846	1	0	0	chr7	96649140	-	II	N_Shore				0.000399698	0.750829	0.00129781	0.323116	0.0268256	-0.29629
cg14089832	1	0	0	chr7	98243666	-	I	N_Shelf				0.000431581	0.0536761	0.0819807	0.423855	0.218057	-0.205798
cg21129417	0	0	-1	chr7	98822240	-	II	OpenSea				0.00142535	0.501431	0.000213877	0.165738	-0.0326648	-0.198403
cg07139316	0	-1	0	chr7	98965063	-	II	OpenSea				0.00093049	0.000289367	0.811973	-0.165794	-0.177435	-0.0116408
cg27486786	0	-1	0	chr7	99074036	-	II	S_Shelf	ZNF789;ZNF789;ZNF789;ZNF789;ZNF789;ZNF789	ZNF789;ZNF789	5'UTR;5'UTR	0.0317849	4.96852e-05	0.0526359	-0.0614265	-0.117668	-0.056242
cg06193581	1	0	0	chr7	99951519	-	II	OpenSea	PILRB;PILRB;PILRB;AC005071.2;PILRB;PILRB;PILRB	PVRIG2P;STAG3L5P-PVRIG2P-PILRB;STAG3L5P-PVRIG2P-PILRB	Body;Body;Body	2.92754e-05	0.430985	0.000514933	0.148652	0.0254946	-0.123157
cg27348741	0	0	-1	chr7	100029816	-	II	S_Shore	MEPCE	MEPCE;MEPCE;MEPCE;MEPCE	Body;Body;Body;Body	0.00238533	0.558702	0.000491694	0.176916	-0.0319488	-0.208865
cg25715964	0	-1	0	chr7	101839236	-	II	Island		CUX1;CUX1;CUX1	Body;Body;Body	0.372341	1.57418e-05	0.000710785	-0.0520962	-0.261446	-0.20935
cg07615875	0	0	1	chr7	101882758	+	I	Island		CUX1;CUX1;CUX1	Body;Body;Body	0.0190384	0.108611	0.000215259	-0.313054	0.205445	0.5185
cg08952306	0	1	0	chr7	101962123	+	II	Island		SH2B2	3'UTR	0.567972	0.000232233	0.00250462	0.0544681	0.35765	0.303182
cg10380461	0	0	1	chr7	101962225	+	II	Island				0.15766	0.00238063	3.74323e-05	-0.084143	0.180192	0.264335
cg17966344	0	-1	0	chr7	102071463	+	II	N_Shelf	RP11-514P8.2			0.0719203	8.11863e-05	0.0313726	-0.166679	-0.370597	-0.203918
cg03645246	-1	0	0	chr7	103126801	+	II	OpenSea	RELN;CTB-107G13.1	LOC101927870;RELN;RELN	Body;Body;Body	0.000348302	0.339044	0.00696732	-0.364072	-0.0902643	0.273808
cg01178865	-1	0	0	chr7	105182968	+	II	OpenSea	RINT1	RINT1	Body	0.000289197	0.0439092	0.0764585	-0.418287	-0.217886	0.200401
cg00208116	0	0	1	chr7	105516571	-	II	N_Shore	CDHR3	ATXN7L1;ATXN7L1	Body;Body	0.0178853	0.186442	0.000498554	-0.145942	0.0778225	0.223765
cg02800571	0	0	-1	chr7	105753587	-	II	S_Shore	SYPL1;SYPL1;SYPL1	SYPL1;SYPL1	TSS1500;TSS1500	0.0263639	0.0248042	3.6526e-05	0.14502	-0.142152	-0.287172
cg26213138	-1	-1	0	chr7	105847515	-	II	OpenSea	U6			1.41268e-06	6.69711e-05	0.255028	-0.200178	-0.155937	0.0442412
cg06898289	1	0	-1	chr7	106684814	-	II	Island	PRKAR2B;PRKAR2B;PRKAR2B	PRKAR2B	TSS1500	0.000353662	0.521427	5.37153e-05	0.161461	-0.0268287	-0.18829
cg16190388	0	0	1	chr7	107601683	+	II	OpenSea		LAMB1	Body	0.0161949	0.173566	0.000387368	-0.224815	0.121573	0.346387
cg07012725	-1	0	0	chr7	107653811	-	II	OpenSea				5.48897e-05	0.231034	0.00300557	-0.271856	-0.0740216	0.197835
cg05046083	-1	0	0	chr7	111425428	-	II	OpenSea	DOCK4	DOCK4	Body	0.000369919	0.029955	0.121099	-0.231659	-0.132891	0.0987677
cg16009085	0	0	-1	chr7	112061781	+	II	OpenSea	IFRD1	IFRD1;IFRD1	TSS1500;TSS1500	0.0154971	0.183923	0.000406164	0.129136	-0.067694	-0.19683
cg16987403	0	0	1	chr7	112137744	+	II	OpenSea				0.0148256	0.161991	0.000306719	-0.152107	0.0833952	0.235502
cg27027631	1	0	0	chr7	115051363	-	II	OpenSea				0.00017996	0.0525666	0.0480036	0.355435	0.171599	-0.183836
cg06979656	0	1	0	chr7	116409579	-	II	OpenSea		MET;MET	Body;Body	0.70747	0.000426368	0.00236287	0.0193625	0.184502	0.165139
cg09645743	-1	0	0	chr7	117067136	+	II	N_Shore		ASZ1;ASZ1	Body;Body	6.68794e-06	0.144379	0.00117462	-0.704914	-0.206858	0.498056
cg19335617	0	0	1	chr7	120716269	+	II	OpenSea	C7orf58	C7orf58;C7orf58	Body;Body	0.0507494	0.0499343	0.000257621	-0.14226	0.138427	0.280687
cg04140066	-1	0	0	chr7	120938387	-	II	OpenSea				0.000163875	0.0139905	0.133901	-0.61121	-0.374683	0.236526
cg25728350	0	1	0	chr7	123345457	+	II	OpenSea	WASL	WASL	Body	0.549308	0.000361441	0.0039317	0.0252591	0.152756	0.127497
cg12828059	0	0	-1	chr7	123795573	-	II	OpenSea	RP5-921G16.1			0.210742	0.0134106	0.000491928	0.102579	-0.199831	-0.30241
cg21287671	0	1	0	chr7	124431907	-	II	OpenSea		C7orf77	TSS1500	0.178751	5.40199e-05	0.00723492	0.0636944	0.195795	0.132101
cg23799952	0	0	1	chr7	127849335	+	II	OpenSea				0.00258981	0.451896	0.000316475	-0.132729	0.0311322	0.163862
cg18420512	-1	0	0	chr7	128828982	-	I	Island	SMO;SMO	SMO;SMO	5'UTR;1stExon	0.000198303	0.00508328	0.272302	-0.445954	-0.318252	0.127702
cg26703752	0	0	-1	chr7	129526466	+	II	OpenSea		UBE2H;UBE2H;UBE2H	Body;Body;5'UTR	0.0634968	0.0229634	0.00012414	0.120632	-0.144243	-0.264875
cg01241308	0	-1	0	chr7	132849420	+	II	OpenSea				0.0422082	0.00020285	0.092484	-0.0976956	-0.179641	-0.0819456
cg01241773	0	1	0	chr7	133452683	+	II	OpenSea	EXOC4	EXOC4	Body	0.691358	0.000378039	0.00227037	0.0178994	0.162795	0.144896
cg22621652	-1	0	0	chr7	135433736	-	II	OpenSea	FAM180A;FAM180A	FAM180A	TSS200	0.000422858	0.756241	0.00133871	-0.251242	-0.0204844	0.230758
cg13264822	0	0	-1	chr7	137565290	-	II	OpenSea	CREB3L2	CREB3L2	Body	0.00400884	0.340881	0.000271177	0.183123	-0.0571779	-0.240301
cg16394646	0	0	1	chr7	139416078	+	II	N_Shore		HIPK2;HIPK2	Body;Body	0.317906	0.00487295	0.000353014	-0.0457582	0.128309	0.174067
cg20350165	0	-1	0	chr7	140405191	+	II	OpenSea	NDUFB2;NDUFB2;NDUFB2;NDUFB2;NDUFB2;NDUFB2;NDUFB2	NDUFB2	3'UTR	0.191078	4.34977e-05	0.00554831	-0.11596	-0.371912	-0.255952
cg08941098	-1	0	0	chr7	141244370	-	II	OpenSea	RP11-744I24.2;RP11-744I24.2			0.000108985	0.0561168	0.0323106	-0.325405	-0.149244	0.176162
cg03017475	0	1	0	chr7	141674341	-	II	OpenSea	TAS2R38	TAS2R38	TSS1500	0.0135778	0.000268826	0.245601	0.381015	0.560239	0.179223
cg25097484	0	0	-1	chr7	143077441	+	II	N_Shore	ZYX;AC093673.5;ZYX;AC093673.5	ZYX;ZYX	TSS1500;TSS1500	0.171479	0.00537823	0.000113033	0.0600208	-0.121063	-0.181084
cg10978526	0	0	-1	chr7	143140416	+	II	OpenSea	TAS2R60;AC092214.10	TAS2R60	TSS200	0.218769	0.0125287	0.00048715	0.566088	-1.13398	-1.70007
cg06645648	0	0	-1	chr7	148664132	-	II	OpenSea				0.0018651	0.197619	3.61379e-05	0.166289	-0.0648049	-0.231094
cg27050747	-1	0	0	chr7	149387637	+	II	N_Shelf				0.000413035	0.139107	0.0295163	-0.139286	-0.0544253	0.084861
cg01055279	0	0	1	chr7	149534440	+	II	N_Shore	ZNF862	ZNF862	TSS1500	0.172356	0.00308988	6.00534e-05	-0.0776844	0.167529	0.245213
cg05269323	1	0	0	chr7	150067712	+	II	N_Shore	REPIN1;REPIN1;REPIN1;REPIN1;RP4-584D14.5	REPIN1;REPIN1;REPIN1;REPIN1	5'UTR;Body;TSS1500;5'UTR	0.000441512	0.159235	0.0261671	0.464959	0.17372	-0.29124
cg07914621	-1	0	0	chr7	150101498	-	II	N_Shore	ZNF775	LOC728743	TSS1500	0.000402966	0.0358901	0.110461	-0.167222	-0.093262	0.07396
cg14474298	0	0	1	chr7	150102210	-	I	Island	ZNF775	LOC728743	TSS1500	0.00206172	0.551403	0.000406408	-0.28121	0.0509467	0.332157
cg04671108	-1	0	0	chr7	151099380	-	II	OpenSea	WDR86	WDR86;WDR86;WDR86;WDR86	Body;Body;5'UTR;5'UTR	0.00025393	0.58272	0.00170155	-0.15659	-0.0217138	0.134876
cg19906813	1	0	0	chr7	155164323	+	II	N_Shore				0.000343885	0.0226422	0.143041	0.881997	0.529143	-0.352854
cg07432825	-1	-1	0	chr7	155341746	-	II	OpenSea				0.000255911	8.16131e-05	0.840684	-0.166564	-0.175431	-0.00886705
cg15056772	0	1	0	chr7	155674940	+	II	Island				0.000636261	0.000273198	0.890611	0.252937	0.262862	0.00992434
cg06441351	-1	0	0	chr7	155851600	+	II	OpenSea				0.000346484	0.156822	0.022354	-0.204401	-0.0753194	0.129081
cg19130610	0	-1	-1	chr7	156190025	+	I	OpenSea				0.356128	0.000478152	3.77276e-05	0.0833121	-0.318949	-0.402261
cg23786812	1	0	0	chr7	156296516	-	I	OpenSea	AC073871.2			0.000437979	0.940466	0.000679819	0.140142	0.00275607	-0.137386
[truncated: 1,553 more rows]

## Sheet: Pathway_women
Short night vs non-SW
Description	N	DE	P.DE	FDR	SigGenesInSet
Peroxisome	82	1	0.0944258	1	FAR1
[truncated: 63 more rows]

## Sheet: Cellular senescence  
									Pvalue			logFC
[truncated: 19 more rows]

[truncated: 1 more sheets: Analysis]
